# Supplementary material for: The thylakoid proton antiporter KEA3 regulates photosynthesis in response to the chloroplast energy status
Source: Nat Commun. 2024 Mar 30;15:2792. doi: 10.1038/s41467-024-47151-5 (PMC10981695; doi:10.1038/s41467-024-47151-5)
Supplement: Supplementary file 4 — Source Data [file 41467_2024_47151_MOESM4_ESM.xlsx]

## Sheet: Figure 2
Figure 2a, Fluorescence measurements at 498-548 nm														Figure 2b, NPQ values and transformations
	cp-cpYFP						KEA3-eGFP								KEA3									KEA3ΔRCT								KEA3ΔRCT - KEA3(average)								(KEA3ΔRCT - KEA3)/ Δt
	Replicate						Replicate								Replicate									Replicate								Replicate								Replicate
Time [s]	#1	#2	#3	Average	SD		#1	#2	#3	Average	SD			Time [s]	#1	#2	#3	#4	#5	#6	Av	SE		#1	#2	#3	#4	#5	Av	SE		#1	#2	#3	#4	#5	Av	SE		#1	#2	#3	#4	#5	Av	SE
0	-1.9773	8.4488	-0.3382	2.04443	4.57774		-1.4298	-0.05652	2.3605	0.291393	1.56682			0	0	0	0	0	0	0	0	0		0	0	0	0	0	0	0		0	0	0	0	0	0	0
15	-1.4263	1.4703	-1.7924	-0.5828	1.45943		-1.3467	0.28963	1.7568	0.233243	1.26763			30	0.743119	0.54101	0.485995	0.620316	0.536264	0.5	0.571117	0.0359126		0.512525	0.391997	0.577166	0.569277	0.512609	0.427262	0.0296149		-0.0585926	-0.17912	0.00604857	-0.00184039	-0.0585086	-0.0584027	0.0296149		-0.0585926	-0.17912	0.00604857	-0.00184039	-0.0585086	-0.0486689	0.0296149
30	-2.3099	0.2661	-1.1585	-1.06743	1.05362		-1.1467	0.18512	1.465	0.167807	1.06629			60	1.45237	1.28794	1.24986	1.3848	1.28581	1.29982	1.32677	0.0283674		0.892537	0.766742	1.11562	1.04428	0.922494	0.790279	0.0543863		-0.434229	-0.560025	-0.211149	-0.282484	-0.404273	-0.378432	0.0543863		-0.375637	-0.380905	-0.217198	-0.280644	-0.345764	-0.266691	0.0279899
45	-1.7854	-0.0219	-1.1792	-0.9955	0.73157		-0.2495	-0.11382	1.5164	0.38436	0.802387			90	1.42259	1.37189	1.44154	1.4129	1.27836	1.47126	1.39975	0.0253128		0.892537	0.814029	0.891234	0.793019	0.699639	0.681743	0.03198		-0.507218	-0.585726	-0.508521	-0.606736	-0.700115	-0.581663	0.03198		-0.072988	-0.025701	-0.297372	-0.324252	-0.295843	-0.169359	0.0567682
60	-0.8687	-0.3204	-0.671	-0.620033	0.226725		-0.1935	-0.12126	1.2582	0.31448	0.667962			120	1.24789	1.26216	1.36934	1.26807	1.16007	1.35379	1.27689	0.028501		0.813155	0.751002	0.70571	0.617295	0.543753	0.571819	0.0427723		-0.463731	-0.525884	-0.571176	-0.659592	-0.733133	-0.590703	0.0427723		0.0434865	0.059842	-0.0626553	-0.0528554	-0.033018	-0.00753336	0.0226919
75	-0.5615	-0.2554	-0.4224	-0.4131	0.125138		-0.2342	-0.15306	0.6258	0.0795133	0.387701			150	1.08138	1.12007	1.21808	1.11177	1.05467	1.1806	1.12776	0.0228263		0.720488	0.656553	0.573615	0.503298	0.444396	0.483058	0.0446808		-0.407274	-0.471209	-0.554147	-0.624465	-0.683366	-0.548092	0.0446808		0.0564573	0.0546749	0.0170296	0.035127	0.0497671	0.0355093	0.00662989
90	-0.5811	0.2246	-0.382	-0.246167	0.342662		0.1676	0.099	0.7252	0.3306	0.280426			180	0.937834	1.01054	1.08608	0.974632	0.953605	1.05139	1.00235	0.0215955		0.654632	0.597318	0.507115	0.450099	0.390223	0.433231	0.0428943		-0.347715	-0.405029	-0.495232	-0.552248	-0.612124	-0.482469	0.0428943		0.059559	0.0661803	0.0589147	0.0722168	0.0712426	0.0546856	0.00250713
105	-0.5833	0.0411	0.4391	-0.0343667	0.42079		0.3337	0.0427	0.1884	0.188267	0.1188			210	0.845513	0.921411	0.982828	0.881102	0.886131	0.960902	0.912981	0.0193902		0.603034	0.559921	0.464181	0.416861	0.364915	0.401485	0.0394918		-0.309947	-0.353061	-0.4488	-0.49612	-0.548066	-0.431199	0.0394918		0.0377676	0.0519684	0.0464318	0.0561274	0.0640578	0.0427255	0.00396652
120	0.7675	-0.4521	0.2843	0.1999	0.501464		0.3124	0.00508	-0.0357	0.0939267	0.155378			240	0.78125	0.856865	0.906751	0.821245	0.842383	0.899951	0.851407	0.0177658		0.580391	0.539154	0.446007	0.409196	0.364915	0.389944	0.0359236		-0.271017	-0.312253	-0.4054	-0.442211	-0.486492	-0.383475	0.0359236		0.0389302	0.0408074	0.0434003	0.0539092	0.0615738	0.0397701	0.00386749
135	0.7385	-0.4149	0.6149	0.312833	0.517053		0.2722	0.02285	-0.7358	-0.146917	0.428666			270	0.746935	0.8136	0.84927	0.784503	0.814642	0.8602	0.811525	0.0155545		0.568013	0.536147	0.440643	0.411924	0.367745	0.387412	0.033789		-0.243512	-0.275378	-0.370882	-0.399601	-0.44378	-0.34663	0.033789		0.0275053	0.0368753	0.0345182	0.0426104	0.042712	0.0307035	0.00253225
150	1.3904	-0.1774	0.6075	0.606833	0.640052		0.774	-0.16767	-0.8396	-0.0777567	0.66181			300	0.728021	0.788931	0.811721	0.764279	0.795992	0.830604	0.786591	0.0135306		0.564788	0.536147	0.443022	0.416861	0.376304	0.38952	0.032036		-0.221803	-0.250444	-0.343569	-0.36973	-0.410288	-0.319167	0.032036		0.0217085	0.0249336	0.0273128	0.0298704	0.0334927	0.0228863	0.00180762
165	1.9279	-0.5413	1.2488	0.878467	1.0415		0.4671	0.01935	-1.5524	-0.355317	0.865978			330	2.05982	2.00315	2.16613	2.01939	2.22715	2.36661	2.14037	0.0525281		1.35105	1.48326	1.27096	1.22786	1.16328	1.08273	0.0493675		-0.789324	-0.657115	-0.869419	-0.912518	-0.977096	-0.841094	0.0493675		-0.567521	-0.40667	-0.52585	-0.542788	-0.566808	-0.43494	0.0267041
180	2.3947	-0.0826	1.1239	1.14533	1.01147		1.0984	-0.11618	-2.2998	-0.439193	1.40599			360	2.33612	2.36926	2.36418	2.26784	2.5303	2.64246	2.41836	0.052046		1.7909	1.73747	1.57364	1.52213	1.41155	1.33928	0.0624045		-0.627458	-0.680895	-0.844723	-0.896231	-1.00681	-0.811224	0.0624045		0.161865	-0.0237807	0.0246963	0.0162879	-0.0297153	0.0248923	0.0310244
195	1.7449	-0.0942	1.2859	0.978867	0.781569		0.8855	-0.15542	-2.8095	-0.69314	1.55566			390	2.52473	2.6186	2.54332	2.46572	2.65586	2.74713	2.59256	0.0378921		2.10531	1.9054	1.80723	1.72571	1.53965	1.51388	0.0839734		-0.487253	-0.687163	-0.78533	-0.866849	-1.05291	-0.775902	0.0839734		0.140205	-0.00626807	0.0593929	0.0293817	-0.0461021	0.029435	0.0282665
210	2.3477	0.2203	1.0192	1.19573	0.877432		0.8656	0.21333	-2.7916	-0.57089	1.5927			420	2.58491	2.70651	2.74261	2.59372	2.79067	2.87327	2.71528	0.0419133		2.23469	2.06153	1.88604	1.77549	1.66048	1.60304	0.0912971		-0.480588	-0.653755	-0.829237	-0.939787	-1.0548	-0.791633	0.0912971		0.00666498	0.0334083	-0.0439071	-0.0729381	-0.00188479	-0.0131095	0.0169405
225	3.4509	-0.4468	1.21	1.4047	1.59717		0.8835	-0.41968	-3.0272	-0.85446	1.62587			450	2.75	2.87208	2.81535	2.6926	2.87472	2.95152	2.82605	0.034935		2.34565	2.1448	1.99486	1.87165	1.73549	1.68207	0.0949093		-0.480399	-0.681246	-0.831187	-0.954392	-1.09056	-0.807556	0.0949093		0.000188599	-0.0274904	-0.00194994	-0.0146051	-0.0357586	-0.0132692	0.00627319
240	2.4231	-0.309	0.813	0.9757	1.12129		-0.1187	-0.13508	-3.4139	-1.22256	1.54953			480	2.80362	2.92791	2.88713	2.79707	2.89632	3.01231	2.88739	0.0300464		2.38736	2.183	2.03385	1.9176	1.78162	1.71724	0.0939669		-0.500038	-0.704398	-0.85354	-0.969794	-1.10577	-0.826709	0.0939669		-0.0196393	-0.0231522	-0.0223526	-0.0154017	-0.0152185	-0.0159607	0.00149693
255	3.9318	-0.064	1.1268	1.66487	1.67506		0.4467	0.0217	-3.895	-1.1422	1.95424			510	2.78558	2.92791	2.90647	2.79707	3.00344	3.01231	2.90546	0.0363777		2.4025	2.183	2.04708	1.9176	1.80527	1.72591	0.0931994		-0.502958	-0.722466	-0.858383	-0.987862	-1.10019	-0.834372	0.0931994		-0.00291925	-0.0180684	-0.00484326	-0.0180684	0.0055848	-0.00638576	0.00411098
270	3.9079	-0.0843	1.3338	1.71913	1.65243		0.3902	-0.31702	-3.9618	-1.29621	1.90684			540	2.8588	3.01052	2.86798	2.87264	3.04983	2.89254	2.92538	0.0308774		2.41779	2.04965	2.08746	1.94113	1.81485	1.71848	0.0901291		-0.507593	-0.875732	-0.837927	-0.984254	-1.11054	-0.863208	0.0901291		-0.00463531	-0.153266	0.0204559	0.00360844	-0.0103463	-0.0240305	0.0282082
285	3.4869	0.1146	1.5168	1.7061	1.38323		-0.2678	-0.15929	-4.1962	-1.5411	1.87796			570	2.93103	3.05313	2.84902	2.93131	3.0973	2.93166	2.96558	0.0342059		2.41779	2.13227	2.1122	1.96504	1.83907	1.7444	0.0867762		-0.547788	-0.833306	-0.853378	-1.00054	-1.12651	-0.872303	0.0867762		-0.0401946	0.0424254	-0.0154509	-0.016283	-0.0159704	-0.00757891	0.0122652
300	6.0522	3.5039	2.4336	3.99657	1.51781		-0.4272	-0.24551	-4.3248	-1.66584	1.88163			600	2.91176	3.09667	2.88713	2.93131	3.12146	2.89254	2.97348	0.0396757		2.44878	2.08314	2.14016	1.9869	1.80527	1.74404	0.0944338		-0.524703	-0.890342	-0.833318	-0.986583	-1.16821	-0.880631	0.0944338		0.0230843	-0.0570357	0.0200602	0.0139533	-0.0417005	-0.00693974	0.015199
315	11.9681	10.4793	4.6209	9.02277	3.17138		0.32	0.06418	-4.7469	-1.45424	2.3306			620	1.81581	1.98202	1.84081	1.86598	2.00775	1.88071	1.89884	0.0290828		1.64903	1.45995	1.46648	1.34685	1.22155	1.19064	0.0634219		-0.249819	-0.438895	-0.432366	-0.551998	-0.677296	-0.470075	0.0634219		0.274884	0.451448	0.400952	0.434586	0.490912	0.34213	0.0329883
330	14.7983	13.3754	5.8473	11.3403	3.92736		0.1967	-0.2313	-4.927	-1.65387	2.32104			640	1.45841	1.55973	1.52638	1.49647	1.60238	1.55853	1.53365	0.0190902		1.41677	1.31099	1.31457	1.18776	1.15059	1.06345	0.0429154		-0.11688	-0.222659	-0.219083	-0.34589	-0.383066	-0.257516	0.0429154		0.132939	0.216236	0.213283	0.206108	0.29423	0.177133	0.0228605
345	16.8496	12.3749	6.6724	11.9656	4.16489		0.6126	-0.14443	-5.1927	-1.57484	2.57681			660	1.28653	1.37189	1.34248	1.29481	1.37593	1.37523	1.34115	0.0153191		1.29572	1.20967	1.18029	1.05465	1.04526	0.964263	0.042671		-0.0454314	-0.131478	-0.16086	-0.286499	-0.295889	-0.184031	0.042671		0.0714486	0.0911808	0.0582234	0.0593914	0.0871766	0.0612368	0.00611978
360	17.578	13.5848	6.598	12.5869	4.53776		0.3506	-0.40641	-4.9494	-1.6684	2.34051			680	1.22408	1.28794	1.24986	1.21766	1.2918	1.2731	1.25741	0.0119128		1.23633	1.14457	1.09658	0.973485	0.962522	0.902249	0.0464732		-0.0210757	-0.112836	-0.160827	-0.283922	-0.294885	-0.174709	0.0464732		0.0243557	0.0186427	3.30217e-05	0.00257626	0.00100432	0.00776867	0.0045337
375	19.603	14.2836	7.0857	13.6574	5.12931		0.3996	-0.55035	-5.2773	-1.80935	2.48269			700	1.17676	1.24221	1.20686	1.16945	1.24182	1.22273	1.20997	0.0117508		1.20522	1.11572	1.04267	0.922509	0.912464	0.866429	0.0502418		-0.00475433	-0.0942559	-0.167307	-0.287462	-0.297508	-0.170257	0.0502418		0.0163214	0.0185796	-0.00648004	-0.00354009	-0.00262301	0.00370964	0.00479128
390	18.9615	15.9302	7.47821	14.1233	4.85903		-0.636583	0.0085545	-5.44779	-2.02527	2.43437			720	1.16495	1.21615	1.18232	1.15146	1.21483	1.19899	1.18812	0.00990436		1.18621	1.0943	1.01441	0.897503	0.895977	0.848066	0.050413		-0.001911	-0.0938185	-0.173709	-0.290615	-0.292141	-0.170439	0.050413		0.00284334	0.000437422	-0.00640205	-0.00315279	0.00536708	-0.000151168	0.00187449
405	19.7866	17.5532	7.99721	15.1124	5.11312		0.755117	-0.0222855	-5.58409	-1.61709	2.82299			740	1.15326	1.19827	1.16428	1.13377	1.20088	1.17454	1.17083	0.00971059		1.17994	1.0832	0.997143	0.888659	0.885143	0.839015	0.0508592		0.00910792	-0.0876339	-0.173692	-0.282176	-0.285692	-0.164017	0.0508592		0.0110189	0.00618455	1.6751e-05	0.00843924	0.00644896	0.0053514	0.00162831
420	20.5436	18.34	8.33761	15.7404	5.31132		0.506117	-0.553755	-5.58249	-1.87671	2.65587			760	1.14171	1.19195	1.16428	1.1233	1.18711	1.1867	1.16584	0.0104937		1.17371	1.09877	0.997143	0.893562	0.879772	0.840494	0.0511294		0.0078744	-0.0670679	-0.168697	-0.272278	-0.286068	-0.157247	0.0511294		-0.00123351	0.0205661	0.00499489	0.00989795	-0.000375883	0.00564159	0.00356868
435	20.7541	19.544	8.88221	16.3935	5.33418		-0.342183	-0.551275	-5.56069	-2.15138	2.41225			780	1.14171	1.17943	1.15241	1.11752	1.16677	1.16252	1.15339	0.00810449		1.17994	1.0777	0.991453	0.883781	0.879772	0.835441	0.0515436		0.0265498	-0.0756974	-0.16194	-0.269612	-0.273621	-0.150864	0.0515436		0.0186754	-0.0086295	0.00675709	0.00266616	0.012447	0.00531935	0.00413378
450	21.643	20.9962	9.17921	17.2728	5.72913		0.298217	-0.149015	-5.36349	-1.7381	2.57003			800	1.14171	1.17322	1.1477	1.11752	1.15342	1.15656	1.14835	0.00688535		1.17371	1.0777	0.98017	0.874101	0.890544	0.832704	0.050768		0.0253597	-0.070659	-0.168185	-0.274254	-0.25781	-0.14911	0.050768		-0.00119006	0.00503835	-0.00624467	-0.00464192	0.0158107	0.00146207	0.00358849
465	22.3792	21.3487	9.47011	17.7327	5.85765		0.355117	-0.315625	-5.43329	-1.79793	2.58513			820	1.14171	1.17322	1.1477	1.1233	1.14813	1.15656	1.14843	0.00614228		1.17371	1.0777	0.985795	0.878928	0.874432	0.831761	0.0517003		0.0252794	-0.0707393	-0.162639	-0.269506	-0.274003	-0.150322	0.0517003		-8.03155e-05	-8.03155e-05	0.00554517	0.00474735	-0.0161929	-0.00101017	0.00351091
480	22.6702	21.9842	9.65901	18.1045	5.97842		0.627217	-0.175375	-5.55029	-1.69948	2.74257			840	1.14171	1.17322	1.1477	1.1233	1.135	1.15656	1.14625	0.00647605		1.17371	1.0832	0.974576	0.874101	0.874432	0.830004	0.0526436		0.0274665	-0.063047	-0.171672	-0.272147	-0.271816	-0.150243	0.0526436		0.00218705	0.00769234	-0.00903213	-0.00264061	0.00218705	6.56185e-05	0.00250806
495	23.0493	21.8854	10.1624	18.3657	5.82004		0.541517	0.0149645	-5.61979	-1.68777	2.78866			860	1.14171	1.16705	1.1477	1.1233	1.1285	1.15656	1.14414	0.00618374		1.17371	1.08874	0.974576	0.869298	0.885143	0.831911	0.0525196		0.029579	-0.0553999	-0.169559	-0.274838	-0.258992	-0.145842	0.0525196		0.00211252	0.00764706	0.00211252	-0.0026904	0.0128236	0.00366755	0.00238528
510	23.1536	21.062	10.3739	18.1965	5.59694		-0.397183	-0.190255	-5.53309	-2.04018	2.47131			880	1.14747	1.16705	1.15833	1.1291	1.14813	1.16252	1.1521	0.00510135		1.17371	1.0943	0.974576	0.874101	0.879772	0.832744	0.0529219		0.0216154	-0.0577995	-0.177523	-0.277998	-0.272327	-0.152806	0.0529219		-0.00796362	-0.00239959	-0.00796362	-0.0031607	-0.0133344	-0.00580365	0.00176499
525	22.3739	20.1332	10.7209	17.7427	5.04871		-0.170083	-0.424215	-5.53619	-2.0435	2.47189			900	1.14747	1.17322	1.15833	1.13377	1.135	1.16851	1.15272	0.00623971		1.17371	1.09877	0.98017	0.883781	0.885143	0.83693	0.0517423		0.0209963	-0.053946	-0.172548	-0.268937	-0.267575	-0.148402	0.0517423		-0.000619059	0.00385355	0.00497464	0.00906121	0.00475172	0.00367034	0.00138087
540	21.6061	19.7762	10.386	17.2561	4.91501		-0.372883	-0.197405	-5.44749	-2.00593	2.43461			930	0.97037	1	0.987848	0.960705	0.948161	0.989827	0.976152	0.00735618		1.06403	0.994419	0.862014	0.758438	0.790016	0.744819	0.0526139		0.0878742	0.0182672	-0.114138	-0.217714	-0.186136	-0.0823693	0.0526139		0.0668779	0.0722131	0.05841	0.0512229	0.0814395	0.0550272	0.00470624
555	17.5367	18.4916	10.94	15.6561	3.3575		0.856017	-0.0586855	-5.45429	-1.55232	2.78426			960	0.906355	0.926263	0.920744	0.881102	0.876006	0.923304	0.905629	0.00824317		0.98954	0.941235	0.773212	0.682972	0.704029	0.681831	0.0557998		0.0839109	0.0356057	-0.132417	-0.222657	-0.2016	-0.0874315	0.0557998		-0.00396324	0.0173385	-0.0182792	-0.0049429	-0.0154643	-0.00421852	0.00560681
570	17.6744	17.3259	10.9455	15.3153	3.09317		0.617517	-0.346175	-5.67769	-1.80212	2.76854			990	0.858407	0.879744	0.875776	0.825516	0.823161	0.873563	0.856028	0.00954054		0.939827	0.891723	0.730198	0.645758	0.657789	0.644216	0.0541192		0.0837987	0.0356949	-0.12583	-0.21027	-0.198239	-0.082969	0.0541192		-0.000112215	8.91576e-05	0.00658737	0.0123872	0.00336093	0.00371874	0.00208407
585	16.7977	16.6536	10.8151	14.7555	2.78689		0.283017	-0.266635	-5.33709	-1.77357	2.52976			1020	0.83364	0.843403	0.845792	0.796031	0.791389	0.834897	0.824192	0.00898845		0.906767	0.855996	0.709883	0.628125	0.641294	0.623677	0.0506275		0.082575	0.0318043	-0.114309	-0.196067	-0.182898	-0.0757791	0.0506275		-0.00122373	-0.00389062	0.0115205	0.0142028	0.0153406	0.0059916	0.0036218
600	32.6217	31.6573	16.0271	26.7687	7.60566		1.02302	-0.312315	-5.19919	-1.49616	2.67458			1050	0.808704	0.826628	0.820121	0.776358	0.76962	0.809436	0.801811	0.00872559		0.883168	0.830927	0.697426	0.620889	0.629136	0.610258	0.0476487		0.0813573	0.0291158	-0.104385	-0.180922	-0.172675	-0.0695019	0.0476487		-0.00121768	-0.00268843	0.00992427	0.0151448	0.0102232	0.00523103	0.0031245
615	48.0257	39.8363	27.7083	38.5235	8.34634		1.49662	-0.202805	-5.47809	-1.39476	2.96953			1080	0.800542	0.8136	0.807551	0.768287	0.756281	0.78957	0.789305	0.00846852		0.870206	0.822439	0.685149	0.617295	0.625924	0.603502	0.0462949		0.0809014	0.0331335	-0.104156	-0.17201	-0.163381	-0.0651023	0.0462949		-0.000455845	0.00401768	0.000229517	0.00891199	0.00929428	0.00366627	0.00184857
630	53.5312	39.3983	33.4015	42.1104	8.43871		2.30432	-0.395105	-5.44169	-1.17749	3.21032			1110	0.793258	0.805017	0.795974	0.756318	0.75188	0.773345	0.779299	0.00824913		0.861057	0.809853	0.677868	0.610155	0.625924	0.597476	0.044996		0.0817581	0.030554	-0.10143	-0.169144	-0.153375	-0.0623274	0.044996		0.000856618	-0.00257955	0.00272535	0.00286598	0.0100064	0.00231246	0.00184016
645	50.829	37.1814	30.2967	39.4357	8.5325		2.20982	-0.170845	-5.40049	-1.12051	3.17863			1140	0.785235	0.796514	0.791876	0.752364	0.7475	0.769335	0.773804	0.00771825		0.851996	0.802384	0.673851	0.606608	0.621927	0.592794	0.0440191		0.0781921	0.0285802	-0.0999534	-0.167196	-0.151877	-0.0624508	0.0440191		-0.00356596	-0.00197376	0.0014768	0.00194809	0.00149782	-0.000102833	0.00099509
660	45.8383	35.3014	26.0921	35.744	8.06743		3.25422	-0.172465	-5.44349	-0.787246	3.57733			1170	0.78125	0.796514	0.787796	0.752364	0.743142	0.761369	0.770406	0.00790949		0.851996	0.794158	0.673851	0.603077	0.61795	0.590172	0.044019		0.0815903	0.0237521	-0.0965553	-0.167329	-0.152456	-0.0621995	0.044019		0.00339817	-0.00482814	0.00339817	-0.000132839	-0.000579094	0.000209377	0.00136299
675	41.2547	34.059	23.1609	32.8249	7.43814		2.78952	0.114565	-5.06579	-0.720569	3.26083			1200	0.777283	0.793136	0.791876	0.752364	0.743142	0.761369	0.769862	0.004256		0.856515	0.798262	0.665872	0.603077	0.613992	0.58962	0.0455298		0.0866538	0.0284001	-0.103989	-0.166785	-0.155869	-0.0623179	0.0455298		0.00506356	0.00464804	-0.00743402	0.000544297	-0.00341351	-9.86034e-05	0.00213904
690	38.7203	32.943	21.27	30.9778	7.25833		2.79352	-0.442705	-5.08059	-0.909926	3.23152
705	36.7346	32.5755	19.3751	29.5618	7.40046		2.77092	-0.0979255	-5.26609	-0.864366	3.32555
720	36.3694	32.0678	19.0155	29.1509	7.37884		3.45762	-0.322675	-5.22379	-0.696282	3.554
735	35.7479	31.2152	18.4186	28.4606	7.33791		4.07782	-0.171085	-5.25239	-0.448552	3.81409
750	35.9041	30.5792	18.2223	28.2352	7.40641		3.25652	-0.393345	-5.40269	-0.846506	3.5496
765	35.665	30.2348	18.1161	28.0053	7.33572		4.04512	-0.211475	-5.24569	-0.470682	3.79738
780	35.358	29.6521	17.8095	27.6066	7.30871		3.38572	-0.518105	-5.51659	-0.882992	3.6435
795	35.6735	29.3476	18.4842	27.8351	7.09854		3.19742	-0.565796	-5.24679	-0.871722	3.45411
810	35.3766	29.1015	18.013	27.4971	7.17888		3.64832	-0.711585	-5.14769	-0.736986	3.591
825	34.2188	28.6614	17.8655	26.9153	6.78943		3.90392	-0.543025	-4.73839	-0.459166	3.5287
840	34.0455	28.7008	17.4044	26.7169	6.93703		3.60092	-0.547805	-5.27849	-0.741792	3.6276
855	33.2841	28.1619	17.4559	26.3007	6.59451		3.90302	-0.651535	-5.04149	-0.596669	3.65179
870	32.4453	28.3316	17.0134	25.9301	6.5249		3.97602	-0.480505	-4.84419	-0.449559	3.6009
885	32.4021	28.3037	16.7818	25.8292	6.61266		4.16182	-0.486846	-4.71739	-0.347472	3.62626
900	9.18913	9.78001	5.76961	8.24625	1.76778		3.09292	-0.925865	-4.99359	-0.942179	3.30132
915	3.06263	6.73631	2.72761	4.17552	1.81591		2.07562	-0.661155	-4.73169	-1.10574	2.7968
930	3.51863	10.1096	3.93611	5.85478	3.01344		3.53002	-0.308465	-4.46589	-0.414779	3.26518
945	6.68813	14.5403	5.71851	8.98232	3.94998		2.17652	-0.464565	-4.50789	-0.931979	2.74884
960	9.31263	16.8759	7.60691	11.2652	4.02806		2.62452	-0.465176	-4.42289	-0.754516	2.88436
975	10.5629	18.91	9.49291	12.9886	4.20978		2.33332	-0.603235	-4.17649	-0.815469	2.66185
990	11.6746	20.1977	9.97371	13.9487	4.47296		2.16482	-0.524035	-4.14109	-0.833436	2.58365
1005	12.4401	20.7079	11.0841	14.7441	4.25327		1.55912	-0.357735	-3.99139	-0.930002	2.30183
1020	12.2563	20.6432	11.6005	14.8334	4.11691		1.38992	-0.686385	-3.77499	-1.02382	2.12202
1035	13.1883	20.3696	12.0715	15.2098	3.6769		1.58152	-0.145345	-3.93189	-0.831906	2.3026
1050	13.5734	19.7502	12.0891	15.1376	3.31743		2.12302	-0.0162255	-3.70189	-0.531699	2.40578
1065	12.9443	18.9257	12.1593	14.6765	3.02172		1.73292	-0.455285	-3.97459	-0.898986	2.35111
1080	12.1803	18.4468	11.4736	14.0336	3.13393		2.36892	-0.434665	-3.22699	-0.430912	2.28452
1095	12.157	17.1054	11.2829	13.5151	2.56368		1.53882	-0.321275	-2.89729	-0.559916	1.81888
1110	11.6977	17.0699	10.8217	13.1965	2.7622		3.11822	-0.154145	-2.96909	-0.00167243	2.48747
1125	11.5183	15.7675	10.6549	12.6469	2.23457		1.72312	-0.208825	-2.85569	-0.447132	1.87687
1140	11.0711	15.18	9.71301	11.9881	2.32416		1.57702	-0.605435	-2.35029	-0.459569	1.60663
1155	10.6688	14.9025	8.74322	11.4382	2.57271		1.13223	-0.357761	-2.50548	-0.577002	1.49316
1170	10.0192	14.1715	9.16002	11.1169	2.18824		1.77513	-0.546221	-2.38688	-0.385988	1.70291
1185	8.78626	14.15	8.69092	10.5424	2.55127		1.23843	-0.440001	-1.99838	-0.399982	1.32173
1200	7.53326	9.22683	6.94502	7.9017	0.967288		1.46113	-0.377031	-2.04278	-0.319558	1.43104
1215	3.38916	5.94922	4.98722	4.7752	1.05584		0.991434	-0.326491	-1.81928	-0.384778	1.14821
1230	1.43946	4.71993	3.71932	3.2929	1.37277		1.25293	-0.525371	-1.63338	-0.301938	1.18888
1245	-0.988639	3.41763	2.50772	1.64557	1.89935		0.866634	-0.182681	-1.55398	-0.290008	0.99112
1260	-2.97044	2.77873	1.75582	0.521369	2.50415		1.49803	-0.145251	-1.01608	0.112235	1.04241
1275	-2.92834	1.48053	0.873522	-0.191431	1.95109		1.48273	-0.446311	-1.23768	-0.0670849	1.14252
1290	-3.94714	1.38513	0.467322	-0.698231	2.32768		1.63373	-0.098241	-0.921177	0.204772	1.06482
1305	-3.98924	0.489625	0.0898222	-1.1366	2.02372		1.13903	-0.233021	-0.892177	0.0046118	0.846092
1320	-3.40414	0.305925	-0.126078	-1.07476	1.65653		0.515234	-0.187541	-0.438377	-0.0368949	0.403621
1335	-3.41204	0.321925	-0.228378	-1.10616	1.6459		1.62763	-0.028531	-0.299977	0.433042	0.851942
1350	-3.15644	0.571725	-0.469178	-1.01796	1.57071		1.09483	-0.524501	-0.163377	0.135652	0.694082
1365	-3.12544	0.090725	-0.536478	-1.1904	1.39203		0.534634	-0.297121	-0.224577	0.0043118	0.376162
1380	-2.61694	-0.019775	-0.810778	-1.14916	1.08695		0.695234	-0.297401	-0.225177	0.0575518	0.451872
1395	-2.10134	-0.045475	-0.890178	-1.01233	0.843736		-0.276466	0.018109	-0.167777	-0.142045	0.121629
1410	-1.81904	0.075425	-0.396178	-0.713264	0.805256		0.601434	-0.079741	-0.355377	0.0554385	0.402142
1425	-1.44994	0.154925	-0.490278	-0.595097	0.659362		-0.379166	-0.402091	0.114823	-0.222145	0.238456
1440	-0.717339	0.094825	-0.246078	-0.289531	0.332985		-0.849166	0.169739	0.144323	-0.178368	0.474439
1455	-0.610839	-0.049975	0.104022	-0.185597	0.307193		0.0796338	0.319449	0.0602226	0.153102	0.117892
1470	-0.439039	-0.095175	-0.239978	-0.258064	0.140963		0.802034	-0.125481	-0.0454774	0.210358	0.419651
1485	0.285961	0.005825	-0.312778	-0.00699727	0.244602		-0.271066	-0.009921	0.311123	0.0100451	0.238097
1500	0.600561	0.094325	-0.287378	0.135836	0.363686		-0.0778662	-0.219351	0.497023	0.0666018	0.309786

## Sheet: Figure 3
Figure 3c									Figure 3d
Chemiluminescence signal merged with picture of membrane									Loading
	Incubation with KEA3 antibody (Top half of membrane)								Membrane 1 (pH 6.8): Ladder, kea3 thylakoids, KEA3.2-GFP thylakoids, Ad1-ATP beads (KEA3.2-GFP thylakoids), beads, ladder, kea3 thylakoids, KEA3ΔRCT-GFP thylakoids, Ad1-ATP beads (KEA3ΔRCT-GFP thylakoids), beads
									Membrane 2 (pH 8.0): Ladder, kea3 thylakoids, KEA3.2-GFP thylakoids, Ad1-ATP beads (KEA3.2-GFP thylakoids), beads, ladder, kea3 thylakoids, KEA3ΔRCT-GFP thylakoids, Ad1-ATP beads (KEA3ΔRCT-GFP thylakoids), beads
																	Chemiluminescence signal merged with picture of membrane													Original chemiluminescence
									1. Ponceau stain of membrane after blotting (not shown)								2. Incubation with KEA3 antibody (Top half of membrane)						2. Incubation with PetA antibody (Bottom half of membrane)							2. Incubation with KEA3 antibody (Top half of membrane)						2. Incubation with PetA antibody (Bottom half of membrane)
																							Data not shown in manuscript													Data not shown in manuscript
	Incubation with PetA antibody (Bottom half of membrane)
																														3. Re-Incubation with KEA3 antibody (Top half of membrane)
																	3. Re-Incubation with KEA3 antibody (Top half of membrane)
Original chemiluminescence
	Incubation with KEA3 antibody (Top half of membrane)
	Incubation with PetA antibody (Bottom half of membrane)
Chemiluminescence signal merged with picture of membrane
	Incubation with PsaD antibody (part of membrane)
Original chemiluminescence
	Incubation with PsaD antibody (part of membrane)
Chemiluminescence signal merged with picture of membrane
	Incubation with AtpA antibody (part of membrane)
Original chemiluminescence
	Incubation with AtpA antibody (part of membrane)

## Sheet: Figure 4
Figure 4a				Figure 4b
SEC at ~8 °C ->	Column volume [ml]	Absorbance 280 nm [mAU]		Conc (g/L)	Sample Int (MHz)	Toluene Int for Sample (MHz)	Buffer Int (MHz)	Toluene Int for Buffer (MHz)	rel. Fract	rel frac. of bigger particles	M (Da)	Mrel	Rs(nm)	Date		MM=33491 Da
Column: Superdex 75 Increase 3.2/300	-0.332924	-0.0412529		3.2	0.46075	0.187	0.053	0.54	0.99167	0.00194	31478.5	0.93991	4.0611	2022-08-03		Data with 300 uM ATP
	-0.332845	-0.0412529		0.92	0.47168	0.54	0.053	0.54	0.82549	0,000e+00/1,627e-01/	30033.8	0.89677	3.92201	2022-07-13
Retention volume of	-0.332766	-0.0411542		0.72	0.36962	0.54	0.053	0.54	0.86474	7,444e-03/1,114e-01/	30544	0.91201	3.86136	2022-07-13		Abs(0.1%,280nm)	0.387
KEA3 C-term ~ 1.45 ml	-0.332732	-0.0410555		0.46	0.26186	0.538	0.053	0.54	0.8154	0,000e+00/1,565e-01/	30235.9	0.90281	3.87899	2022-07-13		Abs(0.1%,293nm)	0.128
	-0.332718	-0.0410555		0.21	0.14922	0.539	0.053	0.54	0.77241	0,000e+00/1,690e-01/	29784.4	0.88932	3.89959	2022-07-13
	-0.332614	-0.0414487		3.86	0.59093	0.189	0.052	0.53	0.98859	0.006844	33241.9	0.99256	4.13742	2022-08-09
	-0.332509	-0.0414438		1.4	0.36131	0.2	0.056	0.559	0.58316	0,000e+00/4,091e-01/	30559.8	0.91248	3.87755	2022-03-22
	-0.332405	-0.0415376		1.39	0.37018	0.2	0.056	0.559	0.56881	0,000e+00/4,244e-01/	30772.9	0.91884	3.92882	2022-03-23
	-0.332301	-0.0417253		0.98	0.18187	0.2	0.0559	0.563	0.8553	0,000e+00/1,293e-01/	30633.1	0.91467	3.91149	2022-03-24
	-0.332197	-0.0419179		0.68	0.36343	0.56	0.0559	0.563	0.86201	0,000e+00/1,233e-01/	30171.6	0.90089	3.86474	2022-03-24
	-0.332093	-0.0420117		1.3	0.25441	0.199	0.0538	0.559	0.7449	4,429e-03/2,401e-01/	29207.5	0.8721	3.82081	2022-03-28
	-0.331989	-0.0420117		0.995	0.19815	0.1995	0.0538	0.559	0.7413	1,202e-02/1,467e-02/2,181e-01/	28912.1	0.86328	3.77204	2022-03-28
	-0.33178	-0.0415118		0.63	0.37609	0.558	0.0538	0.559	0.68234	1,490e-02/1,726e-02/2,705e-01/	27102.4	0.80924	3.71396	2022-03-28
	-0.331676	-0.0414131		0.435	0.27118	0.56	0.0538	0.559	0.7002	2,645e-03/2,732e-01/	27298.7	0.81511	3.70285	2022-03-28
	-0.331572	-0.0412157		3.82	0.60611	0.189	0.052	0.53	0.89783	7,579e-03/8,952e-02/	31331	0.9355	4.11956	2022-08-09
	-0.331468	-0.0410183		2.56	0.39232	0.19	0.052	0.53	0.95352	1,502e-03/3,709e-02/	31500	0.94055	4.01851	2022-08-09
	-0.331364	-0.0408209		1.69	0.27427	0.194	0.052	0.53	0.88295	9,618e-03/9,603e-02/	29663.2	0.88571	3.93828	2022-08-09
	-0.331259	-0.0407222		1.13	0.53036	0.529	0.052	0.53	0.85514	1,987e-02/1,122e-01/	29579	0.88319	3.88181	2022-08-09
	-0.331155	-0.0407222		0.77	0.36587	0.529	0.052	0.53	0.84364	1,536e-02/1,218e-01/	28285.4	0.84457	3.85906	2022-08-09
	-0.331051	-0.0406235							monomeric
	-0.330947	-0.0408241							Rs=3.8 nm
	-0.330843	-0.0408241							slight differences in Rs between samples w/ and w/o ATP
	-0.330738	-0.0408241
	-0.330634	-0.0408241
	-0.33053	-0.0410215
	-0.330426	-0.0412189
	-0.330322	-0.0414163
	-0.330218	-0.0419195
	-0.330113	-0.0420182
	-0.330009	-0.0420182
	-0.329905	-0.0420182
	-0.329801	-0.0420182
	-0.329697	-0.0418208
	-0.329593	-0.0414228
	-0.329488	-0.0410247
	-0.329384	-0.0403209
	-0.32928	-0.0400216
	-0.329176	-0.0398209
	-0.329072	-0.0398209
	-0.328968	-0.0398209
	-0.328863	-0.0397206
	-0.328759	-0.0397206
	-0.328655	-0.0397206
	-0.328551	-0.0397206
	-0.328447	-0.0398209
	-0.328343	-0.0399212
	-0.328238	-0.0404244
	-0.328134	-0.0412335
	-0.32803	-0.0422431
	-0.327926	-0.0428483
	-0.327822	-0.0430489
	-0.327717	-0.0431492
	-0.327613	-0.0429486
	-0.327509	-0.0426476
	-0.327405	-0.0417431
	-0.327301	-0.0405329
	-0.327197	-0.0394229
	-0.327092	-0.0388178
	-0.326988	-0.0386171
	-0.326884	-0.0385168
	-0.32678	-0.0386171
	-0.326676	-0.0388178
	-0.326572	-0.0389181
	-0.326467	-0.0386123
	-0.326364	-0.0381058
	-0.32626	-0.0371949
	-0.326155	-0.0359846
	-0.326051	-0.0348747
	-0.325947	-0.0337647
	-0.325843	-0.0326548
	-0.325739	-0.0316451
	-0.325635	-0.0313393
	-0.32553	-0.0310335
	-0.325426	-0.031239
	-0.325322	-0.0322486
	-0.325218	-0.033158
	-0.325114	-0.0340673
	-0.32501	-0.0349766
	-0.324905	-0.0358859
	-0.324801	-0.0362969
	-0.324697	-0.0358989
	-0.324593	-0.0354944
	-0.324489	-0.0346854
	-0.324384	-0.0342744
	-0.32428	-0.0341741
	-0.324176	-0.0337631
	-0.324072	-0.0331531
	-0.323968	-0.0325447
	-0.323864	-0.0326451
	-0.323759	-0.0327454
	-0.323655	-0.0327454
	-0.323551	-0.0325512
	-0.323447	-0.0324509
	-0.323343	-0.0326612
	-0.323239	-0.0332712
	-0.323134	-0.0330706
	-0.32303	-0.0329703
	-0.322926	-0.0327697
	-0.322822	-0.032569
	-0.322718	-0.0321645
	-0.322614	-0.03176
	-0.322509	-0.0313555
	-0.322405	-0.0308507
	-0.322301	-0.0314558
	-0.322197	-0.0316565
	-0.322093	-0.0317568
	-0.321989	-0.0318571
	-0.321884	-0.0320577
	-0.32178	-0.0318539
	-0.321676	-0.032459
	-0.321572	-0.0329638
	-0.321468	-0.0333683
	-0.321363	-0.0343779
	-0.321259	-0.0353876
	-0.321155	-0.0363972
	-0.321051	-0.0372062
	-0.320947	-0.0380152
	-0.320843	-0.0380152
	-0.320738	-0.0380152
	-0.320634	-0.0380152
	-0.32053	-0.0378146
	-0.320426	-0.0377143
	-0.320322	-0.0376139
	-0.320218	-0.0377143
	-0.320113	-0.0378146
	-0.320009	-0.0379149
	-0.319905	-0.0380152
	-0.319801	-0.0383162
	-0.319697	-0.0389213
	-0.319593	-0.0395329
	-0.319488	-0.0399342
	-0.319384	-0.0400345
	-0.31928	-0.0402351
	-0.319176	-0.0403355
	-0.319072	-0.0403355
	-0.318968	-0.0401348
	-0.318863	-0.0400345
	-0.318759	-0.0393193
	-0.318655	-0.0396235
	-0.318551	-0.0397271
	-0.318447	-0.039931
	-0.318342	-0.0397303
	-0.318238	-0.0401348
	-0.318134	-0.0406461
	-0.31803	-0.0414551
	-0.317926	-0.0422642
	-0.317822	-0.0422642
	-0.317717	-0.042769
	-0.317613	-0.0435796
	-0.317509	-0.0430748
	-0.317405	-0.0430748
	-0.317301	-0.0422642
	-0.317197	-0.0414535
	-0.317093	-0.0404439
	-0.316989	-0.0402432
	-0.316885	-0.0402432
	-0.31678	-0.0409471
	-0.316676	-0.0414519
	-0.316572	-0.0429664
	-0.316468	-0.0437754
	-0.316364	-0.0445844
	-0.31626	-0.0449889
	-0.316155	-0.0449889
	-0.316051	-0.0439793
	-0.315947	-0.0428693
	-0.315843	-0.0428693
	-0.315739	-0.0430699
	-0.315635	-0.0439793
	-0.31553	-0.0449889
	-0.315426	-0.0457947
	-0.315322	-0.0457947
	-0.315218	-0.0460989
	-0.315114	-0.0467041
	-0.315009	-0.046196
	-0.314905	-0.044277
	-0.314801	-0.0430635
	-0.314697	-0.0425586
	-0.314593	-0.0418532
	-0.314489	-0.0419535
	-0.314384	-0.0427593
	-0.31428	-0.0430635
	-0.314176	-0.0435715
	-0.314072	-0.0441799
	-0.313968	-0.0447883
	-0.313864	-0.0447883
	-0.313759	-0.0447883
	-0.313655	-0.0447883
	-0.313551	-0.0447883
	-0.313447	-0.0447883
	-0.313343	-0.0448886
	-0.313239	-0.0450892
	-0.313134	-0.0451895
	-0.31303	-0.0453902
	-0.312926	-0.0453902
	-0.312822	-0.0451896
	-0.312718	-0.0449889
	-0.312614	-0.0447883
	-0.312509	-0.044688
	-0.312405	-0.0444873
	-0.312301	-0.044387
	-0.312197	-0.044387
	-0.312093	-0.0445876
	-0.311988	-0.0450941
	-0.311884	-0.0461037
	-0.31178	-0.047314
	-0.311676	-0.0481247
	-0.311572	-0.0490357
	-0.311468	-0.0498479
	-0.311363	-0.0504596
	-0.311259	-0.051377
	-0.311155	-0.051377
	-0.311051	-0.0509789
	-0.310947	-0.0499693
	-0.310843	-0.0491586
	-0.310738	-0.0484483
	-0.310634	-0.0483496
	-0.31053	-0.0486473
	-0.310426	-0.0490454
	-0.310322	-0.0494434
	-0.310218	-0.0500421
	-0.310113	-0.0504466
	-0.310009	-0.0503463
	-0.309905	-0.0501457
	-0.309801	-0.0494321
	-0.309697	-0.0477169
	-0.309593	-0.0471118
	-0.309488	-0.0459015
	-0.309384	-0.0448918
	-0.30928	-0.0452963
	-0.309176	-0.046306
	-0.309072	-0.0470115
	-0.308968	-0.0477169
	-0.308863	-0.0487266
	-0.308759	-0.0491279
	-0.308655	-0.0497395
	-0.308551	-0.0503511
	-0.308447	-0.0501537
	-0.308342	-0.0499563
	-0.308238	-0.0500631
	-0.308135	-0.0501699
	-0.30803	-0.0503754
	-0.307926	-0.0506796
	-0.307822	-0.0510776
	-0.307718	-0.0510776
	-0.307614	-0.0508721
	-0.30751	-0.0504612
	-0.307405	-0.0499499
	-0.307301	-0.0494385
	-0.307197	-0.0495373
	-0.307093	-0.0489289
	-0.306989	-0.0487234
	-0.306885	-0.0488221
	-0.30678	-0.0486166
	-0.306676	-0.0486166
	-0.306572	-0.0493253
	-0.306468	-0.050034
	-0.306364	-0.050034
	-0.30626	-0.0506424
	-0.306155	-0.0509466
	-0.306051	-0.0509466
	-0.305947	-0.0514611
	-0.305843	-0.0515663
	-0.305739	-0.0511683
	-0.305635	-0.0507702
	-0.30553	-0.050267
	-0.305426	-0.0493544
	-0.305322	-0.0488496
	-0.305218	-0.0478399
	-0.305114	-0.0468319
	-0.305009	-0.0462202
	-0.304905	-0.0453028
	-0.304801	-0.044997
	-0.304697	-0.0444905
	-0.304593	-0.0440893
	-0.304489	-0.0438886
	-0.304384	-0.0438886
	-0.30428	-0.0442867
	-0.304176	-0.044188
	-0.304072	-0.0439906
	-0.303968	-0.0437932
	-0.303864	-0.0436977
	-0.303759	-0.0432997
	-0.303655	-0.0421913
	-0.303551	-0.041083
	-0.303447	-0.0403775
	-0.303343	-0.0402772
	-0.303239	-0.0404746
	-0.303134	-0.0405733
	-0.30303	-0.0406688
	-0.302926	-0.0410668
	-0.302822	-0.0420765
	-0.302718	-0.0429874
	-0.302614	-0.04279
	-0.302509	-0.0418807
	-0.302405	-0.040871
	-0.302301	-0.0399601
	-0.302197	-0.0393566
	-0.302093	-0.0389585
	-0.301989	-0.0388598
	-0.301884	-0.0388598
	-0.30178	-0.0393647
	-0.301676	-0.040473
	-0.301572	-0.0420943
	-0.301468	-0.0437155
	-0.301363	-0.0447252
	-0.301259	-0.0453239
	-0.301155	-0.0456216
	-0.301051	-0.0459193
	-0.300947	-0.046018
	-0.300843	-0.0459193
	-0.300738	-0.045209
	-0.300634	-0.0443999
	-0.30053	-0.0436961
	-0.300426	-0.0430974
	-0.300322	-0.0427981
	-0.300218	-0.0424988
	-0.300113	-0.0425975
	-0.300009	-0.0426962
	-0.299905	-0.0426962
	-0.299801	-0.0426962
	-0.299697	-0.0427965
	-0.299593	-0.0421849
	-0.299488	-0.0411768
	-0.299384	-0.0401688
	-0.29928	-0.0387611
	-0.299176	-0.0374538
	-0.299072	-0.0363487
	-0.298968	-0.0353423
	-0.298864	-0.0344329
	-0.29876	-0.0344329
	-0.298656	-0.0347339
	-0.298551	-0.0351384
	-0.298447	-0.0359474
	-0.298343	-0.0371561
	-0.298239	-0.0383599
	-0.298135	-0.039465
	-0.298031	-0.0405717
	-0.297926	-0.0413839
	-0.297822	-0.0420926
	-0.297718	-0.0424971
	-0.297614	-0.0426978
	-0.29751	-0.0423984
	-0.297405	-0.0420004
	-0.297301	-0.0414988
	-0.297197	-0.0408985
	-0.297093	-0.0417075
	-0.296989	-0.0427172
	-0.296885	-0.0438272
	-0.29678	-0.0450375
	-0.296676	-0.0462478
	-0.296572	-0.0473578
	-0.296468	-0.0484693
	-0.296364	-0.0489709
	-0.29626	-0.0482606
	-0.296155	-0.0472509
	-0.296051	-0.0462413
	-0.295947	-0.045031
	-0.295843	-0.0438207
	-0.295739	-0.0427107
	-0.295635	-0.0418014
	-0.29553	-0.0415021
	-0.295426	-0.0412027
	-0.295322	-0.0410021
	-0.295218	-0.0409018
	-0.295114	-0.0407011
	-0.29501	-0.0405005
	-0.294905	-0.0405005
	-0.294801	-0.0405005
	-0.294697	-0.0407011
	-0.294593	-0.0409018
	-0.294489	-0.0409018
	-0.294385	-0.0409018
	-0.29428	-0.0411024
	-0.294176	-0.0414033
	-0.294072	-0.0414033
	-0.293968	-0.041604
	-0.293864	-0.041604
	-0.29376	-0.0414033
	-0.293655	-0.0414033
	-0.293551	-0.0414033
	-0.293447	-0.0415037
	-0.293343	-0.0414033
	-0.293239	-0.0414033
	-0.293134	-0.0412027
	-0.29303	-0.0410021
	-0.292926	-0.0410021
	-0.292822	-0.0408014
	-0.292718	-0.0406008
	-0.292614	-0.0402999
	-0.292509	-0.0400992
	-0.292405	-0.0397967
	-0.292301	-0.0390896
	-0.292197	-0.0386851
	-0.292093	-0.0384844
	-0.291989	-0.0383825
	-0.291884	-0.0381786
	-0.29178	-0.0381786
	-0.291676	-0.0380767
	-0.291572	-0.0379748
	-0.291468	-0.0382773
	-0.291364	-0.0382773
	-0.291259	-0.0380735
	-0.291155	-0.0379715
	-0.291051	-0.0379715
	-0.290947	-0.0376673
	-0.290843	-0.0375654
	-0.290739	-0.0374651
	-0.290634	-0.037567
	-0.29053	-0.037567
	-0.290426	-0.0373664
	-0.290322	-0.0369651
	-0.290218	-0.0363616
	-0.290114	-0.03586
	-0.290009	-0.0352549
	-0.289906	-0.0352549
	-0.289802	-0.0353568
	-0.289697	-0.0354588
	-0.289593	-0.0353568
	-0.289489	-0.0350526
	-0.289385	-0.0348504
	-0.289281	-0.0346465
	-0.289176	-0.0347485
	-0.289072	-0.0348488
	-0.288968	-0.0346449
	-0.288864	-0.034543
	-0.28876	-0.034543
	-0.288656	-0.0346433
	-0.288551	-0.0343391
	-0.288447	-0.0341352
	-0.288343	-0.0334282
	-0.288239	-0.0322179
	-0.288135	-0.0312083
	-0.288031	-0.0299948
	-0.287926	-0.0289852
	-0.287822	-0.0279772
	-0.287718	-0.0272701
	-0.287614	-0.026665
	-0.28751	-0.0262637
	-0.287406	-0.0258625
	-0.287301	-0.0252606
	-0.287197	-0.0250632
	-0.287093	-0.0251651
	-0.286989	-0.0253674
	-0.286885	-0.0260744
	-0.286781	-0.0266796
	-0.286676	-0.0272814
	-0.286572	-0.0278833
	-0.286468	-0.0284852
	-0.286364	-0.0290887
	-0.28626	-0.029189
	-0.286156	-0.0293897
	-0.286051	-0.0292893
	-0.285947	-0.0289884
	-0.285843	-0.0287878
	-0.285739	-0.0286875
	-0.285635	-0.0286875
	-0.28553	-0.0280839
	-0.285426	-0.0275791
	-0.285322	-0.0264692
	-0.285218	-0.025259
	-0.285113	-0.0241491
	-0.28501	-0.0230391
	-0.284905	-0.0221282
	-0.284801	-0.021117
	-0.284697	-0.020507
	-0.284593	-0.0201009
	-0.284489	-0.0201009
	-0.284385	-0.0202012
	-0.28428	-0.0203015
	-0.284176	-0.0202012
	-0.284072	-0.0201009
	-0.283968	-0.0200071
	-0.283864	-0.0201123
	-0.28376	-0.0201171
	-0.283655	-0.0200168
	-0.283551	-0.0202174
	-0.283447	-0.0202174
	-0.283343	-0.0201171
	-0.283239	-0.0197126
	-0.283135	-0.019512
	-0.28303	-0.0191075
	-0.282926	-0.0185024
	-0.282822	-0.0185024
	-0.282718	-0.017996
	-0.282614	-0.0167825
	-0.28251	-0.0159736
	-0.282405	-0.0154688
	-0.282301	-0.0143589
	-0.282197	-0.0131487
	-0.282093	-0.0114337
	-0.281989	-0.0108286
	-0.281885	-0.00972677
	-0.28178	-0.00912814
	-0.281676	-0.00832889
	-0.281572	-0.00773188
	-0.281468	-0.00753288
	-0.281364	-0.00672394
	-0.281259	-0.00591499
	-0.281155	-0.00521121
	-0.281051	-0.00480673
	-0.280947	-0.00470642
	-0.280843	-0.00470642
	-0.280739	-0.00429871
	-0.280635	-0.00399131
	-0.280531	-0.0035917
	-0.280427	-0.00298824
	-0.280322	-0.00157584
	-0.280218	0.000139095
	-0.280114	0.00216142
	-0.28001	0.00559776
	-0.279906	0.00761685
	-0.279802	0.00852608
	-0.279697	0.0100404
	-0.279593	0.0107522
	-0.279489	0.0111632
	-0.279385	0.0112667
	-0.279281	0.0113703
	-0.279177	0.0113703
	-0.279072	0.0113703
	-0.278968	0.0115709
	-0.278864	0.0119721
	-0.27876	0.0131822
	-0.278656	0.0143923
	-0.278552	0.0156025
	-0.278447	0.0168126
	-0.278343	0.0180227
	-0.278239	0.020142
	-0.278135	0.0224619
	-0.278031	0.0246815
	-0.277927	0.0267976
	-0.277822	0.0275029
	-0.277718	0.0293148
	-0.277614	0.0316347
	-0.27751	0.0339546
	-0.277406	0.0356661
	-0.277301	0.0378857
	-0.277197	0.0401052
	-0.277093	0.0425253
	-0.276989	0.0449454
	-0.276885	0.0470646
	-0.276781	0.0486758
	-0.276676	0.0501868
	-0.276572	0.0513968
	-0.276468	0.051798
	-0.276364	0.0521992
	-0.27626	0.0527039
	-0.276156	0.0535127
	-0.276051	0.0542212
	-0.275947	0.0549298
	-0.275843	0.0559392
	-0.275739	0.056748
	-0.275635	0.0575569
	-0.275531	0.0583657
	-0.275426	0.0588704
	-0.275322	0.059071
	-0.275218	0.0594657
	-0.275114	0.0599639
	-0.27501	0.0609733
	-0.274906	0.0623839
	-0.274801	0.0637945
	-0.274697	0.0653054
	-0.274593	0.06702
	-0.274489	0.0692427
	-0.274385	0.0716755
	-0.274281	0.0740049
	-0.274176	0.0756225
	-0.274072	0.0774439
	-0.273968	0.0796697
	-0.273864	0.0813908
	-0.27376	0.0833124
	-0.273656	0.0845127
	-0.273551	0.0857161
	-0.273447	0.0867158
	-0.273343	0.0877187
	-0.273239	0.0881101
	-0.273135	0.0880001
	-0.27303	0.0878966
	-0.272926	0.0870878
	-0.272822	0.0864926
	-0.272718	0.0854897
	-0.272614	0.0854994
	-0.27251	0.0855059
	-0.272405	0.0857194
	-0.272301	0.08603
	-0.272197	0.0869358
	-0.272093	0.0880454
	-0.271989	0.0891551
	-0.271885	0.0902647
	-0.27178	0.0905656
	-0.271677	0.0906659
	-0.271573	0.0908664
	-0.271468	0.091067
	-0.271364	0.0910702
	-0.27126	0.0911705
	-0.271156	0.0916752
	-0.271052	0.0927848
	-0.270948	0.0937941
	-0.270843	0.0950008
	-0.270739	0.0968156
	-0.270635	0.0988343
	-0.270531	0.101154
	-0.270427	0.103574
	-0.270323	0.105489
	-0.270218	0.106799
	-0.270114	0.108009
	-0.27001	0.109322
	-0.269906	0.109927
	-0.269802	0.110328
	-0.269698	0.110428
	-0.269593	0.111538
	-0.269489	0.112948
	-0.269385	0.114459
	-0.269281	0.11607
	-0.269177	0.11748
	-0.269073	0.118791
	-0.268968	0.1198
	-0.268864	0.120809
	-0.26876	0.120709
	-0.268656	0.120508
	-0.268552	0.120207
	-0.268447	0.119806
	-0.268343	0.119405
	-0.268239	0.119004
	-0.268135	0.118396
	-0.268031	0.117788
	-0.267927	0.117079
	-0.267822	0.116371
	-0.267718	0.115663
	-0.267614	0.115763
	-0.26751	0.115963
	-0.267406	0.116264
	-0.267302	0.117073
	-0.267197	0.117882
	-0.267093	0.118791
	-0.266989	0.1198
	-0.266885	0.120809
	-0.266781	0.12111
	-0.266677	0.121919
	-0.266572	0.122119
	-0.266468	0.12232
	-0.266364	0.123329
	-0.26626	0.124338
	-0.266156	0.125348
	-0.266052	0.126357
	-0.265947	0.127366
	-0.265843	0.127871
	-0.265739	0.129087
	-0.265635	0.130303
	-0.265531	0.130711
	-0.265427	0.131119
	-0.265322	0.131326
	-0.265218	0.131533
	-0.265114	0.13184
	-0.26501	0.132144
	-0.264906	0.132244
	-0.264802	0.132846
	-0.264697	0.133147
	-0.264593	0.133147
	-0.264489	0.133043
	-0.264385	0.13294
	-0.264281	0.132632
	-0.264176	0.132225
	-0.264072	0.132629
	-0.263968	0.132836
	-0.263864	0.133545
	-0.26376	0.134353
	-0.263656	0.135466
	-0.263551	0.136579
	-0.263447	0.137795
	-0.263343	0.139011
	-0.263239	0.139716
	-0.263135	0.140118
	-0.263031	0.140318
	-0.262926	0.140519
	-0.262822	0.140519
	-0.262718	0.140318
	-0.262614	0.140118
	-0.26251	0.140118
	-0.262406	0.140315
	-0.262302	0.140512
	-0.262198	0.140907
	-0.262094	0.141502
	-0.261989	0.141295
	-0.261885	0.140486
	-0.261781	0.139066
	-0.261677	0.13664
	-0.261573	0.133816
	-0.261469	0.130588
	-0.261364	0.127567
	-0.26126	0.124545
	-0.261156	0.123536
	-0.261052	0.123329
	-0.260948	0.123733
	-0.260844	0.125655
	-0.260739	0.12788
	-0.260635	0.13051
	-0.260531	0.133137
	-0.260427	0.135764
	-0.260323	0.13698
	-0.260218	0.137484
	-0.260114	0.137692
	-0.26001	0.137187
	-0.259906	0.136378
	-0.259802	0.13567
	-0.259698	0.13446
	-0.259593	0.133351
	-0.259489	0.132736
	-0.259385	0.133143
	-0.259281	0.133745
	-0.259177	0.13445
	-0.259073	0.135259
	-0.258968	0.135967
	-0.258864	0.135967
	-0.25876	0.135867
	-0.258656	0.135469
	-0.258552	0.134758
	-0.258448	0.134052
	-0.258343	0.133347
	-0.258239	0.132539
	-0.258135	0.13173
	-0.258031	0.13173
	-0.257927	0.13173
	-0.257823	0.131733
	-0.257718	0.131533
	-0.257614	0.131429
	-0.25751	0.131833
	-0.257406	0.132642
	-0.257302	0.133551
	-0.257198	0.134661
	-0.257093	0.13587
	-0.256989	0.136779
	-0.256885	0.137284
	-0.256781	0.137488
	-0.256677	0.136475
	-0.256572	0.135058
	-0.256468	0.133942
	-0.256364	0.132626
	-0.25626	0.131617
	-0.256156	0.130908
	-0.256052	0.13162
	-0.255947	0.132228
	-0.255843	0.133037
	-0.255739	0.133845
	-0.255635	0.134454
	-0.255531	0.135062
	-0.255427	0.135262
	-0.255322	0.135259
	-0.255218	0.133645
	-0.255114	0.132435
	-0.25501	0.131225
	-0.254906	0.130022
	-0.254802	0.128916
	-0.254697	0.128307
	-0.254593	0.127599
	-0.254489	0.126994
	-0.254385	0.127392
	-0.254281	0.127997
	-0.254177	0.128903
	-0.254072	0.129905
	-0.253968	0.130811
	-0.253864	0.131316
	-0.25376	0.131824
	-0.253656	0.132529
	-0.253552	0.132836
	-0.253448	0.132836
	-0.253344	0.132836
	-0.25324	0.132836
	-0.253135	0.132636
	-0.253031	0.132338
	-0.252927	0.132338
	-0.252823	0.132241
	-0.252719	0.132341
	-0.252615	0.132639
	-0.25251	0.132742
	-0.252406	0.132742
	-0.252302	0.132742
	-0.252198	0.132742
	-0.252094	0.132542
	-0.251989	0.132341
	-0.251885	0.132341
	-0.251781	0.132244
	-0.251677	0.132445
	-0.251573	0.132645
	-0.251469	0.132846
	-0.251364	0.133046
	-0.25126	0.132943
	-0.251156	0.132839
	-0.251052	0.132639
	-0.250948	0.132438
	-0.250844	0.132031
	-0.250739	0.131827
	-0.250635	0.131526
	-0.250531	0.131326
	-0.250427	0.131429
	-0.250323	0.132338
	-0.250219	0.133548
	-0.250114	0.134353
	-0.25001	0.135162
	-0.249906	0.135265
	-0.249802	0.135265
	-0.249698	0.135265
	-0.249594	0.135265
	-0.249489	0.134861
	-0.249385	0.132943
	-0.249281	0.130009
	-0.249177	0.128392
	-0.249073	0.127884
	-0.248969	0.126671
	-0.248864	0.126063
	-0.24876	0.125555
	-0.248656	0.125555
	-0.248552	0.125555
	-0.248448	0.125762
	-0.248343	0.126674
	-0.248239	0.128295
	-0.248135	0.128699
	-0.248031	0.129307
	-0.247927	0.129511
	-0.247823	0.129003
	-0.247718	0.128796
	-0.247614	0.128592
	-0.24751	0.12768
	-0.247406	0.125956
	-0.247302	0.12474
	-0.247198	0.123523
	-0.247093	0.123216
	-0.246989	0.123216
	-0.246885	0.123319
	-0.246781	0.123219
	-0.246677	0.122918
	-0.246573	0.122815
	-0.246468	0.121909
	-0.246364	0.121301
	-0.24626	0.120091
	-0.246156	0.118173
	-0.246052	0.116963
	-0.245948	0.116458
	-0.245843	0.115449
	-0.245739	0.114443
	-0.245635	0.115452
	-0.245531	0.115957
	-0.245427	0.117167
	-0.245323	0.118377
	-0.245218	0.119793
	-0.245114	0.122019
	-0.24501	0.122727
	-0.244906	0.124445
	-0.244802	0.125655
	-0.244697	0.126464
	-0.244593	0.127473
	-0.244489	0.127673
	-0.244385	0.127673
	-0.244281	0.127673
	-0.244177	0.127673
	-0.244073	0.126865
	-0.243969	0.126564
	-0.243865	0.126871
	-0.24376	0.127473
	-0.243656	0.128582
	-0.243552	0.130688
	-0.243448	0.13139
	-0.243344	0.132594
	-0.24324	0.133907
	-0.243135	0.134916
	-0.243031	0.134615
	-0.242927	0.134314
	-0.242823	0.133011
	-0.242719	0.132412
	-0.242615	0.131814
	-0.24251	0.130504
	-0.242406	0.130096
	-0.242302	0.129281
	-0.242198	0.128566
	-0.242094	0.127758
	-0.24199	0.126541
	-0.241885	0.125429
	-0.241781	0.124215
	-0.241677	0.122905
	-0.241573	0.122304
	-0.241469	0.120893
	-0.241365	0.119483
	-0.24126	0.118373
	-0.241156	0.117264
	-0.241052	0.116963
	-0.240948	0.115853
	-0.240844	0.115148
	-0.24074	0.113938
	-0.240635	0.113637
	-0.240531	0.113845
	-0.240427	0.114356
	-0.240323	0.114559
	-0.240219	0.11486
	-0.240114	0.114961
	-0.24001	0.115161
	-0.239906	0.115362
	-0.239802	0.115462
	-0.239698	0.115054
	-0.239594	0.114647
	-0.239489	0.11444
	-0.239385	0.11444
	-0.239281	0.11464
	-0.239177	0.114841
	-0.239073	0.115145
	-0.238969	0.115747
	-0.238864	0.116051
	-0.23876	0.116151
	-0.238656	0.116151
	-0.238552	0.11585
	-0.238448	0.114941
	-0.238344	0.114132
	-0.238239	0.113625
	-0.238135	0.113223
	-0.238031	0.114336
	-0.237927	0.115847
	-0.237823	0.11716
	-0.237719	0.118871
	-0.237614	0.121805
	-0.23751	0.123727
	-0.237406	0.125141
	-0.237302	0.12615
	-0.237198	0.125438
	-0.237094	0.124028
	-0.236989	0.122514
	-0.236885	0.120903
	-0.236781	0.118677
	-0.236677	0.117364
	-0.236573	0.116255
	-0.236468	0.115245
	-0.236364	0.114741
	-0.23626	0.114741
	-0.236156	0.114741
	-0.236052	0.11464
	-0.235948	0.11444
	-0.235843	0.114239
	-0.235739	0.114139
	-0.235635	0.114039
	-0.235531	0.114039
	-0.235427	0.114443
	-0.235323	0.115653
	-0.235219	0.116963
	-0.235115	0.118373
	-0.235011	0.119784
	-0.234906	0.120994
	-0.234802	0.12231
	-0.234698	0.123721
	-0.234594	0.124727
	-0.23449	0.125128
	-0.234386	0.125529
	-0.234281	0.12613
	-0.234177	0.126532
	-0.234073	0.126933
	-0.233969	0.127127
	-0.233865	0.126933
	-0.233761	0.126635
	-0.233656	0.125726
	-0.233552	0.12462
	-0.233448	0.123216
	-0.233344	0.122013
	-0.23324	0.120809
	-0.233136	0.1198
	-0.233031	0.119696
	-0.232927	0.1198
	-0.232823	0.120411
	-0.232719	0.120508
	-0.232615	0.120702
	-0.232511	0.120696
	-0.232406	0.120489
	-0.232302	0.120091
	-0.232198	0.119185
	-0.232094	0.118176
	-0.23199	0.117367
	-0.231885	0.117367
	-0.231781	0.117772
	-0.231677	0.11858
	-0.231573	0.11959
	-0.231469	0.120292
	-0.231365	0.120486
	-0.23126	0.12068
	-0.231156	0.120777
	-0.231052	0.120777
	-0.230948	0.120372
	-0.230844	0.119764
	-0.23074	0.119156
	-0.230635	0.118852
	-0.230531	0.118658
	-0.230427	0.118561
	-0.230323	0.118561
	-0.230219	0.118367
	-0.230115	0.118367
	-0.23001	0.118875
	-0.229906	0.11969
	-0.229802	0.120505
	-0.229698	0.121514
	-0.229594	0.122427
	-0.22949	0.122731
	-0.229385	0.122724
	-0.229281	0.12253
	-0.229177	0.121828
	-0.229073	0.120819
	-0.228969	0.11981
	-0.228865	0.1188
	-0.22876	0.117791
	-0.228656	0.117293
	-0.228552	0.117299
	-0.228448	0.117299
	-0.228344	0.117299
	-0.228239	0.117299
	-0.228135	0.117299
	-0.228031	0.117396
	-0.227927	0.117591
	-0.227823	0.117785
	-0.227719	0.117979
	-0.227614	0.117979
	-0.22751	0.117875
	-0.227406	0.116859
	-0.227302	0.115643
	-0.227198	0.11433
	-0.227094	0.112819
	-0.226989	0.111208
	-0.226885	0.109597
	-0.226781	0.108381
	-0.226677	0.107468
	-0.226573	0.107669
	-0.226468	0.108374
	-0.226364	0.109384
	-0.22626	0.110493
	-0.226156	0.111703
	-0.226052	0.112809
	-0.225948	0.113812
	-0.225844	0.114815
	-0.22574	0.115727
	-0.225636	0.116432
	-0.225531	0.116934
	-0.225427	0.117536
	-0.225323	0.118237
	-0.225219	0.119043
	-0.225115	0.119451
	-0.225011	0.119561
	-0.224906	0.119463
	-0.224802	0.119269
	-0.224698	0.118975
	-0.224594	0.11858
	-0.22449	0.118085
	-0.224385	0.117591
	-0.224281	0.117396
	-0.224177	0.117092
	-0.224073	0.116885
	-0.223969	0.116678
	-0.223865	0.115663
	-0.22376	0.114647
	-0.223656	0.113631
	-0.223552	0.112615
	-0.223448	0.111599
	-0.223344	0.110891
	-0.22324	0.109982
	-0.223135	0.108672
	-0.223031	0.107766
	-0.222927	0.106556
	-0.222823	0.105346
	-0.222719	0.104136
	-0.222614	0.102927
	-0.22251	0.101616
	-0.222406	0.100607
	-0.222302	0.0998986
	-0.222198	0.0997951
	-0.222094	0.100096
	-0.221989	0.100704
	-0.221885	0.101413
	-0.221781	0.102021
	-0.221677	0.102221
	-0.221573	0.102121
	-0.221469	0.102121
	-0.221364	0.10192
	-0.22126	0.10162
	-0.221156	0.101011
	-0.221052	0.100303
	-0.220948	0.0997951
	-0.220844	0.0997951
	-0.220739	0.0999957
	-0.220635	0.100397
	-0.220531	0.101406
	-0.220427	0.102415
	-0.220323	0.103425
	-0.220218	0.104434
	-0.220114	0.105343
	-0.22001	0.106352
	-0.219906	0.106553
	-0.219802	0.106547
	-0.219698	0.105738
	-0.219593	0.104728
	-0.219489	0.103719
	-0.219385	0.10271
	-0.219281	0.101701
	-0.219177	0.100491
	-0.219073	0.10019
	-0.218968	0.100196
	-0.218864	0.100601
	-0.21876	0.10161
	-0.218656	0.10272
	-0.218552	0.10413
	-0.218447	0.10554
	-0.218343	0.106951
	-0.218239	0.108161
	-0.218135	0.108565
	-0.218031	0.108361
	-0.217927	0.107753
	-0.217822	0.107045
	-0.217718	0.106035
	-0.217614	0.105327
	-0.21751	0.104919
	-0.217406	0.104919
	-0.217302	0.105625
	-0.217197	0.106634
	-0.217093	0.107643
	-0.21699	0.108652
	-0.216885	0.109662
	-0.216781	0.11037
	-0.216677	0.110678
	-0.216573	0.110377
	-0.216469	0.109468
	-0.216364	0.108057
	-0.21626	0.106242
	-0.216156	0.105133
	-0.216052	0.102713
	-0.215948	0.0990834
	-0.215844	0.0967639
	-0.215739	0.0946449
	-0.215635	0.0938394
	-0.215531	0.0927298
	-0.215427	0.0919211
	-0.215323	0.0919211
	-0.215219	0.0921216
	-0.215114	0.0926231
	-0.21501	0.0928236
	-0.214906	0.0929239
	-0.214802	0.0929239
	-0.214698	0.0928236
	-0.214593	0.0925228
	-0.214489	0.0922219
	-0.214385	0.0919211
	-0.214281	0.0914196
	-0.214177	0.0912191
	-0.214073	0.0911188
	-0.213968	0.0914229
	-0.213864	0.0914229
	-0.21376	0.0915232
	-0.213656	0.0916234
	-0.213552	0.0917237
	-0.213448	0.0917237
	-0.213343	0.0917237
	-0.213239	0.0912191
	-0.213135	0.0901062
	-0.213031	0.0892974
	-0.212927	0.0884886
	-0.212822	0.0880842
	-0.212718	0.0880842
	-0.212614	0.0880842
	-0.21251	0.0884854
	-0.212406	0.0893912
	-0.212302	0.091714
	-0.212197	0.0923189
	-0.212093	0.0935289
	-0.211989	0.0949426
	-0.211885	0.0961525
	-0.211781	0.0973624
	-0.211677	0.0982714
	-0.211572	0.0992807
	-0.211468	0.0996819
	-0.211364	0.101299
	-0.21126	0.102917
	-0.211156	0.104127
	-0.211051	0.105537
	-0.210947	0.106948
	-0.210843	0.108158
	-0.210739	0.108662
	-0.210635	0.107553
	-0.210531	0.106543
	-0.210426	0.104525
	-0.210322	0.102305
	-0.210218	0.0986757
	-0.210114	0.0932312
	-0.21001	0.091921
	-0.209906	0.0889965
	-0.209801	0.0867773
	-0.209697	0.0857679
	-0.209593	0.0847586
	-0.209489	0.0837492
	-0.209385	0.0838495
	-0.209281	0.0843542
	-0.209176	0.0845548
	-0.209072	0.0847553
	-0.208968	0.0849559
	-0.208864	0.0855609
	-0.20876	0.0861658
	-0.208655	0.0863664
	-0.208551	0.0864667
	-0.208447	0.0867708
	-0.208343	0.0870749
	-0.208239	0.0872755
	-0.208135	0.0875731
	-0.20803	0.0874663
	-0.207927	0.0873596
	-0.207823	0.0873596
	-0.207718	0.0875537
	-0.207614	0.0872431
	-0.20751	0.0869358
	-0.207406	0.0866349
	-0.207302	0.0861367
	-0.207198	0.0856385
	-0.207093	0.0851403
	-0.206989	0.0847392
	-0.206885	0.0841439
	-0.206781	0.0834451
	-0.206677	0.0826428
	-0.206572	0.0825425
	-0.206468	0.0830472
	-0.206364	0.0840565
	-0.20626	0.0850659
	-0.206156	0.0857711
	-0.206052	0.0861723
	-0.205947	0.0863729
	-0.205843	0.0865735
	-0.205739	0.0866737
	-0.205635	0.0869778
	-0.205531	0.0867773
	-0.205427	0.0867773
	-0.205322	0.0883915
	-0.205218	0.0904102
	-0.205114	0.09283
	-0.20501	0.0951496
	-0.204906	0.0972685
	-0.204801	0.0974626
	-0.204697	0.0965536
	-0.204593	0.0953437
	-0.204489	0.0930241
	-0.204385	0.0906043
	-0.204281	0.0878804
	-0.204176	0.0853603
	-0.204072	0.0829404
	-0.203968	0.081737
	-0.203864	0.0816367
	-0.20376	0.0816367
	-0.203656	0.0816367
	-0.203551	0.0816367
	-0.203447	0.0817402
	-0.203343	0.0817402
	-0.203239	0.0815331
	-0.203135	0.0810252
	-0.20303	0.0802164
	-0.202926	0.0797085
	-0.202822	0.078793
	-0.202718	0.0776736
	-0.202614	0.0764572
	-0.20251	0.0753378
	-0.202405	0.0743284
	-0.202301	0.0737202
	-0.202197	0.0736167
	-0.202093	0.0735164
	-0.201989	0.0740243
	-0.201885	0.0745355
	-0.20178	0.0746358
	-0.201676	0.0745387
	-0.201572	0.0744384
	-0.201468	0.0740373
	-0.201364	0.0734323
	-0.20126	0.0726235
	-0.201155	0.0718147
	-0.201051	0.071407
	-0.200947	0.0715073
	-0.200843	0.0725135
	-0.200739	0.0738302
	-0.200634	0.0753475
	-0.20053	0.0768583
	-0.200426	0.0782624
	-0.200322	0.0793753
	-0.200218	0.0801841
	-0.200114	0.0809929
	-0.200009	0.0809961
	-0.199905	0.0802876
	-0.199801	0.0793753
	-0.199697	0.0783659
	-0.199593	0.077363
	-0.199489	0.0764507
	-0.199384	0.0756419
	-0.19928	0.0746325
	-0.199176	0.0734226
	-0.199072	0.07241
	-0.198968	0.071297
	-0.198864	0.0702876
	-0.19876	0.0692783
	-0.198656	0.0682689
	-0.198551	0.0672595
	-0.198447	0.0664507
	-0.198343	0.0658424
	-0.198239	0.0653377
	-0.198135	0.0651372
	-0.198031	0.0649366
	-0.197926	0.064736
	-0.197822	0.064736
	-0.197718	0.0646357
	-0.197614	0.0646357
	-0.19751	0.0648395
	-0.197406	0.0650401
	-0.197301	0.0652407
	-0.197197	0.0654413
	-0.197093	0.0654413
	-0.196989	0.0652407
	-0.196885	0.0651404
	-0.19678	0.0649398
	-0.196676	0.0645354
	-0.196572	0.0643348
	-0.196468	0.0641342
	-0.196364	0.0639337
	-0.19626	0.0639337
	-0.196155	0.0639337
	-0.196051	0.0642378
	-0.195947	0.0642378
	-0.195843	0.0642378
	-0.195739	0.0643381
	-0.195635	0.0645386
	-0.19553	0.0647392
	-0.195426	0.0649398
	-0.195322	0.0649398
	-0.195218	0.0648363
	-0.195114	0.0648363
	-0.195009	0.0648363
	-0.194905	0.064736
	-0.194801	0.0645354
	-0.194697	0.0644351
	-0.194593	0.0643348
	-0.194489	0.0644351
	-0.194384	0.0644351
	-0.19428	0.0646357
	-0.194176	0.0650369
	-0.194072	0.065438
	-0.193968	0.0658392
	-0.193864	0.0661401
	-0.193759	0.0663407
	-0.193655	0.066441
	-0.193551	0.066441
	-0.193447	0.0662404
	-0.193343	0.0658392
	-0.193238	0.0652374
	-0.193134	0.064736
	-0.19303	0.0643348
	-0.192925	0.0642345
	-0.192822	0.0642345
	-0.192718	0.0642345
	-0.192613	0.0644351
	-0.192509	0.0646357
	-0.192405	0.0650369
	-0.192301	0.0653377
	-0.192197	0.0656386
	-0.192093	0.066648
	-0.191988	0.0676574
	-0.191884	0.0686668
	-0.19178	0.0697797
	-0.191676	0.0707923
	-0.191572	0.0718017
	-0.191467	0.0730182
	-0.191363	0.0739273
	-0.191259	0.0739273
	-0.191155	0.0739273
	-0.191051	0.0739273
	-0.190947	0.0738238
	-0.190842	0.0738205
	-0.190738	0.0738205
	-0.190634	0.0738205
	-0.19053	0.0742281
	-0.190426	0.0746358
	-0.190322	0.0749431
	-0.190217	0.0751502
	-0.190113	0.0753572
	-0.190009	0.0749496
	-0.189905	0.0748493
	-0.189801	0.0743381
	-0.189697	0.0737299
	-0.189593	0.0731217
	-0.189489	0.0726138
	-0.189385	0.0717985
	-0.18928	0.0706824
	-0.189176	0.0704818
	-0.189072	0.0701809
	-0.188968	0.0700806
	-0.188864	0.06988
	-0.188759	0.0696794
	-0.188655	0.0689709
	-0.188551	0.0675603
	-0.188447	0.0664506
	-0.188343	0.0650401
	-0.188239	0.0634224
	-0.188134	0.061808
	-0.18803	0.0607954
	-0.187926	0.0603877
	-0.187822	0.060488
	-0.187718	0.061698
	-0.187613	0.062908
	-0.187509	0.0643251
	-0.187405	0.0657421
	-0.187301	0.0671592
	-0.187197	0.0679712
	-0.187093	0.0681783
	-0.186988	0.0683854
	-0.186884	0.0685924
	-0.18678	0.0687995
	-0.186676	0.0687995
	-0.186572	0.0688998
	-0.186468	0.0687962
	-0.186363	0.0686927
	-0.186259	0.0685892
	-0.186155	0.0686862
	-0.186051	0.0688803
	-0.185947	0.0694821
	-0.185843	0.0704915
	-0.185738	0.0714006
	-0.185634	0.0725135
	-0.18553	0.0736264
	-0.185426	0.0747393
	-0.185322	0.0756516
	-0.185217	0.0767613
	-0.185113	0.077363
	-0.185009	0.0776574
	-0.184905	0.0784597
	-0.184801	0.0793656
	-0.184697	0.080472
	-0.184592	0.0814814
	-0.184488	0.0826848
	-0.184384	0.0831895
	-0.18428	0.0844092
	-0.184176	0.0852212
	-0.184072	0.0849138
	-0.183967	0.0844027
	-0.183863	0.083691
	-0.183759	0.083788
	-0.183655	0.0838851
	-0.183551	0.0839821
	-0.183446	0.0840792
	-0.183342	0.0844771
	-0.183238	0.0848815
	-0.183134	0.0863955
	-0.18303	0.0874049
	-0.182926	0.0875052
	-0.182821	0.0875052
	-0.182717	0.0875052
	-0.182613	0.0889286
	-0.182509	0.0897438
	-0.182405	0.0902485
	-0.182301	0.0913613
	-0.182196	0.0923707
	-0.182092	0.093985
	-0.181988	0.0951949
	-0.181884	0.0957028
	-0.18178	0.095499
	-0.181675	0.0948908
	-0.181571	0.0937844
	-0.181467	0.0928786
	-0.181363	0.092374
	-0.181259	0.0913646
	-0.181155	0.0904588
	-0.18105	0.0894495
	-0.180946	0.0893492
	-0.180842	0.0893492
	-0.180738	0.0893492
	-0.180634	0.0898506
	-0.18053	0.0914681
	-0.180426	0.0920763
	-0.180322	0.0939979
	-0.180218	0.0954116
	-0.180113	0.0963175
	-0.180009	0.0975209
	-0.179905	0.097922
	-0.179801	0.0982229
	-0.179697	0.0982229
	-0.179592	0.0982229
	-0.179488	0.0970098
	-0.179384	0.0970098
	-0.17928	0.0972136
	-0.179176	0.0974206
	-0.179072	0.0974206
	-0.178967	0.097728
	-0.178863	0.0979285
	-0.178759	0.0980288
	-0.178655	0.0982294
	-0.178551	0.0985302
	-0.178447	0.0993422
	-0.178342	0.100455
	-0.178238	0.101063
	-0.178134	0.102076
	-0.17803	0.102584
	-0.177926	0.103496
	-0.177821	0.104505
	-0.177717	0.10491
	-0.177613	0.105511
	-0.177509	0.106009
	-0.177405	0.106805
	-0.177301	0.107407
	-0.177196	0.107808
	-0.177092	0.10831
	-0.176988	0.10841
	-0.176884	0.10841
	-0.17678	0.10851
	-0.176676	0.108714
	-0.176571	0.109228
	-0.176467	0.109937
	-0.176363	0.111551
	-0.176259	0.112056
	-0.176155	0.113265
	-0.17605	0.114475
	-0.175946	0.115688
	-0.175842	0.117406
	-0.175738	0.118215
	-0.175634	0.119127
	-0.17553	0.119334
	-0.175425	0.119641
	-0.175321	0.119952
	-0.175217	0.120055
	-0.175113	0.120159
	-0.175009	0.119858
	-0.174905	0.119858
	-0.1748	0.119755
	-0.174696	0.119755
	-0.174592	0.120159
	-0.174488	0.120968
	-0.174384	0.121776
	-0.174279	0.122782
	-0.174175	0.123992
	-0.174071	0.125509
	-0.173967	0.127026
	-0.173863	0.128945
	-0.173759	0.130355
	-0.173654	0.131358
	-0.17355	0.132057
	-0.173446	0.132966
	-0.173342	0.133473
	-0.173238	0.133674
	-0.173134	0.133875
	-0.173029	0.133975
	-0.172925	0.134379
	-0.172821	0.134787
	-0.172717	0.135398
	-0.172613	0.135702
	-0.172508	0.135903
	-0.172404	0.136103
	-0.1723	0.136304
	-0.172196	0.136504
	-0.172092	0.136204
	-0.171988	0.136103
	-0.171883	0.136301
	-0.171779	0.136495
	-0.171675	0.136689
	-0.171571	0.137087
	-0.171467	0.138296
	-0.171363	0.139707
	-0.171259	0.141318
	-0.171155	0.143026
	-0.171051	0.144539
	-0.170946	0.146056
	-0.170842	0.147473
	-0.170738	0.148683
	-0.170634	0.149081
	-0.17053	0.149281
	-0.170425	0.15009
	-0.170321	0.150701
	-0.170217	0.15151
	-0.170113	0.152218
	-0.170009	0.153127
	-0.169905	0.15414
	-0.1698	0.155256
	-0.169696	0.156472
	-0.169592	0.15708
	-0.169488	0.157788
	-0.169384	0.158898
	-0.16928	0.160315
	-0.169175	0.161631
	-0.169071	0.162847
	-0.168967	0.16396
	-0.168863	0.164969
	-0.168759	0.165978
	-0.168655	0.16658
	-0.16855	0.166887
	-0.168446	0.166887
	-0.168342	0.167392
	-0.168238	0.167896
	-0.168134	0.169106
	-0.168029	0.170215
	-0.167925	0.171024
	-0.167821	0.172742
	-0.167715	0.174152
	-0.167613	0.175562
	-0.167509	0.176668
	-0.167404	0.178382
	-0.1673	0.179492
	-0.167196	0.180802
	-0.167092	0.182412
	-0.166988	0.184337
	-0.166883	0.185547
	-0.166779	0.186756
	-0.166675	0.18696
	-0.166571	0.18696
	-0.166467	0.18686
	-0.166363	0.186759
	-0.166258	0.186759
	-0.166154	0.186145
	-0.16605	0.186759
	-0.165946	0.187571
	-0.165842	0.189386
	-0.165738	0.190796
	-0.165633	0.192206
	-0.165529	0.193516
	-0.165425	0.194726
	-0.165321	0.195735
	-0.165217	0.196129
	-0.165112	0.196327
	-0.165008	0.196327
	-0.164904	0.196327
	-0.1648	0.196427
	-0.164696	0.196931
	-0.164592	0.197436
	-0.164487	0.198445
	-0.164383	0.199661
	-0.164279	0.200877
	-0.164175	0.202294
	-0.164071	0.204519
	-0.163967	0.206544
	-0.163862	0.208264
	-0.163758	0.210085
	-0.163654	0.211502
	-0.16355	0.212711
	-0.163446	0.213921
	-0.163342	0.21503
	-0.163237	0.215635
	-0.163133	0.216544
	-0.163029	0.217756
	-0.162925	0.219073
	-0.162821	0.220289
	-0.162716	0.221505
	-0.162612	0.222821
	-0.162508	0.224946
	-0.162404	0.226967
	-0.1623	0.229186
	-0.162196	0.231708
	-0.162092	0.234127
	-0.161988	0.236546
	-0.161884	0.239166
	-0.161779	0.241685
	-0.161675	0.2436
	-0.161571	0.245617
	-0.161467	0.247435
	-0.161363	0.248745
	-0.161259	0.249954
	-0.161154	0.251164
	-0.16105	0.252677
	-0.160946	0.254695
	-0.160842	0.256409
	-0.160738	0.258026
	-0.160633	0.259339
	-0.160529	0.260348
	-0.160425	0.261357
	-0.160321	0.262573
	-0.160217	0.263284
	-0.160113	0.263491
	-0.160008	0.264099
	-0.159904	0.264907
	-0.1598	0.265716
	-0.159696	0.267032
	-0.159592	0.269056
	-0.159488	0.270874
	-0.159383	0.272284
	-0.159279	0.273897
	-0.159175	0.275921
	-0.159071	0.277538
	-0.158967	0.279356
	-0.158862	0.280866
	-0.158758	0.281871
	-0.158654	0.283682
	-0.15855	0.286715
	-0.158446	0.289545
	-0.158342	0.291763
	-0.158237	0.293981
	-0.158133	0.295795
	-0.158029	0.29802
	-0.157925	0.299941
	-0.157821	0.301156
	-0.157717	0.301457
	-0.157612	0.301658
	-0.157508	0.301658
	-0.157404	0.301658
	-0.1573	0.301965
	-0.157196	0.301865
	-0.157091	0.302165
	-0.156987	0.302366
	-0.156883	0.30277
	-0.156779	0.303779
	-0.156675	0.305189
	-0.156571	0.307006
	-0.156466	0.308723
	-0.156362	0.310339
	-0.156258	0.311655
	-0.156154	0.313072
	-0.15605	0.314384
	-0.155946	0.315193
	-0.155841	0.3156
	-0.155737	0.3156
	-0.155633	0.3157
	-0.155529	0.3157
	-0.155425	0.3156
	-0.15532	0.315193
	-0.155216	0.314992
	-0.155112	0.314688
	-0.155008	0.314588
	-0.154904	0.314588
	-0.1548	0.314688
	-0.154695	0.314989
	-0.154591	0.31539
	-0.154487	0.316506
	-0.154383	0.317615
	-0.154279	0.318927
	-0.154175	0.320036
	-0.15407	0.321246
	-0.153966	0.322355
	-0.153862	0.323263
	-0.153758	0.323971
	-0.153654	0.324172
	-0.153549	0.324172
	-0.153445	0.324172
	-0.153342	0.324172
	-0.153237	0.324072
	-0.153133	0.324072
	-0.153029	0.324172
	-0.152925	0.325177
	-0.152821	0.326487
	-0.152717	0.327997
	-0.152612	0.329407
	-0.152508	0.330716
	-0.152404	0.331825
	-0.1523	0.332834
	-0.152196	0.333843
	-0.152092	0.334147
	-0.151987	0.334247
	-0.151883	0.334554
	-0.151779	0.334961
	-0.151675	0.335669
	-0.151571	0.336678
	-0.151466	0.337687
	-0.151362	0.338696
	-0.151258	0.339404
	-0.151154	0.340312
	-0.15105	0.340409
	-0.150946	0.340406
	-0.150841	0.340607
	-0.150737	0.340814
	-0.150633	0.34102
	-0.150529	0.341124
	-0.150425	0.341528
	-0.150321	0.341632
	-0.150216	0.342139
	-0.150112	0.342647
	-0.150008	0.342954
	-0.149904	0.343054
	-0.1498	0.344868
	-0.149696	0.345473
	-0.149591	0.346889
	-0.149487	0.348806
	-0.149383	0.349718
	-0.149279	0.350222
	-0.149175	0.350626
	-0.14907	0.350827
	-0.148966	0.350423
	-0.148862	0.350423
	-0.148758	0.350526
	-0.148654	0.350629
	-0.14855	0.351037
	-0.148445	0.352049
	-0.148341	0.35286
	-0.148237	0.354383
	-0.148133	0.354383
	-0.148029	0.354383
	-0.147925	0.354487
	-0.14782	0.35428
	-0.147716	0.353969
	-0.147612	0.353261
	-0.147508	0.352246
	-0.147404	0.351231
	-0.147299	0.350319
	-0.147195	0.349107
	-0.147091	0.348599
	-0.146987	0.347998
	-0.146883	0.347493
	-0.146779	0.348001
	-0.146674	0.349624
	-0.14657	0.350132
	-0.146466	0.351247
	-0.146362	0.352262
	-0.146258	0.353578
	-0.146154	0.354991
	-0.146049	0.355802
	-0.145945	0.355903
	-0.145841	0.356003
	-0.145737	0.356103
	-0.145633	0.356003
	-0.145528	0.356003
	-0.145424	0.355702
	-0.14532	0.355402
	-0.145216	0.355201
	-0.145112	0.3549
	-0.145008	0.3548
	-0.144903	0.354493
	-0.144799	0.354286
	-0.144695	0.354286
	-0.144591	0.354286
	-0.144487	0.354286
	-0.144383	0.354286
	-0.144278	0.354286
	-0.144175	0.354183
	-0.144071	0.354183
	-0.143966	0.354183
	-0.143862	0.353875
	-0.143758	0.353669
	-0.143654	0.353462
	-0.14355	0.353358
	-0.143445	0.353963
	-0.143341	0.355075
	-0.143237	0.355786
	-0.143133	0.356802
	-0.143029	0.358017
	-0.142925	0.359032
	-0.14282	0.360148
	-0.142716	0.36146
	-0.142612	0.362065
	-0.142508	0.361257
	-0.142404	0.361053
	-0.1423	0.360445
	-0.142195	0.359737
	-0.142091	0.359129
	-0.141987	0.358421
	-0.141883	0.357008
	-0.141779	0.356504
	-0.141674	0.356097
	-0.14157	0.355085
	-0.141466	0.35427
	-0.141362	0.353158
	-0.141258	0.351942
	-0.141154	0.350726
	-0.141049	0.349411
	-0.140945	0.348195
	-0.140841	0.347286
	-0.140737	0.346782
	-0.140633	0.346181
	-0.140529	0.345877
	-0.140424	0.345676
	-0.14032	0.345676
	-0.140216	0.34608
	-0.140112	0.346889
	-0.140008	0.347393
	-0.139903	0.348402
	-0.139799	0.348602
	-0.139695	0.348803
	-0.139591	0.349003
	-0.139487	0.348599
	-0.139383	0.347387
	-0.139278	0.346578
	-0.139174	0.346074
	-0.13907	0.345165
	-0.138966	0.345165
	-0.138862	0.345165
	-0.138758	0.344965
	-0.138653	0.344865
	-0.138549	0.345169
	-0.138445	0.34426
	-0.138341	0.343352
	-0.138237	0.342443
	-0.138132	0.341434
	-0.138028	0.340325
	-0.137924	0.339517
	-0.13782	0.339013
	-0.137716	0.338508
	-0.137612	0.338408
	-0.137507	0.338408
	-0.137403	0.338408
	-0.137299	0.338508
	-0.137195	0.338709
	-0.137091	0.338809
	-0.136987	0.338909
	-0.136882	0.338909
	-0.136778	0.338909
	-0.136674	0.338909
	-0.13657	0.338909
	-0.136466	0.338809
	-0.136361	0.338709
	-0.136257	0.338709
	-0.136153	0.339417
	-0.136049	0.340225
	-0.135945	0.341033
	-0.135841	0.341842
	-0.135736	0.34265
	-0.135632	0.34275
	-0.135528	0.343154
	-0.135424	0.343863
	-0.13532	0.343863
	-0.135216	0.343054
	-0.135112	0.343054
	-0.135008	0.343054
	-0.134904	0.34285
	-0.134799	0.343455
	-0.134695	0.34406
	-0.134591	0.343956
	-0.134487	0.343853
	-0.134383	0.344254
	-0.134278	0.344354
	-0.134174	0.343947
	-0.13407	0.343947
	-0.133966	0.34405
	-0.133862	0.343646
	-0.133758	0.343141
	-0.133653	0.342437
	-0.133549	0.341531
	-0.133445	0.340623
	-0.133341	0.340222
	-0.133237	0.339517
	-0.133133	0.338709
	-0.133028	0.338104
	-0.132924	0.337904
	-0.13282	0.337703
	-0.132716	0.337603
	-0.132612	0.336287
	-0.132507	0.334871
	-0.132403	0.333655
	-0.132299	0.332239
	-0.132195	0.330723
	-0.132091	0.329206
	-0.131987	0.32799
	-0.131882	0.326571
	-0.131778	0.325763
	-0.131674	0.325562
	-0.13157	0.325058
	-0.131466	0.324654
	-0.131362	0.323946
	-0.131257	0.323441
	-0.131153	0.322833
	-0.131049	0.322833
	-0.130945	0.322934
	-0.130841	0.32263
	-0.130737	0.323034
	-0.130632	0.32273
	-0.130528	0.32273
	-0.130424	0.322526
	-0.13032	0.322326
	-0.130216	0.322125
	-0.130111	0.321925
	-0.130007	0.321621
	-0.129903	0.320812
	-0.129799	0.321621
	-0.129695	0.322429
	-0.129591	0.323237
	-0.129486	0.324046
	-0.129382	0.324046
	-0.129278	0.324046
	-0.129174	0.324046
	-0.12907	0.323946
	-0.128966	0.323037
	-0.128861	0.323137
	-0.128757	0.323338
	-0.128653	0.323538
	-0.128549	0.324547
	-0.128445	0.325556
	-0.12834	0.326565
	-0.128236	0.327674
	-0.128132	0.328682
	-0.128028	0.328886
	-0.127924	0.32899
	-0.12782	0.329196
	-0.127715	0.3293
	-0.127611	0.3292
	-0.127507	0.328999
	-0.127403	0.328799
	-0.127299	0.328598
	-0.127195	0.328294
	-0.12709	0.328294
	-0.126986	0.328294
	-0.126882	0.328902
	-0.126778	0.330218
	-0.126674	0.331026
	-0.126569	0.331227
	-0.126465	0.331427
	-0.126361	0.331628
	-0.126257	0.331424
	-0.126153	0.331017
	-0.126049	0.329801
	-0.125945	0.327677
	-0.125841	0.32606
	-0.125737	0.325556
	-0.125632	0.325456
	-0.125528	0.325456
	-0.125424	0.325556
	-0.12532	0.325756
	-0.125216	0.32616
	-0.125112	0.32606
	-0.125007	0.32606
[truncated: 27,490 more rows]

## Sheet: Figure 5a
Corresponding raw data and scripts for the analysis are available online at
	https://edmond.mpdl.mpg.de/privateurl.xhtml?token=e2560f0c-8e8f-4d95-9b25-cda3d6c372ba
File name:	source_data_computational_analysis.zip
Furthermore, the embedded xtc files of the Gromacs (version 2022.4) simulations and the scripts for the analysis are provided online (see link)
RCT ATP - Relative nuclotide interaction - figure raw data
residue	Time [ns]
number	0	25	50	75	100	125	150	175	200	225	250	275	300	325	350	375	400	425	450	475	500	525	550	575	600	625	650	675	700	725	750	775	800	825	850	875	900	925	950	975	1000
1	0	0	0	0	0	0	0	0	0	0	0	0	0	0	0	0	0	0	0.05714	0.01628	0	0	0	0	0.00476	0.00233	0.01628	0.01628	0	0.01395	0.00476	0	0	0	0.00238	0.00465	0	0	0	0.00476	0.1
2	0	0	0	0	0	0	0	0	0	0	0.00256	0	0	0	0	0.00233	0	0	0.02619	0	0	0	0	0.03409	0.01905	0.00233	0.01163	0	0	0.00465	0	0	0	0	0	0.00233	0	0	0	0	0
3	0	0	0	0	0	0	0	0	0	0.02326	0.08462	0.03696	0.04048	0.09535	0.00698	0.00233	0	0	0.00714	0	0.00233	0	0	0.07955	0.08571	0.07674	0.09535	0.08605	0.00238	0.00233	0.0381	0.00233	0.01395	0	0	0	0	0.00465	0.00455	0	0
4	0	0	0	0	0.00476	0	0	0	0	0	0	0.00652	0	0	0	0	0	0	0.0119	0	0.00233	0	0	0.075	0.0381	0.0093	0.06512	0.0093	0	0.00233	0.00238	0	0	0	0	0	0	0.00465	0.01364	0.0119	0
5	0	0	0	0	0.00238	0	0	0	0	0	0	0.00217	0	0	0	0	0	0	0.03333	0.01163	0	0	0	0.00909	0.0119	0	0.00233	0	0	0.00698	0	0	0	0	0	0.00465	0	0	0	0	0
6	0	0	0	0	0	0	0	0	0	0	0	0	0	0	0.00233	0	0	0	0.05952	0.0186	0	0	0	0	0	0	0	0.00233	0	0.01163	0	0	0	0.00233	0.01429	0.04884	0.00238	0	0	0	0
7	0	0	0	0	0.00714	0.00233	0	0	0	0	0	0	0	0	0	0	0	0	0.02143	0	0	0	0	0.02955	0	0	0	0	0	0.02093	0	0	0	0.00233	0.02857	0.07674	0.01905	0	0	0.0119	0.1
8	0	0	0	0	0	0	0	0	0	0	0.00256	0.0087	0.03095	0.04651	0.00465	0.00233	0	0	0.05238	0.01395	0	0	0	0.00909	0.00476	0.00233	0.02326	0	0.03333	0.01163	0	0	0	0	0.01905	0.04884	0.00714	0.0093	0.04091	0.0619	0.2
9	0	0	0	0	0	0	0	0	0	0	0	0	0	0	0	0	0	0	0.00714	0	0	0	0.00732	0.00227	0	0	0.00233	0	0.00952	0.00233	0	0	0	0.00233	0.03333	0.09302	0.03571	0.00465	0.025	0.00714	0
10	0	0	0	0	0.00476	0.00465	0	0	0	0	0	0	0	0	0	0	0	0	0.00714	0	0.00233	0.01628	0.08537	0.18636	0.12857	0.11163	0.07907	0.00233	0.00238	0.06047	0.07619	0.0186	0.00698	0.0093	0.00476	0	0.01429	0.03721	0.09318	0.05714	0.1
11	0	0	0	0	0.00476	0.00233	0	0	0	0	0	0	0	0	0	0	0	0	0	0	0	0.04419	0.09756	0.15455	0.10476	0.1	0.06977	0	0.01905	0.09302	0.15714	0.06047	0.09535	0.09302	0.09048	0.1	0.09286	0.06744	0.06818	0.04524	0.1
12	0	0	0	0	0.00476	0.00233	0	0	0	0	0	0	0	0	0	0	0	0	0	0	0	0.04419	0.09512	0.18182	0.11429	0.1	0.1	0.05581	0.11429	0.17209	0.17381	0.07209	0.09767	0.09535	0.0881	0.09535	0.09048	0.06744	0.05682	0.0619	0.1
13	0	0	0	0	0.00238	0.00233	0	0	0	0	0	0	0	0	0	0	0	0	0	0	0	0.05581	0.10976	0.19773	0.13571	0.15581	0.13256	0.14884	0.14524	0.2	0.2	0.15581	0.11163	0.11395	0.17381	0.15581	0.14524	0.11628	0.09773	0.09762	0.1
14	0	0	0	0	0.00476	0.00465	0	0	0	0	0	0	0	0	0	0	0	0	0	0	0	0.06047	0.10976	0.19773	0.1619	0.19302	0.16977	0.18605	0.14048	0.2	0.2	0.2	0.2	0.2	0.24048	0.2	0.19524	0.2	0.15455	0.14762	0.1
15	0	0	0	0	0	0	0	0	0	0	0	0	0	0	0	0	0	0	0	0	0	0.05814	0.11463	0.19773	0.2	0.2	0.17907	0.2	0.15714	0.2	0.2	0.2	0.2	0.2	0.23095	0.2	0.2	0.2	0.15909	0.14286	0.1
16	0	0	0	0	0	0	0	0	0	0	0	0	0	0	0	0	0	0	0	0	0	0.02791	0.02683	0.12273	0.09762	0.1	0.13256	0.2	0.11667	0.1814	0.2	0.2	0.2	0.2	0.22857	0.2	0.2	0.2	0.17727	0.15	0.2
17	0	0	0	0	0	0	0	0	0	0	0	0	0	0	0	0	0	0	0	0	0	0.03721	0.09268	0.09091	0.19286	0.19535	0.1907	0.20233	0.19762	0.2	0.2	0.2	0.2	0.2	0.22381	0.2	0.2	0.2	0.19545	0.14762	0.2
18	0	0	0	0	0	0	0	0	0	0	0	0	0	0	0	0	0	0	0	0	0	0	0.00732	0.01818	0.05476	0.0907	0.11628	0.16977	0.04524	0.10233	0.14762	0.16512	0.14186	0.18372	0.20952	0.16744	0.18571	0.17442	0.12955	0.09762	0.1
19	0	0	0	0	0	0	0	0	0	0	0	0	0	0	0	0	0	0	0	0	0	0	0	0.01136	0.01429	0.07674	0.07907	0.04884	0	0	0.00476	0.06047	0.03721	0.08837	0.15952	0.10233	0.09524	0.09302	0.1	0.09286	0.1
20	0	0	0	0	0	0	0	0	0	0	0	0	0	0	0	0	0	0	0	0	0	0.00233	0.00244	0.01591	0.06667	0.0186	0.03023	0	0	0.01628	0.01905	0.0814	0.0907	0.07674	0.16905	0.11395	0.1	0.08605	0.09545	0.08571	0.1
21	0	0	0	0	0	0	0	0	0	0	0	0	0	0	0	0	0	0	0	0	0	0	0	0.03182	0.03333	0.07442	0.07907	0.08605	0	0.00233	0.00952	0.01628	0.02093	0.05349	0.22857	0.2	0.18571	0.16977	0.18864	0.21667	0.2
22	0	0	0	0	0	0	0	0	0	0	0	0	0	0	0	0	0	0	0	0	0	0	0.00244	0.00682	0.02619	0.02558	0.0907	0.10233	0.10476	0.1	0.06429	0.1	0.08837	0.10465	0.24524	0.20698	0.12619	0.02791	0.13182	0.13571	0.2
23	0	0	0	0	0	0	0	0	0	0	0	0	0	0	0	0	0	0	0	0	0.00233	0	0	0.075	0.09762	0.1	0.12326	0.18837	0.09762	0.07907	0.03095	0.05116	0.04884	0.00465	0.12857	0.11395	0.06667	0.01395	0.08409	0.12381	0.2
24	0	0	0	0	0	0	0	0	0	0	0	0	0	0	0	0	0	0	0	0	0	0	0	0.025	0.05714	0.06977	0.0814	0.06279	0.01429	0	0.00238	0	0.00233	0.00698	0.10952	0.10465	0.0381	0.00233	0.07955	0.10952	0.1
25	0	0	0	0	0	0	0	0	0	0	0	0	0	0	0	0	0	0	0.00476	0.03023	0.01163	0.07674	0.15366	0.17273	0.14762	0.10233	0.14651	0.19767	0.19524	0.19767	0.16429	0.03023	0.04186	0.13023	0.21429	0.19767	0.14524	0.12093	0.10455	0.14286	0.2
26	0	0	0	0	0	0	0	0	0	0	0	0	0	0	0	0.00233	0.00714	0.06977	0.05714	0.02093	0	0.02093	0.04634	0.08864	0.18333	0.13023	0.08372	0.05349	0.10714	0.08605	0.04762	0.00698	0	0.03256	0.0619	0.04419	0.01667	0.02791	0.09318	0.06429	0
27	0	0	0	0	0	0	0	0	0	0	0	0	0	0	0	0.02558	0.09762	0.09767	0.1	0.06744	0.03488	0.03023	0.01463	0.03864	0.0881	0.08605	0.04651	0	0.00238	0.03256	0.10476	0.0907	0.08605	0.12558	0.11667	0.0907	0.07619	0.10233	0.10227	0.08333	0
28	0	0	0	0	0	0	0	0	0	0	0	0	0	0	0	0	0	0	0	0.00233	0	0.02791	0.00488	0	0.02143	0.05814	0.00465	0	0.00238	0	0	0.00233	0.00233	0.03023	0.01667	0.04186	0.02381	0.01163	0.025	0	0
29	0	0	0	0	0	0	0	0	0	0	0	0	0	0	0	0	0	0	0	0.01395	0.01163	0.00465	0.01463	0.03182	0.01667	0.03023	0.04419	0.03953	0.04286	0.0093	0	0	0.0093	0.03256	0.05238	0.09302	0.08333	0.04186	0.03182	0.01429	0
30	0	0	0	0	0	0	0	0	0	0	0	0	0	0	0	0	0	0	0.04524	0.1	0.1	0.10233	0.1	0.1	0.1	0.1	0.1	0.1	0.1	0.05814	0.00714	0	0.02093	0.04186	0.09762	0.10233	0.08095	0.01628	0.00909	0.01667	0
31	0	0	0	0	0	0	0	0	0	0	0	0	0	0	0	0	0	0	0.00238	0.04186	0.06047	0.01163	0.02683	0.05682	0.07143	0.08372	0.08605	0.1	0.0881	0.06047	0.07381	0.0093	0.01163	0.0093	0.09048	0.1	0.07381	0.02558	0.02955	0.01667	0
32	0	0	0	0	0	0	0	0	0	0	0	0	0	0	0	0	0.00238	0.01395	0.01905	0.08837	0.0907	0.07442	0.07561	0.09318	0.08333	0.1	0.09535	0.1	0.09286	0.08837	0.1	0.02558	0.03023	0.05814	0.18095	0.17209	0.09524	0.09535	0.125	0.09048	0.1
33	0	0	0	0	0	0	0	0	0	0	0	0	0	0	0	0.03953	0.1	0.09535	0.09762	0.1	0.1	0.1	0.1	0.1	0.1	0.1	0.1	0.1	0.1	0.1	0.1	0.1	0.12558	0.15581	0.22619	0.22326	0.20714	0.18605	0.17727	0.19286	0.2
34	0	0	0	0	0	0	0	0	0	0	0	0	0	0	0	0.03488	0.03333	0.09535	0.09048	0.1	0.1	0.1	0.1	0.1	0.1	0.1	0.1	0.1	0.10952	0.14651	0.1119	0.1	0.10698	0.13953	0.20238	0.2	0.1619	0.14419	0.19318	0.2	0.2
35	0	0	0	0	0	0	0	0	0	0	0	0	0	0	0	0.03023	0.02381	0.05349	0.03333	0.1	0.1	0.1	0.1	0.1	0.1	0.1	0.1	0.1	0.1	0.1	0.1	0.1	0.06977	0.11628	0.19048	0.19302	0.10476	0.14651	0.19773	0.19048	0.2
36	0	0	0	0	0	0	0	0	0	0	0	0	0	0	0	0.06977	0.1	0.09535	0.09048	0.1	0.1	0.1	0.1	0.1	0.1	0.1	0.1	0.1	0.1	0.10233	0.1	0.1	0.1	0.13488	0.18095	0.18605	0.17857	0.18837	0.2	0.2	0.1
37	0	0	0	0	0	0	0	0	0	0	0.00256	0.00217	0.00952	0	0.00233	0.07209	0.1	0.1	0.09762	0.1	0.1	0.1	0.09756	0.1	0.10476	0.1	0.1	0.11163	0.12619	0.1	0.1	0.1	0.10233	0.12326	0.17381	0.19535	0.2	0.17907	0.2	0.2	0.2
38	0	0	0	0	0	0	0	0	0.04419	0.00698	0.00513	0.00217	0.00238	0.00233	0.02093	0.09302	0.14524	0.10465	0.13095	0.1	0.10465	0.1	0.1	0.1	0.1	0.1	0.1	0.1	0.10476	0.10465	0.1	0.14651	0.12326	0.11163	0.17619	0.19302	0.20238	0.2	0.2	0.2	0.2
39	0	0	0	0	0	0	0	0	0.0093	0.00698	0.04359	0.02609	0.02381	0.0814	0.00465	0.08372	0.10952	0.1	0.10952	0.1	0.1	0.1	0.1	0.1	0.13333	0.1	0.1	0.10233	0.1	0.1	0.1	0.1	0.1	0.10233	0.11905	0.17674	0.19286	0.19302	0.2	0.20714	0.2
40	0	0	0	0	0	0	0	0.00233	0.01163	0.05814	0.09744	0.0913	0.1	0.1	0.1	0.14419	0.2	0.14419	0.15476	0.10233	0.13721	0.1	0.1	0.1	0.1	0.1	0.1	0.1	0.1	0.1	0.1	0.1	0.1	0.1	0.10714	0.18837	0.2	0.2	0.2	0.2	0.2
41	0	0	0	0	0	0	0	0	0	0.05116	0.09744	0.04348	0.1	0.1	0.05349	0.07209	0.10476	0.1	0.1	0.1	0.11163	0.1	0.1	0.1	0.10714	0.1	0.1	0.1	0.1	0.1	0.1	0.1	0.1	0.1	0.1119	0.14419	0.17857	0.19302	0.16364	0.20476	0.2
42	0	0	0	0	0	0.01395	0	0	0	0.05581	0.09744	0.06522	0.1	0.1	0.05814	0.06279	0.10238	0.1	0.10238	0.1	0.1093	0.1	0.1	0.1	0.1	0.1	0.1	0.1	0.1	0.1	0.1	0.1	0.1	0.1	0.11429	0.1186	0.10238	0.12791	0.10682	0.13095	0.1
43	0	0	0	0	0	0	0	0	0.00698	0.05814	0.1	0.1	0.1	0.1	0.0907	0.13953	0.19762	0.15581	0.15	0.1	0.12791	0.1	0.1	0.1	0.1	0.1	0.1	0.1	0.1	0.1	0.1	0.1	0.1	0.1	0.1	0.1	0.17143	0.17907	0.14318	0.15952	0.2
44	0	0	0	0	0	0	0	0	0	0.04419	0.08205	0.07826	0.09524	0.1	0.04419	0.0093	0.00476	0.08372	0.1	0.1	0.12326	0.10233	0.10244	0.1	0.10476	0.1	0.1	0.1	0.1	0.1	0.1	0.1	0.1	0.1	0.1	0.1	0.1	0.1	0.1	0.1	0.1
45	0	0	0	0	0	0	0	0	0	0.01628	0	0.04783	0.08571	0.1	0.02093	0.00698	0.01667	0.0814	0.1	0.1	0.1	0.11628	0.1	0.1	0.10714	0.1093	0.12791	0.13721	0.12381	0.14651	0.13333	0.16279	0.15814	0.16047	0.16667	0.17907	0.18095	0.14651	0.1	0.1	0.1
46	0	0	0	0	0	0	0	0	0	0.00233	0	0.04565	0.08095	0.09535	0.02558	0.01628	0.00952	0.07674	0.1	0.1	0.1	0.09767	0.09268	0.1	0.1	0.1	0.1	0.1	0.1	0.1	0.1	0.1	0.1	0.09302	0.07381	0.07209	0.05	0.07674	0.08409	0.08333	0.1
47	0	0	0	0	0	0	0	0	0	0	0	0.03478	0.03333	0.05349	0.0186	0.03256	0.02143	0.09302	0.1	0.1	0.1	0.1	0.1	0.1	0.1	0.1	0.1	0.1	0.1	0.05116	0.04762	0.00233	0.02093	0.00233	0	0.00233	0	0	0.00682	0	0
48	0	0	0	0	0	0	0	0	0	0.00233	0	0.01739	0.05476	0.07907	0.01628	0	0	0.00233	0.02857	0.00233	0	0.02326	0.00732	0	0	0	0	0	0	0	0.02619	0	0.00233	0	0.00476	0.0093	0	0	0	0	0
49	0	0	0	0	0	0	0	0	0	0	0	0	0	0	0	0	0.00238	0.0093	0.0619	0.00465	0	0.03023	0.01707	0	0	0	0.00233	0	0	0	0	0.00233	0.00233	0	0.0119	0.06279	0.05	0.03488	0.03409	0.04286	0
50	0	0	0	0	0	0	0	0	0	0	0	0	0	0	0	0	0	0	0.00238	0.00465	0	0.01628	0.00244	0	0	0	0	0	0	0	0	0	0	0.0093	0.01667	0.05581	0.02619	0	0.00455	0.00952	0.1
51	0	0	0	0	0	0	0	0	0	0	0	0	0	0	0	0	0	0	0	0	0	0	0	0	0	0	0	0	0	0	0	0	0	0.02326	0.04524	0.06977	0.02857	0	0	0.00238	0
52	0	0	0	0	0	0	0	0	0	0	0	0	0	0	0	0	0	0	0	0	0	0	0	0	0	0	0	0	0	0	0	0	0	0.03023	0.00476	0.01163	0.03095	0.02558	0.00682	0.04286	0.1
53	0	0	0	0	0	0	0	0	0	0	0	0	0	0	0	0	0	0	0	0	0	0	0	0	0	0	0	0	0	0	0	0	0	0.02791	0	0	0.02857	0.02558	0.01136	0.02381	0.1
54	0	0	0	0	0	0	0	0	0	0	0	0	0	0	0	0	0	0	0	0	0	0	0	0	0	0	0	0	0	0	0	0	0	0.01395	0.00238	0	0	0	0	0	0
55	0	0	0	0	0	0	0	0	0	0	0	0	0	0	0	0	0	0	0	0	0	0	0	0	0	0	0	0	0	0	0	0	0	0.0093	0	0	0	0	0	0	0
56	0	0	0	0	0	0	0	0	0	0	0	0	0	0	0	0	0	0	0	0	0	0	0	0	0	0	0	0	0	0	0	0	0	0.00233	0	0	0	0	0	0	0
57	0	0	0	0	0	0	0	0	0	0	0	0	0	0	0	0	0	0	0	0	0	0	0	0	0	0	0	0	0	0	0	0	0	0	0	0	0	0	0	0	0
58	0	0	0	0	0	0	0	0	0	0	0	0	0	0	0	0	0	0	0	0	0	0	0	0	0	0	0	0	0	0	0	0	0	0	0	0	0	0	0	0	0
59	0	0	0	0	0	0	0	0	0	0	0	0	0	0	0	0	0	0	0	0	0	0	0	0	0	0	0	0	0	0	0	0	0	0	0	0	0	0	0	0	0
60	0	0	0	0	0	0	0	0	0	0	0	0	0	0	0	0	0	0	0	0	0	0	0	0	0	0	0	0	0	0	0	0	0	0	0	0	0	0	0	0	0
61	0	0	0	0	0	0	0	0	0	0	0	0	0	0	0	0	0	0	0	0	0	0	0	0	0	0	0	0	0	0	0	0	0	0	0	0	0	0	0	0	0
62	0	0	0	0	0	0	0	0	0	0	0	0	0	0	0	0	0	0	0	0	0	0	0	0	0	0	0	0	0	0	0	0	0	0	0	0	0	0	0	0	0
63	0	0.76818	0.75714	0.6	0.40952	0.39302	0.42381	0.36047	0.37442	0.39302	0.46154	0.48261	0.32857	0.32326	0.30698	0.29767	0.29286	0.24651	0.23333	0.2	0.2	0.2	0.2	0.2	0.2	0.1907	0.2	0.2	0.19524	0.2	0.17619	0.2	0.2	0.16744	0.12381	0.06977	0.13333	0.1814	0.06818	0.0619	0.2
64	1	0.90455	0.87143	0.72791	0.59524	0.5	0.62857	0.69535	0.65581	0.7	0.68718	0.65435	0.51667	0.4907	0.39302	0.3907	0.4	0.39302	0.35	0.29302	0.28837	0.29535	0.29024	0.28182	0.29286	0.27907	0.27209	0.2	0.2	0.2	0.2	0.2	0.2	0.25116	0.2381	0.3	0.29524	0.2907	0.29773	0.3	0.3
65	1	0.90909	0.90714	0.74186	0.7	0.7	0.70476	0.72558	0.7	0.7	0.70256	0.75435	0.66429	0.52326	0.45581	0.46279	0.45	0.42558	0.46667	0.36977	0.37442	0.35581	0.4	0.4	0.41429	0.4	0.38605	0.30698	0.30238	0.3	0.3	0.24419	0.22791	0.35116	0.32857	0.31163	0.30238	0.30465	0.3	0.3119	0.4
66	1	0.90909	0.90952	0.73488	0.69524	0.7	0.70476	0.73256	0.68837	0.64651	0.62564	0.68913	0.52143	0.49767	0.44186	0.42558	0.45238	0.4093	0.41905	0.35814	0.32093	0.33721	0.39268	0.34091	0.38095	0.35349	0.31395	0.3	0.29762	0.3	0.3	0.2186	0.2093	0.23488	0.25238	0.24186	0.27381	0.26047	0.25455	0.3	0.4
67	1	0.90909	0.93095	0.75349	0.69524	0.7	0.70714	0.75581	0.69302	0.65581	0.65385	0.75652	0.67857	0.53256	0.50233	0.54884	0.5	0.48605	0.44762	0.3907	0.36977	0.33953	0.40244	0.36591	0.40952	0.38372	0.32093	0.30465	0.30476	0.31395	0.30714	0.21628	0.20233	0.25349	0.25476	0.26047	0.29524	0.29302	0.26818	0.30476	0.4
68	1	0.92273	0.94048	0.75581	0.65476	0.70698	0.71667	0.73256	0.63721	0.63953	0.63077	0.68478	0.62143	0.4814	0.45814	0.50465	0.4881	0.50233	0.43333	0.46744	0.4186	0.35116	0.3439	0.34545	0.43571	0.36279	0.33023	0.31395	0.32857	0.33721	0.33571	0.29535	0.25814	0.33023	0.38095	0.4	0.40238	0.40465	0.34091	0.30238	0.4
69	1	0.95	0.93571	0.74186	0.68333	0.73256	0.74286	0.69302	0.64186	0.6186	0.6359	0.7087	0.62143	0.50465	0.4814	0.48605	0.48571	0.49767	0.46905	0.41628	0.28372	0.30233	0.30976	0.3	0.28571	0.27209	0.2907	0.2	0.2	0.2	0.20714	0.2	0.2	0.20233	0.2	0.2093	0.20238	0.2093	0.22045	0.20714	0.2
70	1	0.9	0.89524	0.72791	0.58333	0.69302	0.7	0.67907	0.61163	0.61163	0.6	0.56304	0.42381	0.36977	0.36279	0.4	0.35476	0.28372	0.29048	0.2814	0.23953	0.2	0.2	0.2	0.2	0.2	0.2	0.2	0.2	0.2	0.2	0.2	0.2	0.2	0.2	0.2	0.2	0.20465	0.20682	0.20476	0.2
71	1	0.55909	0.72619	0.55349	0.36667	0.51628	0.53095	0.55349	0.50465	0.49767	0.41538	0.38261	0.34048	0.29535	0.3093	0.2907	0.27619	0.31395	0.31905	0.35116	0.2907	0.3	0.29024	0.28636	0.3	0.29535	0.29767	0.3	0.3	0.3	0.3	0.25814	0.19535	0.29767	0.25714	0.3	0.3	0.3	0.24545	0.2	0.2
72	0	0.15455	0.21667	0.14884	0.12857	0.17907	0.16905	0.12093	0.20465	0.20698	0.17179	0.09565	0.02857	0.00698	0.00233	0.00465	0.09286	0.0907	0.03095	0.03721	0.04419	0.01395	0	0.00455	0.01429	0.02791	0.04419	0.01163	0.01905	0.03256	0.03333	0.00698	0.00465	0.06512	0.08095	0.1093	0.17619	0.13488	0.05682	0.07143	0
73	0	0.15909	0.30476	0.19535	0.15952	0.12326	0.10476	0.06977	0.12791	0.12791	0.09744	0.07826	0.01429	0.00233	0.00233	0.00233	0.05238	0.07674	0.04286	0	0	0	0.00488	0	0	0	0	0	0	0	0	0	0	0.00465	0.00476	0.0186	0.00476	0.0093	0.00909	0.01429	0
74	0	0.09091	0.07619	0.0907	0.0881	0.07442	0.07619	0.02093	0.03488	0.03023	0	0.00652	0	0	0	0	0	0	0	0	0	0	0	0	0	0	0	0	0	0	0	0	0	0	0.00238	0	0	0	0	0	0
75	0	0	0	0	0	0	0	0	0.04419	0.04651	0	0	0	0	0	0	0	0	0.00238	0.01163	0	0	0	0.00227	0	0.00465	0.00465	0	0	0	0.00476	0.00465	0	0.01163	0.06429	0.01163	0.00238	0.04419	0.00455	0	0
76	0	0	0	0	0	0	0	0	0.04651	0.04419	0	0	0	0	0	0	0	0	0	0	0	0	0	0	0	0.00698	0.01628	0	0	0	0	0	0	0	0.00238	0	0	0	0	0	0
77	0	0	0	0	0	0	0	0	0.02093	0.00465	0	0	0	0	0	0	0	0	0	0	0	0	0	0	0	0	0	0	0	0	0	0	0	0	0	0	0	0	0	0	0
78	0	0	0	0	0	0	0	0	0.02558	0.00233	0	0	0	0	0	0	0	0	0	0	0	0	0	0	0	0	0	0	0	0	0	0	0	0.01628	0.03571	0	0	0	0	0	0
79	0	0	0	0	0	0	0	0	0.04186	0.02791	0	0	0	0	0	0	0	0	0	0	0	0	0	0	0	0	0.00233	0	0	0	0	0	0	0.0093	0.03333	0	0	0	0	0	0
80	0	0	0	0	0	0	0	0	0.01628	0	0	0	0	0	0	0	0	0	0	0	0	0	0	0	0	0	0	0	0	0	0	0	0	0.00233	0	0	0	0	0	0	0
81	0	0	0	0	0	0	0	0	0.04186	0.01395	0	0	0	0	0	0	0	0	0	0	0	0	0	0	0	0	0.00233	0	0	0	0	0	0	0	0	0	0	0	0	0	0
82	0	0	0	0	0	0	0	0	0.01395	0.00233	0	0	0	0	0	0	0	0	0	0	0	0	0	0	0	0.00465	0.00465	0	0	0	0	0	0	0.00233	0.00476	0	0	0	0	0	0
83	0	0	0	0	0	0	0	0	0	0	0	0	0	0	0	0	0	0	0	0	0	0	0	0	0	0	0	0	0	0	0	0	0	0	0	0	0	0	0	0	0
84	0	0	0	0	0	0	0	0	0	0	0	0	0	0	0	0	0	0	0	0	0	0	0	0	0	0	0	0	0	0	0.00238	0	0	0	0	0	0	0	0	0	0
85	0	0	0	0	0	0	0	0	0	0	0	0	0	0	0	0	0	0	0	0	0	0	0	0	0	0	0	0	0	0	0	0	0	0	0	0	0	0	0	0	0
86	0	0	0	0	0	0	0	0	0	0	0	0	0	0	0	0	0	0	0	0	0	0	0	0	0	0	0	0	0	0	0	0	0	0	0	0	0	0	0	0	0
87	0	0	0	0	0	0	0	0	0	0	0	0	0	0	0	0	0	0	0	0	0	0	0	0	0	0	0	0	0	0	0	0	0	0.00465	0	0	0	0	0	0	0
88	0	0	0	0	0	0	0	0	0	0	0	0	0	0	0	0	0	0	0	0	0	0	0	0	0	0	0	0	0	0	0	0	0	0.00233	0	0	0	0	0	0	0
89	0	0	0	0	0	0	0	0	0	0	0	0	0	0	0	0	0	0	0	0	0	0	0	0	0	0	0	0	0	0	0	0	0	0	0	0	0	0	0	0	0
90	0	0	0	0	0	0	0	0	0	0	0	0	0	0	0	0	0	0	0	0	0	0	0	0	0	0	0	0	0	0	0	0	0	0	0	0	0	0	0	0	0
91	0	0	0	0	0	0	0	0	0	0	0	0	0	0	0	0	0	0	0	0	0	0	0	0	0	0	0	0	0	0	0	0	0	0.00233	0	0	0	0	0	0	0
92	0	0	0	0	0	0	0	0	0	0.00233	0	0	0	0	0	0	0	0	0	0	0	0	0	0	0	0	0	0	0	0	0	0	0	0	0	0	0	0	0	0	0
93	0	0	0	0	0	0	0	0	0	0	0	0.00217	0.00476	0	0	0	0	0	0	0	0	0	0	0	0	0	0	0	0	0	0	0	0	0	0	0	0	0	0	0	0
94	0	0	0	0.00465	0	0.00233	0	0	0	0.00465	0.00256	0.00217	0.00238	0	0	0	0	0	0	0	0	0	0	0	0	0	0	0	0	0	0	0	0	0	0	0	0	0	0	0	0
95	1	0.82727	0.72857	0.60465	0.44286	0.42558	0.49048	0.50233	0.34419	0.32558	0.36923	0.45217	0.26667	0.30233	0.27674	0.23721	0.13333	0.12558	0.08333	0.15814	0.16977	0.23721	0.20976	0.175	0.20238	0.18837	0.15814	0.14419	0.16667	0.15814	0.12143	0.1814	0.18837	0.12326	0.03571	0.0907	0.04762	0.04186	0.14773	0.22143	0.3
96	1	0.89545	0.90714	0.76512	0.68333	0.70698	0.70714	0.71628	0.72093	0.6907	0.67692	0.74783	0.61905	0.48837	0.46977	0.45581	0.42143	0.40698	0.45238	0.35349	0.37209	0.39302	0.4	0.38864	0.46667	0.39767	0.37907	0.33953	0.3119	0.3093	0.30476	0.31628	0.34419	0.3814	0.34048	0.36512	0.3619	0.32558	0.34318	0.36429	0.4
97	1	0.82727	0.79524	0.70698	0.55952	0.55349	0.67619	0.64884	0.63953	0.63023	0.62308	0.70217	0.62381	0.5907	0.50233	0.46279	0.34286	0.35116	0.36667	0.39767	0.4	0.43023	0.45366	0.525	0.55952	0.52558	0.53488	0.54186	0.52619	0.52791	0.54048	0.53023	0.5186	0.49302	0.44762	0.45116	0.46429	0.4093	0.475	0.51429	0.5
98	1	0.84091	0.83333	0.75116	0.65238	0.74186	0.73333	0.74884	0.77442	0.66512	0.63846	0.70217	0.60238	0.49535	0.49302	0.47674	0.29048	0.34419	0.31429	0.42093	0.39535	0.40465	0.41951	0.40455	0.49524	0.3907	0.35116	0.35349	0.35714	0.41163	0.30714	0.3	0.32093	0.36047	0.28333	0.33023	0.3381	0.31163	0.34091	0.39762	0.4
99	0	0.25455	0.15952	0.11628	0.17381	0.24186	0.14762	0.13023	0.25116	0.16512	0.17436	0.13696	0.16429	0.12791	0.16512	0.17907	0.10952	0.10698	0.11429	0.10233	0.13721	0.12093	0.12439	0.16818	0.23095	0.15581	0.14419	0.17209	0.10714	0.14186	0.10476	0.1	0.12558	0.13721	0.10476	0.1	0.17381	0.19767	0.16818	0.19524	0.2
100	1	0.15	0.12619	0.1093	0.16667	0.27907	0.12143	0.15814	0.12093	0.14186	0.04872	0.05217	0.05	0	0.06512	0.0907	0.02619	0.11628	0.09762	0.12326	0.13721	0.14186	0.13415	0.14318	0.28571	0.18605	0.1907	0.2	0.18333	0.16279	0.15238	0.17674	0.13023	0.12558	0.12381	0.16977	0.20238	0.2093	0.19091	0.1619	0.2
101	1	0.80455	0.8	0.64419	0.59048	0.6814	0.70952	0.68372	0.63256	0.59302	0.58205	0.55217	0.4	0.28837	0.39535	0.37674	0.28571	0.34186	0.37143	0.39767	0.35116	0.35116	0.3561	0.34545	0.44524	0.38372	0.39302	0.4	0.39286	0.38372	0.38095	0.39302	0.32326	0.36047	0.34048	0.35349	0.3619	0.35581	0.3	0.27381	0.3
102	1	0.32273	0.17857	0.14186	0.20238	0.27442	0.22381	0.14186	0.22558	0.1814	0.22564	0.14783	0.12857	0.12326	0.2093	0.1907	0.10952	0.0814	0.0881	0.09767	0.07442	0.06512	0.04146	0.07045	0.06905	0.03256	0.04419	0.03721	0.02381	0.01163	0.02143	0.03023	0.02326	0.02558	0.02381	0.02558	0.09286	0.11163	0.05455	0.1	0.1
103	0	0	0.00238	0.00233	0.03333	0	0	0.05349	0.1	0.1	0.1	0.1	0.09762	0.1	0.12791	0.12791	0.1	0.1	0.1	0.1	0.06279	0.00233	0.00732	0	0.03333	0.02093	0.02326	0.03256	0.00714	0.0093	0.00476	0.03721	0.02326	0.0093	0.08333	0.13488	0.12619	0.12093	0.10227	0.10238	0.1
104	0	0.00455	0.03095	0.03256	0.05476	0.13953	0.08095	0.13721	0.1093	0.06744	0	0.01739	0.01667	0	0.05581	0.03953	0.01667	0.18372	0.18571	0.14419	0.0814	0.09767	0.07073	0.04318	0.11667	0.0907	0.0907	0.1	0.09048	0.07442	0.09286	0.1	0.1	0.1	0.19524	0.2	0.2	0.2	0.16818	0.19286	0.2
105	0	0.1	0.05	0.03256	0.05	0.21628	0.11905	0.12326	0.00698	0.0814	0.04103	0.01957	0.00714	0.0093	0.04651	0.02791	0	0.08605	0.01905	0.07907	0.04186	0.05581	0.04878	0.06364	0.08095	0.0186	0.06512	0.08837	0	0	0	0.0186	0.0093	0.01628	0.04286	0.04419	0.11905	0.12791	0.06818	0.10238	0.1
106	0	0	0	0	0	0	0	0	0.01628	0.0814	0.1	0.1	0.1	0.1	0.1	0.1	0.1	0.08837	0.09286	0.0186	0.04186	0	0	0	0	0	0	0	0	0	0	0	0	0.02558	0.07619	0.06279	0.09524	0.1	0.09545	0.1	0.1
107	0	0	0.00238	0	0.00952	0	0	0.04651	0.09767	0.08837	0.04103	0.06522	0.01667	0.00233	0.02326	0.02326	0.00476	0.17442	0.19048	0.13256	0.03256	0.08837	0.03415	0.00682	0.04048	0.03721	0	0.0186	0.01667	0.02558	0.04762	0.00465	0.02093	0.04186	0.10238	0.11395	0.10714	0.1186	0.13636	0.18571	0.2
108	0	0	0.0119	0	0.01429	0.0093	0.00952	0.0093	0.0093	0.03488	0	0.01957	0.00238	0	0.02326	0.02326	0.0119	0.07907	0.0881	0.08605	0.07674	0.09535	0.07073	0.07955	0.1	0.1	0.10233	0.1	0.09524	0.09767	0.1	0.04651	0.06279	0.0907	0.19762	0.14419	0.19286	0.19535	0.18864	0.17857	0.1
109	0	0	0	0	0	0	0	0	0	0.00233	0	0.02826	0.01667	0.0186	0.0186	0	0	0	0	0	0	0	0	0	0	0	0	0	0	0	0	0	0	0.03953	0.09048	0.01395	0.09048	0.09767	0.08864	0.09762	0.1
110	0	0	0	0	0	0	0	0.00698	0.0186	0.03953	0	0.03261	0.02381	0.0186	0.01395	0	0	0	0.00476	0.02326	0.00465	0	0	0.01818	0.01905	0.0186	0.0186	0.02093	0.00952	0.02326	0.02381	0.01628	0.01628	0.01163	0.06667	0.04651	0.07619	0.10465	0.02045	0.02619	0.1
111	0	0	0	0	0	0	0	0	0	0	0	0.03478	0.03571	0.02326	0.00465	0	0	0	0	0	0	0	0	0	0	0	0	0	0	0	0	0	0	0	0	0	0	0	0	0	0
112	1	0.35455	0.17619	0.20233	0.2	0.37907	0.28571	0.22093	0.22791	0.26279	0.23846	0.20435	0.1119	0.13023	0.15814	0.11628	0.02381	0.01628	0.01667	0.06744	0.05814	0.12093	0.09268	0.13182	0.10952	0.08837	0.10233	0.10698	0.03333	0.04651	0.02857	0.07442	0.05581	0.0093	0.01429	0.0186	0.04048	0.02093	0.05909	0.05952	0
113	0	0	0	0	0	0	0	0	0.0186	0.02326	0.02308	0.03696	0.06429	0.0814	0.01628	0.04186	0.05476	0.0093	0.00952	0	0	0	0	0	0	0	0	0	0	0	0	0	0	0	0	0	0	0	0	0	0
114	0	0.06818	0.01429	0.01628	0.06905	0.0186	0.02143	0.03256	0.20233	0.13256	0.14103	0.0913	0.14762	0.18372	0.16977	0.19767	0.13571	0.06744	0.14048	0.0814	0.11628	0.13953	0.16098	0.21591	0.26667	0.25581	0.23023	0.22558	0.16905	0.15814	0.19524	0.16512	0.21395	0.25116	0.20238	0.21163	0.21667	0.2	0.13864	0.1	0.1
115	0	0.13182	0.02381	0.05349	0.10952	0.03256	0.0381	0.06279	0.14186	0.14884	0.14872	0.1	0.04524	0.11628	0.11163	0.10698	0.08095	0.05581	0.12143	0.06744	0.03721	0.09302	0.05366	0.05	0.08571	0.12326	0.1186	0.12093	0.05714	0.07907	0.10952	0.09767	0.12791	0.17442	0.13333	0.13953	0.12619	0.10698	0.05909	0.11667	0.1
116	0	0.17727	0.10476	0.19767	0.16905	0.11395	0.1119	0.14186	0.15349	0.14884	0.15897	0.15435	0.18333	0.28837	0.24651	0.26512	0.2119	0.22326	0.24524	0.30233	0.37209	0.43256	0.4	0.4	0.4	0.4	0.4	0.4	0.39524	0.39767	0.4	0.4	0.40465	0.40233	0.42857	0.41628	0.38095	0.39767	0.425	0.45238	0.4
117	0	0.15	0.06429	0.09535	0.07857	0.02093	0.00714	0.03023	0.02326	0.06744	0.06154	0.03478	0.0119	0.0093	0.02093	0.03023	0.00952	0.01163	0.00952	0.01395	0.0186	0.00698	0.00244	0.01364	0.03333	0.02558	0.02093	0.02791	0.0381	0.01628	0.04286	0.07907	0.07674	0.12791	0.09286	0.12093	0.10238	0.06279	0.06136	0.07619	0.1
118	0	0.01818	0.04048	0.08605	0.02143	0.02558	0.02143	0.05814	0.05814	0.1	0.1	0.1	0.11429	0.16977	0.14419	0.13256	0.14048	0.14186	0.18571	0.20233	0.27674	0.25814	0.29268	0.32273	0.24286	0.3186	0.34884	0.31163	0.30714	0.3093	0.35476	0.34651	0.38372	0.36279	0.36905	0.36512	0.35476	0.33023	0.33409	0.32619	0.4
119	0	0.01818	0	0.01395	0.0619	0.00465	0.02857	0.01628	0.06744	0.10233	0.11026	0.1	0.13095	0.26047	0.2093	0.20465	0.21429	0.20465	0.27857	0.31628	0.37907	0.40233	0.4	0.4	0.39762	0.4	0.4	0.4	0.4	0.4	0.4	0.4	0.4	0.4	0.40476	0.4	0.40238	0.4	0.4	0.40952	0.4
120	0	0	0	0	0.03571	0.00233	0.00714	0	0	0	0	0	0	0	0.00233	0.00698	0.00476	0	0.03095	0.04186	0	0.00465	0	0	0.03333	0.0814	0.12791	0.2093	0.18571	0.14884	0.0881	0.14186	0.08372	0.11163	0.0881	0.08837	0.10714	0.11628	0.11818	0.11667	0.1
121	0	0	0	0	0.05238	0.0093	0.01429	0	0	0	0	0	0	0	0	0	0.00476	0	0.03571	0.0186	0.00465	0.00233	0.00244	0.02045	0.06905	0.11628	0.08837	0.11163	0.0381	0.0093	0.04762	0.10465	0.05581	0.07674	0.00952	0.01628	0.10476	0.10698	0.09773	0.10952	0.1
122	0	0	0	0	0.04048	0	0.00714	0	0	0	0	0	0	0.00698	0	0.00233	0	0.00233	0.04524	0.0093	0	0.00465	0.00244	0.00909	0.05714	0.12093	0.03256	0.04884	0.04048	0.01163	0.03333	0.06279	0.03023	0.04419	0.00238	0	0.04762	0.09302	0.01591	0.01905	0.1
123	0	0	0	0	0.03333	0	0.00714	0	0	0	0	0	0	0	0	0	0	0	0	0.00233	0	0	0	0	0.00714	0.02791	0.00233	0.02326	0.01905	0	0.00476	0.02558	0.02093	0.01628	0	0.00233	0.01905	0.02326	0.00682	0.01667	0
124	0	0	0	0	0.04286	0.00465	0.0119	0	0	0	0	0	0	0	0	0	0	0	0	0.00233	0	0	0	0	0.00238	0.05349	0	0	0	0	0.02619	0.07442	0.03488	0.01628	0	0.01628	0.07143	0.09302	0.04773	0.06905	0.1
125	0	0	0	0	0.05476	0.01163	0.01429	0	0	0	0	0	0	0	0	0	0	0	0	0.00233	0	0	0	0	0.01667	0.00233	0	0.01163	0.01429	0	0	0.01395	0.00698	0	0	0	0	0.00465	0	0	0
126	0	0	0	0	0.03333	0	0.00476	0	0	0	0	0	0	0	0	0	0	0	0	0	0	0	0	0	0	0	0	0	0	0	0	0	0	0	0	0	0	0	0	0	0
127	0	0	0	0	0.00238	0	0.00476	0	0	0	0	0	0	0	0	0	0	0	0	0	0	0	0	0	0	0	0	0	0	0	0	0	0	0	0	0	0	0	0	0	0
128	0	0	0	0	0	0	0.00238	0	0	0	0	0	0	0	0	0	0	0	0	0	0	0	0	0	0	0	0	0	0	0	0	0	0	0	0	0	0	0	0.00227	0	0
129	0	0	0	0	0	0	0	0	0	0	0	0	0	0	0	0	0	0	0	0	0	0	0	0	0	0	0	0	0	0	0	0	0	0	0	0	0.00238	0	0.00227	0	0
130	0	0	0	0	0	0	0	0	0	0	0	0	0	0	0	0	0	0	0	0	0	0	0	0	0	0	0	0	0	0	0	0	0	0	0	0	0	0	0	0	0
131	0	0	0	0	0	0	0	0	0	0	0	0	0	0	0	0	0	0	0	0	0	0	0	0	0	0	0	0	0	0	0	0	0	0	0	0	0	0	0	0	0
132	0	0	0	0	0	0	0	0	0	0	0	0	0	0	0	0	0	0	0	0	0	0	0	0	0	0	0	0	0	0	0	0	0	0	0	0	0	0	0	0	0
133	0	0	0	0	0	0	0	0	0	0	0	0	0	0	0	0	0	0	0	0	0	0	0	0	0	0	0	0	0	0	0	0	0	0	0	0	0	0	0	0	0
134	0	0	0	0	0	0	0	0	0	0	0	0	0	0	0	0	0	0	0	0	0	0	0	0	0	0	0	0	0	0	0	0	0	0	0	0	0	0	0	0	0
135	0	0.32727	0.20952	0.1	0.0881	0.10233	0.0881	0.03953	0.03023	0.01395	0.02051	0.01739	0	0	0.01395	0.00465	0.00476	0	0	0.00465	0	0.00465	0	0.00455	0.00476	0.00465	0.00465	0.00465	0.00952	0.0093	0.00952	0.00465	0.00465	0	0	0	0	0	0	0	0
136	0	0.87727	0.84286	0.70698	0.58571	0.46047	0.56429	0.54186	0.5907	0.64419	0.64359	0.60435	0.45476	0.43488	0.35814	0.35814	0.36667	0.35116	0.31905	0.2814	0.28372	0.28837	0.25854	0.27045	0.24524	0.27907	0.25349	0.2	0.2	0.2	0.19524	0.2	0.19535	0.22326	0.20714	0.27209	0.26429	0.28837	0.27727	0.2619	0.3
137	1	0.91364	0.90714	0.73256	0.7	0.70233	0.70714	0.72558	0.69535	0.7	0.71795	0.76739	0.6619	0.52791	0.47907	0.5	0.5	0.47907	0.46905	0.39535	0.37907	0.34651	0.39512	0.4	0.4	0.39767	0.37674	0.3	0.29762	0.3	0.29286	0.23256	0.2186	0.29767	0.27381	0.2814	0.3	0.29767	0.3	0.30238	0.4
138	1	0.91364	0.95714	0.82558	0.8	0.8	0.79048	0.72791	0.7	0.7	0.71282	0.78043	0.7119	0.67442	0.59767	0.52326	0.47619	0.46279	0.49762	0.46977	0.42791	0.46279	0.42439	0.43409	0.46667	0.49767	0.46279	0.40698	0.36905	0.40465	0.4119	0.41628	0.40233	0.42326	0.40238	0.3907	0.39524	0.38837	0.33409	0.37143	0.4
139	1	1	0.99762	0.86512	0.8	0.8	0.8	0.74186	0.69767	0.7	0.74359	0.79565	0.7619	0.66977	0.64884	0.61395	0.6	0.6	0.55	0.47209	0.4093	0.39302	0.4	0.4	0.4	0.42093	0.43256	0.37674	0.32857	0.37442	0.39286	0.39535	0.3814	0.35814	0.39286	0.4	0.39762	0.4	0.4	0.39762	0.4
140	0	0.85	0.93571	0.83721	0.69762	0.61395	0.61429	0.56977	0.67907	0.67674	0.71282	0.78913	0.69286	0.6907	0.57209	0.52791	0.50476	0.50233	0.42619	0.36977	0.31163	0.31628	0.30244	0.32045	0.31905	0.30233	0.30233	0.2907	0.22857	0.27209	0.29524	0.2907	0.28605	0.27674	0.27381	0.27907	0.35952	0.38837	0.39545	0.39762	0.4
141	0	0.08636	0.2619	0.32791	0.33571	0.26977	0.28095	0.2186	0.27674	0.34884	0.35128	0.37609	0.41667	0.46744	0.46512	0.49302	0.44286	0.41628	0.34762	0.27442	0.21395	0.21395	0.18293	0.20227	0.22857	0.18837	0.15349	0.16279	0.21429	0.23721	0.18571	0.21395	0.20233	0.08837	0.08333	0.09767	0.12619	0.14651	0.12955	0.14524	0.1
142	0	0.05	0.19524	0.24884	0.28571	0.23023	0.18333	0.1814	0.18605	0.27907	0.19487	0.19348	0.34048	0.46744	0.39767	0.40465	0.34286	0.35116	0.31667	0.34186	0.37442	0.35581	0.30244	0.33864	0.31905	0.37907	0.35349	0.2907	0.30952	0.36512	0.39762	0.33953	0.33023	0.26279	0.24286	0.24419	0.19048	0.2	0.23182	0.18333	0.1
143	1	0.92727	0.87857	0.79535	0.66429	0.70233	0.71905	0.7	0.67674	0.65814	0.68205	0.7	0.66429	0.73256	0.67674	0.64884	0.59524	0.6	0.60714	0.5907	0.56512	0.66047	0.67561	0.625	0.65952	0.68372	0.6186	0.60698	0.61667	0.6907	0.68095	0.7	0.6907	0.7	0.7	0.69767	0.68333	0.67209	0.64091	0.67143	0.7
144	0	0.54545	0.57381	0.54419	0.48095	0.44651	0.43571	0.26744	0.45581	0.46047	0.42308	0.48696	0.51667	0.54186	0.5	0.48837	0.45	0.49767	0.36667	0.35814	0.30465	0.29767	0.3	0.3	0.3	0.3	0.26744	0.22791	0.22857	0.25349	0.29286	0.25814	0.26512	0.23488	0.25	0.26279	0.3	0.32791	0.32273	0.3	0.3
145	0	0	0	0	0.00476	0	0	0	0	0	0.01538	0	0	0.06279	0.1	0.17209	0.11429	0.10233	0.04286	0.0186	0.01395	0.0093	0	0.01364	0.01429	0.05581	0.09302	0.1093	0.12619	0.1093	0.0881	0.02093	0.06977	0.09302	0.1	0.08605	0.03333	0.01163	0.00909	0.03333	0
146	0	0.00455	0.02143	0.0814	0.09048	0.09767	0.10952	0.12558	0.07209	0.1186	0.14872	0.12391	0.14762	0.31163	0.25814	0.28837	0.41429	0.36977	0.36429	0.46047	0.53256	0.52558	0.45122	0.47273	0.46429	0.45349	0.46512	0.43721	0.47143	0.44186	0.44286	0.46512	0.49767	0.42326	0.4	0.4	0.4	0.4	0.39773	0.40714	0.4
147	0	0.03636	0.0881	0.14651	0.06429	0.04884	0.15714	0.12558	0.2093	0.26744	0.23077	0.24783	0.28333	0.34419	0.30233	0.30698	0.32143	0.3186	0.29762	0.35349	0.38605	0.35116	0.32439	0.31818	0.27143	0.35581	0.40698	0.35814	0.35714	0.40465	0.40952	0.36279	0.4186	0.4093	0.4119	0.36977	0.33333	0.37674	0.33636	0.26905	0.3
148	0	0	0	0	0	0	0	0	0	0	0.01026	0	0	0	0	0	0	0	0	0	0	0	0	0	0	0.03023	0.07674	0.09535	0.1	0.1	0.06429	0.0093	0.03023	0.06512	0.09286	0.07674	0.02619	0.01395	0.00455	0.02143	0
149	0	0	0	0	0	0	0	0	0	0	0.01795	0	0	0.00233	0.00698	0.00698	0.00238	0	0.00714	0.02558	0.04884	0	0	0.00455	0.00476	0.08837	0.11628	0.16512	0.18095	0.11628	0.0881	0.05814	0.1	0.1	0.1	0.09535	0.08571	0.08372	0.10909	0.10238	0.1
150	0	0	0	0.0186	0.01905	0.00465	0.01905	0.03488	0.06977	0.1	0.11795	0.1	0.20238	0.29535	0.20698	0.2	0.20714	0.23721	0.37619	0.57209	0.4186	0.4	0.4	0.4	0.4	0.4	0.4	0.4	0.40476	0.48372	0.42381	0.4093	0.47442	0.40465	0.4	0.40465	0.4	0.4	0.4	0.4	0.4
151	0	0	0	0	0	0	0	0	0	0	0.00256	0	0	0	0	0	0	0	0	0.00233	0	0	0	0	0	0.06744	0.0907	0.09535	0.1	0.0907	0.06429	0.04419	0.0814	0.09302	0.0881	0.09535	0.08095	0.0907	0.1	0.1	0.1
152	0	0	0	0	0	0	0	0	0	0	0.01026	0	0	0	0	0	0	0	0	0	0	0	0	0	0	0.03256	0.02326	0.04419	0.04524	0.03953	0.03571	0.03256	0.04186	0.09767	0.1	0.08605	0.07143	0.06279	0.08864	0.09286	0.1
153	0	0	0	0	0	0	0.00238	0	0	0	0.01538	0	0	0	0.00465	0.00465	0.00476	0	0.0119	0.02558	0.03721	0	0	0	0.00238	0.09535	0.10233	0.13953	0.17857	0.1093	0.10238	0.09302	0.1	0.1	0.1	0.09767	0.09286	0.09767	0.1	0.1	0.1
154	0	0	0	0	0	0	0	0	0	0	0.00769	0	0	0	0	0	0	0	0.00238	0.00465	0	0	0	0	0	0.05581	0.01628	0.00233	0.00952	0.01395	0.04048	0.0907	0.04186	0.04884	0.03571	0.06744	0.09762	0.1	0.1	0.1	0.1
155	0	0	0	0	0	0	0	0	0	0	0	0	0	0	0	0	0	0	0	0	0	0	0	0	0	0.03023	0.00233	0	0	0	0.00476	0.03488	0.03721	0.03721	0	0.00698	0.07143	0.08372	0.1	0.09762	0.1
156	0	0	0	0	0	0	0	0	0	0	0	0	0	0	0	0	0	0	0	0	0	0	0	0	0	0.02558	0.00233	0	0	0	0.00238	0.02326	0.02093	0.02093	0.00952	0.0093	0.05238	0.05581	0.09091	0.09762	0.1
157	0	0	0	0	0	0	0	0	0	0	0	0	0	0	0	0	0	0	0	0	0	0	0	0	0	0	0	0	0	0	0	0	0	0	0	0	0	0	0	0	0
158	0	0	0	0	0	0	0	0	0	0	0	0	0	0	0	0	0	0	0	0	0	0	0	0	0	0	0	0	0	0	0	0	0	0	0	0	0	0	0	0	0
159	0	0	0	0	0	0	0	0	0	0	0	0	0	0	0	0	0	0	0	0	0	0	0	0	0	0	0	0	0	0	0.00238	0	0	0	0	0	0	0	0	0	0
160	0	0	0	0	0	0	0	0	0	0	0	0	0	0	0	0	0	0	0	0	0	0	0	0	0	0	0	0	0	0	0	0	0	0	0	0	0	0	0	0	0
161	0	0	0	0	0	0	0	0	0	0	0	0	0	0	0	0	0	0	0	0	0	0	0	0	0	0	0	0	0	0	0.00238	0	0	0	0	0	0	0	0	0	0
162	0	0	0	0	0	0	0	0	0	0	0	0	0	0	0	0	0	0	0	0	0	0	0	0	0	0	0	0	0	0	0	0	0	0	0	0	0	0	0	0	0
163	1	0.94545	0.90476	0.75116	0.75952	0.6907	0.66429	0.58605	0.58372	0.53721	0.60513	0.53696	0.41429	0.37209	0.34651	0.41628	0.39524	0.40233	0.3381	0.3	0.2907	0.26279	0.29512	0.29545	0.3	0.31395	0.32558	0.3	0.3	0.29535	0.2381	0.23953	0.22093	0.26512	0.2619	0.21163	0.20714	0.20233	0.20455	0.20714	0.3
164	0	0.05909	0.10714	0.05581	0.10714	0.1093	0.08095	0	0	0	0.03846	0.01304	0.02143	0.08837	0.10233	0.1	0.04762	0.07674	0.02381	0	0	0	0	0	0	0	0	0	0	0	0	0	0	0	0	0	0	0	0	0.00476	0
165	0	0.5	0.51667	0.5093	0.67143	0.53721	0.52857	0.48837	0.44186	0.39767	0.44615	0.40217	0.46667	0.4186	0.42791	0.4186	0.41905	0.45581	0.34048	0.3	0.22558	0.18372	0.2	0.2	0.20238	0.23256	0.23256	0.2	0.2	0.2	0.2	0.19767	0.2	0.18605	0.20238	0.2	0.20238	0.20233	0.22045	0.24524	0.2
166	0	0.04091	0.1	0.0907	0.10476	0.1	0.08333	0	0.00465	0	0.05128	0.01522	0.04524	0.09767	0.12326	0.1	0.09524	0.1	0.04048	0	0	0	0	0	0	0	0	0	0.00714	0	0	0	0	0	0	0	0	0	0	0	0
167	0	0.02727	0.09524	0.04186	0.1	0.1	0.07381	0	0	0	0.00513	0.00217	0.00476	0.03023	0.07209	0.02791	0	0.00233	0.00238	0	0	0	0	0	0	0	0	0	0	0	0	0	0	0	0	0	0	0	0	0	0
168	0	0.03182	0.09762	0.05581	0.1	0.1	0.07143	0	0	0	0	0	0.00714	0.03953	0.1	0.07907	0.00952	0.03256	0.00952	0	0	0	0	0	0	0	0	0	0.00714	0	0	0	0	0	0	0	0	0	0	0	0
169	0	0.07727	0.1619	0.08837	0.10238	0.1	0.07381	0.03023	0.02558	0.00233	0.01026	0.00652	0.04762	0.1	0.10698	0.1	0.1	0.1	0.04048	0.00465	0	0	0	0	0	0	0	0	0	0	0	0	0	0	0	0	0	0	0	0	0
170	0	0.00455	0.0381	0.0186	0.04048	0.04884	0.02857	0	0	0	0	0	0	0	0	0	0	0	0	0	0	0	0	0	0	0	0	0	0	0	0	0	0	0	0	0	0	0	0	0	0
171	0	0	0	0	0	0	0	0	0	0	0	0	0	0	0	0	0	0	0	0	0	0	0	0	0	0	0	0	0	0.00233	0.00238	0	0	0	0	0	0	0	0	0	0
172	0	0	0	0.00233	0	0	0	0	0	0	0.01282	0	0	0.0093	0.0093	0.07907	0.05714	0.0907	0.02143	0	0	0	0	0	0	0	0	0	0	0	0	0	0	0	0	0	0	0	0	0	0
173	0	0	0.03571	0.01163	0.01667	0.02326	0.01429	0	0.01163	0	0	0	0	0.04884	0.04419	0.06744	0.05238	0.07209	0.01667	0	0	0	0	0	0	0	0	0	0	0	0	0	0	0	0	0	0	0	0	0	0
174	0	0	0	0	0	0	0	0	0	0	0.00256	0	0	0	0	0	0	0	0	0	0	0	0	0	0	0	0	0	0	0	0	0	0	0	0	0	0	0	0	0	0
175	0	0	0	0	0	0	0	0	0	0	0.01538	0	0	0	0	0	0	0	0	0	0	0	0	0	0	0	0.0093	0.00465	0.00238	0.00698	0.01429	0	0.00465	0.00698	0.02143	0.00233	0	0	0	0	0
176	0	0	0	0	0	0	0	0	0	0	0.01795	0	0	0	0	0	0	0	0	0	0	0	0	0	0	0.02093	0.06047	0.07209	0.08333	0.07907	0.05476	0.00233	0.02791	0.03953	0.0881	0.04419	0	0	0	0	0
177	0	0	0	0	0	0	0	0	0	0	0.01026	0	0	0	0	0	0	0	0	0	0	0	0	0	0	0	0	0	0	0.00465	0.00238	0	0	0	0	0	0	0	0	0	0
178	0	0	0	0	0	0	0	0	0	0	0	0	0	0	0	0	0	0	0	0	0	0	0	0	0	0	0	0	0	0	0	0	0	0	0	0	0	0	0	0	0
179	0	0	0	0	0	0	0	0	0	0	0	0	0	0	0	0	0	0	0	0	0	0	0	0	0	0	0	0	0	0	0.00238	0	0	0	0	0	0	0	0	0	0
180	0	0	0	0	0	0	0	0	0	0	0	0	0	0	0	0	0	0	0	0	0	0	0	0	0	0	0	0	0	0	0	0	0	0	0	0	0	0	0	0	0
181	0	0	0	0	0	0	0	0	0	0	0	0	0	0	0	0	0	0	0	0	0	0	0	0	0	0	0	0	0	0	0	0	0	0	0	0	0	0	0	0	0
182	0	0.00909	0.00238	0.0093	0.00238	0	0	0	0	0	0.00513	0	0	0	0	0	0	0	0	0	0	0	0	0	0	0	0.00233	0	0	0	0	0	0	0	0	0	0	0	0	0	0
183	0	0.03636	0.07381	0.02093	0.07619	0.07442	0.04524	0	0	0	0.03846	0.0087	0	0.00698	0.00233	0	0.00238	0	0	0	0	0	0	0	0	0	0	0	0	0	0	0	0	0	0	0	0	0	0	0	0
184	1	0.3	0.17143	0.12791	0.26429	0.35814	0.35952	0.33953	0.32791	0.30233	0.32308	0.34783	0.36429	0.35116	0.31163	0.34419	0.32619	0.33721	0.3	0.3	0.24884	0.2	0.2	0.20227	0.21905	0.24419	0.25349	0.2	0.2	0.2	0.2	0.2	0.2	0.2	0.2	0.2	0.2	0.2186	0.22045	0.2	0.2
185	0	0.05	0.01429	0	0.09524	0.0093	0.01905	0.0093	0.01395	0.04651	0.09744	0.03261	0.02857	0.04651	0.08605	0.09535	0.10476	0.06512	0.04762	0.05349	0.02791	0.0093	0.14146	0.13636	0.11429	0.10233	0.05581	0.0093	0.02857	0.03721	0.03333	0.00465	0	0.07442	0.00952	0.00465	0	0.00465	0.00455	0.06667	0
186	0	0.02727	0.00476	0	0	0	0	0	0	0	0.03333	0.00652	0	0	0	0	0	0	0	0	0	0	0	0	0	0	0	0	0	0	0	0	0	0	0	0	0	0	0	0	0
187	0	0	0	0	0	0	0	0	0	0.00233	0.03077	0.00652	0	0	0.00233	0	0	0	0	0	0	0	0	0	0	0.01628	0.03721	0	0	0	0	0	0	0	0	0	0	0	0	0	0
188	0	0.00455	0	0	0.01905	0.01395	0	0.00233	0.00233	0.04186	0.04615	0.01304	0	0	0.03953	0.08372	0.00952	0.02093	0.01429	0.00233	0.02093	0	0.01951	0.00909	0.0381	0.09302	0.07442	0.0093	0	0.00465	0.00476	0	0	0	0.02381	0.00465	0	0	0.00455	0.00476	0
189	0	0	0	0	0	0	0	0.00465	0	0	0.03333	0.00652	0	0	0	0	0	0	0	0	0	0	0	0	0	0.02093	0.03488	0	0	0	0	0	0	0	0	0	0	0	0	0	0
190	0	0	0	0	0	0	0	0.00233	0	0	0	0	0	0	0	0	0	0	0	0	0	0	0	0	0	0.00233	0.02791	0	0	0	0	0	0	0	0	0	0	0	0	0	0
191	0	0	0	0	0	0	0	0	0.03256	0.04419	0.00769	0	0	0	0.00233	0	0	0	0	0	0	0	0	0	0	0.02791	0.04884	0	0	0	0	0	0	0	0.00476	0	0	0	0	0	0
192	0	0	0	0	0	0	0	0.01395	0.00698	0.01163	0.01538	0.00217	0	0	0	0	0	0	0	0	0	0	0	0	0	0.03721	0.04419	0	0	0	0	0	0	0	0	0	0	0	0	0	0
193	0	0	0	0	0	0	0	0.01395	0.00233	0	0	0	0	0	0	0	0	0	0	0	0	0	0	0	0	0.00233	0.03023	0	0	0	0	0	0	0	0	0	0	0	0	0	0
194	0	0	0	0	0	0	0	0	0.00698	0.01163	0	0	0	0	0	0	0	0	0	0	0	0	0	0	0	0.00698	0.03488	0	0	0	0	0	0	0	0	0	0	0	0	0	0
195	0	0	0	0	0	0	0	0.0093	0.07907	0.05814	0.00256	0.00217	0	0	0	0.02093	0.00952	0	0	0	0	0.00233	0.00244	0	0.03333	0.05116	0.05581	0	0	0.00233	0	0	0	0	0	0	0	0	0	0	0
196	0	0	0	0	0	0	0	0.06977	0.03256	0	0	0	0	0	0	0	0	0	0	0	0	0	0	0	0	0	0.01395	0	0	0	0	0	0	0	0	0	0	0	0	0	0
197	0	0	0	0	0	0	0	0.05349	0.02093	0	0	0	0	0	0	0	0	0	0	0	0	0	0	0.00455	0.00714	0	0	0	0	0	0	0	0	0	0	0	0	0	0	0	0
198	0	0	0	0	0	0	0	0.0186	0.05814	0.03256	0	0	0	0	0	0	0	0	0	0	0	0	0	0.00227	0	0.00465	0.03953	0	0	0	0	0	0	0	0	0	0	0	0	0	0
199	0	0	0	0	0	0	0	0.05116	0.04186	0.0093	0	0	0	0	0	0	0	0	0	0	0	0	0	0	0	0	0.01163	0	0	0	0	0	0	0	0	0	0	0	0	0	0
200	0	0	0	0	0	0	0	0.07209	0.03023	0.00233	0	0	0	0	0	0	0	0	0	0	0	0	0	0.00909	0.00714	0	0.00698	0	0	0	0	0	0	0	0	0	0	0	0	0	0
201	0	0	0	0	0	0	0	0.05581	0.03023	0.00465	0	0	0	0	0	0	0	0	0	0	0	0	0	0.025	0.02857	0	0.01163	0	0	0	0	0	0	0	0	0	0	0	0	0	0
202	0	0	0	0	0	0	0	0.04651	0.02093	0.00233	0	0	0	0	0	0	0	0	0	0	0	0	0	0.05	0.05952	0	0.00233	0	0	0	0	0	0	0	0	0	0	0	0	0	0
203	0	0	0	0	0	0	0	0.0186	0.01163	0.00698	0	0	0	0	0	0	0	0	0	0	0	0	0	0.06364	0.06905	0	0.00698	0	0	0	0	0	0	0	0	0	0	0	0	0	0
204	0	0	0	0	0	0	0	0	0.00233	0.00233	0	0	0	0	0	0	0	0	0	0	0	0	0	0.02045	0	0	0.00233	0	0	0	0	0	0	0	0	0	0	0	0	0	0
205	0	0	0	0	0	0	0	0	0	0	0	0	0	0	0	0	0	0	0	0	0	0	0	0.04773	0.0381	0	0	0	0	0	0.00238	0	0	0	0	0	0	0	0	0	0
206	0	0	0	0	0	0	0	0	0	0.00233	0	0	0	0	0	0	0	0	0	0	0	0	0	0.06364	0.08095	0	0	0	0	0	0	0	0	0	0	0	0	0	0	0	0
207	0	0	0	0	0	0	0	0.00233	0.00698	0	0	0	0	0	0	0	0	0	0	0	0	0	0	0.01136	0.00476	0	0.00233	0	0	0	0	0	0	0	0	0	0	0	0	0	0
208	0	0	0	0	0	0	0	0	0	0	0	0	0	0	0	0	0	0	0	0	0	0	0	0	0	0	0	0	0	0	0	0	0	0	0	0	0	0	0	0	0
209	0	0	0	0	0	0	0	0	0	0	0	0	0	0	0	0	0	0	0	0	0	0	0	0	0.03095	0	0	0	0	0	0.00238	0	0	0	0	0	0	0	0	0	0
210	0	0	0	0	0	0	0	0.00465	0	0	0	0	0	0	0	0	0	0	0	0	0	0	0	0.00682	0.00714	0	0	0	0	0	0	0	0	0	0	0	0	0	0	0	0
211	0	0	0	0	0	0	0	0	0	0	0	0	0	0	0	0	0	0	0	0	0	0	0	0	0	0	0	0	0	0	0	0	0	0	0	0	0	0	0	0	0
212	0	0	0	0	0	0	0	0	0	0	0	0	0	0	0	0	0	0	0	0	0	0	0	0	0	0	0	0	0	0	0.00238	0	0	0	0	0	0	0	0	0	0
213	0	0	0	0	0	0	0	0	0	0	0	0	0	0	0	0	0	0	0	0	0	0	0	0	0	0	0	0	0	0	0	0	0	0	0	0	0	0	0	0	0
214	0	0	0	0	0	0	0	0	0	0	0	0	0	0	0	0	0	0	0	0	0	0	0	0	0	0	0	0	0	0	0	0	0	0	0	0	0	0	0	0	0
215	0	0	0	0	0	0	0	0	0	0	0	0	0	0	0	0	0	0	0	0	0	0	0	0	0	0	0	0	0	0	0	0	0	0	0	0	0	0	0	0	0
216	0	0	0	0	0	0	0	0	0	0	0	0	0	0	0	0	0	0	0	0	0	0	0	0	0	0	0	0	0	0	0	0	0	0	0	0	0	0	0	0	0
217	0	0	0	0	0	0	0	0	0	0	0	0	0	0	0	0	0	0	0	0	0	0	0	0	0	0	0	0	0	0	0	0	0	0	0	0	0	0	0	0	0
218	0	0	0	0	0	0	0	0	0	0	0	0	0	0	0	0	0	0	0	0	0	0	0	0	0	0	0	0	0	0	0	0	0	0	0	0	0	0	0	0	0
219	0	0	0	0	0	0	0	0	0	0	0	0	0	0	0	0	0	0	0	0	0	0	0	0	0	0	0	0	0	0	0	0	0	0	0	0	0	0	0	0	0
220	0	0	0	0	0	0	0	0	0	0	0	0	0	0	0	0	0	0	0	0	0	0	0	0	0	0	0	0	0	0	0	0	0	0	0	0	0	0	0	0	0
221	0	0	0	0	0	0	0	0	0	0	0	0	0	0	0	0	0	0	0	0	0	0	0	0	0	0	0	0	0	0	0	0	0	0	0	0	0	0	0	0	0
222	0	0	0	0	0	0	0	0	0	0	0	0	0	0	0	0	0	0	0	0	0	0	0	0	0	0	0	0	0	0	0	0	0	0	0	0	0	0	0	0	0
223	0	0	0	0	0	0	0	0	0	0	0	0	0	0	0	0	0	0	0	0	0	0	0	0	0	0	0	0	0	0.00233	0.00476	0	0	0	0	0	0	0	0	0	0
224	0	0	0	0	0	0	0	0	0	0	0	0	0	0	0	0	0	0	0	0	0	0	0	0	0	0	0	0	0	0	0	0	0	0	0	0	0	0	0	0	0
225	0	0.02727	0.00714	0	0	0	0	0	0	0	0	0	0	0	0	0	0	0	0	0	0	0	0	0	0	0	0	0	0.00238	0	0	0	0	0	0	0	0	0	0	0	0
226	0	0	0	0	0	0	0	0	0	0	0	0	0	0	0.00233	0	0	0	0	0	0	0	0	0	0	0	0	0.01163	0.01667	0.00465	0.00238	0	0	0	0	0	0	0	0	0	0
227	0	0	0	0	0	0	0	0	0	0	0	0	0	0	0	0	0	0	0	0	0	0	0	0	0	0	0	0.03023	0.03571	0.01395	0.00476	0	0	0	0	0	0	0	0	0	0
228	0	0	0	0	0	0	0	0	0	0	0	0	0	0	0	0	0	0	0	0	0	0	0	0	0	0	0	0.03023	0.05	0.0093	0.00238	0	0	0	0	0	0	0	0	0	0
229	0	0.00909	0	0	0	0	0	0	0	0	0	0	0	0	0	0	0	0	0	0	0	0	0	0	0	0	0	0.03023	0.04048	0.0186	0.02381	0	0	0	0	0	0	0	0	0	0
230	0	0	0	0.01628	0	0	0	0	0	0	0	0	0	0	0	0	0	0	0	0	0	0	0	0	0	0	0	0.03256	0.05	0.07442	0.02857	0	0	0	0	0	0	0	0	0	0
231	0	0	0	0.01163	0	0	0	0	0	0	0	0	0	0	0	0	0	0	0	0	0	0	0	0	0	0	0	0.01628	0.0381	0.05349	0.00476	0	0	0	0	0	0	0	0	0	0
232	0	0	0	0.0186	0	0	0	0	0	0	0	0	0	0	0	0	0	0	0	0	0	0	0	0	0	0	0	0	0.04524	0.04884	0.00714	0	0	0	0	0	0	0	0	0	0
233	0	0	0	0.0186	0	0	0	0	0	0	0	0	0	0	0	0	0	0	0	0	0	0	0	0	0	0	0	0	0.04286	0.05814	0	0	0	0	0	0	0	0	0	0	0
234	0	0	0	0.01628	0	0	0	0	0	0	0	0	0	0	0	0	0	0	0	0	0	0	0	0	0	0	0	0	0.02619	0.03023	0	0	0	0	0	0	0	0	0	0	0
235	0	0	0	0.00465	0	0	0	0	0	0	0	0	0	0.00465	0.03953	0.05116	0	0.0093	0.00476	0	0	0	0	0	0	0	0	0	0.01429	0.02326	0	0	0	0	0	0	0	0	0	0	0
236	0	0	0	0	0	0	0.00238	0	0	0	0	0	0	0	0.00233	0	0	0	0	0	0	0	0	0	0	0	0	0	0.01429	0.00698	0	0	0	0	0	0	0	0	0	0	0
237	0	0	0	0	0	0	0	0	0	0	0.00256	0	0.00714	0	0.00465	0.00233	0	0	0	0	0	0	0	0	0	0	0	0.00233	0.02143	0.00465	0.00476	0	0	0	0	0	0	0	0	0	0
238	0	0.02273	0.00238	0	0	0	0.00238	0	0	0	0.00513	0	0	0	0.01395	0	0	0	0	0	0	0	0	0	0	0	0	0	0.00714	0	0	0	0	0	0	0	0	0	0	0	0
239	0	0.02727	0.00952	0	0	0	0	0	0	0	0.02821	0.01087	0	0	0	0	0	0	0	0	0	0	0	0	0	0	0	0	0.00714	0	0	0	0	0	0	0	0	0	0	0	0
240	0	0.02727	0.00476	0	0	0	0	0	0	0	0.01795	0	0	0	0	0	0	0	0	0	0	0	0	0	0	0.00233	0	0	0	0	0	0	0	0	0	0	0	0	0	0	0
241	0	0	0	0	0	0	0	0	0	0	0.00513	0	0	0	0	0	0	0	0	0	0	0	0	0	0	0	0	0	0	0	0	0	0	0	0	0	0	0	0	0	0
242	0	0	0	0	0	0	0	0	0	0	0	0	0	0	0	0	0	0	0	0	0	0	0	0	0	0	0	0	0	0	0	0	0	0	0	0	0	0	0	0	0
243	0	0	0	0	0	0	0	0.00233	0	0	0	0	0	0	0	0	0	0	0	0	0	0	0	0	0	0	0	0	0	0	0	0	0	0	0	0	0	0	0	0	0
244	0	0	0	0	0	0	0	0.01163	0	0	0	0	0	0	0	0	0	0	0	0	0	0	0	0	0	0	0	0	0	0	0	0	0	0	0	0	0	0	0	0	0
245	0	0	0	0	0	0	0	0.02791	0.00465	0	0	0	0	0	0	0	0	0	0	0	0	0	0	0	0	0	0	0	0	0	0	0	0	0	0	0	0	0	0	0	0
246	0	0	0	0	0	0	0	0.03721	0.01163	0	0	0	0	0	0	0	0	0	0	0	0	0	0	0.02273	0.03333	0	0	0	0	0	0	0	0	0	0	0	0	0	0	0	0
247	0	0	0	0	0	0	0	0.03256	0.0093	0.00233	0	0	0	0	0	0	0	0	0	0	0	0	0	0.04318	0.08333	0	0	0	0	0	0	0	0	0	0	0	0	0	0	0	0
248	0	0	0	0	0	0	0	0.01628	0.00465	0.00233	0	0	0	0	0	0	0	0	0	0	0	0	0	0.05	0.0881	0	0	0	0	0	0	0	0	0	0	0	0	0	0	0	0
249	0	0	0	0	0	0	0	0.00465	0	0	0	0	0	0	0	0	0	0	0	0	0	0	0	0.04773	0.08333	0	0	0	0	0	0	0	0	0	0	0	0	0	0	0	0
250	0	0	0	0	0	0	0	0	0	0	0	0	0	0	0	0	0	0	0	0	0	0	0	0.04091	0.07381	0	0	0	0	0	0	0	0	0	0	0	0	0	0	0	0
251	0	0	0	0	0	0	0	0	0	0	0	0	0	0	0	0	0	0	0	0	0	0	0	0.05227	0.0881	0	0	0	0	0	0	0	0	0	0	0	0	0	0	0	0
252	0	0	0	0	0	0	0	0	0	0	0	0	0	0	0	0	0	0	0	0	0	0	0	0.05	0.08571	0	0	0	0	0	0	0	0	0	0	0	0	0	0	0	0
253	0	0	0	0	0	0	0	0	0	0	0	0	0	0	0	0	0	0	0	0	0	0	0	0.04773	0.08095	0	0	0	0	0	0	0	0	0	0	0	0	0	0	0	0
254	0	0	0	0	0	0	0	0	0	0	0	0	0	0	0	0	0	0	0	0	0	0	0	0.06591	0.07857	0	0	0	0	0	0.00238	0	0	0	0	0	0	0	0	0	0
255	0	0	0	0	0	0	0	0	0	0	0	0	0	0	0	0	0	0	0	0	0	0	0	0.05455	0.0881	0	0	0	0	0	0	0	0	0	0	0	0	0	0	0	0
256	0	0	0	0	0	0	0	0	0	0	0	0	0	0	0	0	0	0	0	0	0	0	0	0.04318	0.06667	0	0	0	0	0	0	0	0	0	0	0	0	0	0	0	0
257	0	0	0	0	0	0	0	0	0	0	0	0	0	0	0	0	0	0	0	0	0	0	0	0.00682	0	0	0	0	0	0	0	0	0	0	0	0	0	0	0	0	0
258	0	0	0	0	0	0	0	0	0	0	0	0	0	0	0	0	0	0	0	0	0	0	0	0.02727	0.04048	0	0	0	0	0	0	0	0	0	0	0	0	0	0	0	0
259	0	0	0	0	0	0	0	0	0	0	0	0	0	0	0	0	0	0	0	0	0	0	0	0.02273	0.01905	0	0	0	0	0	0	0	0	0	0	0	0	0	0	0	0
260	0	0	0	0	0	0	0	0	0	0	0	0	0	0	0	0	0	0	0	0	0	0	0	0	0	0	0	0	0	0	0	0	0	0	0	0	0	0	0	0	0
261	0	0	0	0	0	0	0	0	0	0	0	0	0	0	0	0	0	0	0	0	0	0	0	0	0	0	0	0	0	0	0	0	0	0	0	0	0	0	0	0	0
262	0	0	0	0	0	0	0	0	0	0	0	0	0	0	0	0	0	0	0	0	0	0	0	0	0	0	0	0	0	0	0.00238	0	0	0	0	0	0	0	0	0	0
263	0	0	0	0	0	0	0	0	0	0	0	0	0	0	0	0	0	0	0	0	0	0	0	0	0	0	0	0	0	0	0.00238	0	0	0	0	0	0	0	0	0	0
264	0	0	0	0	0	0	0	0	0	0	0	0	0	0	0	0	0	0	0	0	0	0	0	0	0	0	0	0	0	0	0	0	0	0	0	0	0	0	0	0	0
265	0	0	0	0	0	0	0	0	0	0	0	0	0	0	0	0	0	0	0	0	0	0	0	0	0	0	0	0	0	0.00465	0	0	0	0	0	0	0	0	0	0	0
266	0	0	0	0	0	0	0	0	0	0	0	0	0	0	0	0	0	0	0	0	0	0	0	0	0	0	0	0.00233	0	0	0	0	0	0	0	0	0	0	0	0	0
267	0	0	0	0	0	0	0	0	0	0	0	0	0	0	0	0	0	0	0	0	0	0	0	0	0	0	0	0.00233	0	0.0186	0	0	0	0	0	0	0	0	0	0	0
268	0	0	0	0	0	0	0	0	0	0	0	0	0	0	0	0	0	0	0	0	0	0	0	0	0	0	0	0	0.00238	0.01395	0	0	0	0	0	0	0	0	0	0	0
269	0	0	0	0	0	0	0	0	0	0	0	0	0	0	0	0	0	0	0	0	0	0	0	0	0	0	0	0.00465	0.00476	0.0093	0	0	0	0	0	0	0	0	0	0	0
270	0	0	0	0	0	0	0	0	0	0	0	0	0	0	0	0	0	0	0	0	0	0.00233	0	0	0	0	0	0	0.01667	0.02093	0	0	0	0	0	0	0	0	0	0	0
271	0	0	0	0	0	0	0	0	0	0	0	0	0	0	0	0	0	0	0	0	0.00233	0.00698	0	0	0	0	0	0.01163	0.01905	0.01163	0	0	0	0	0	0	0	0	0	0	0
272	0	0	0	0	0	0	0	0	0	0	0	0	0	0	0	0	0	0	0	0	0.00465	0.01163	0	0	0	0	0	0.01163	0.05238	0.03488	0	0	0	0	0	0	0	0	0	0	0
273	0	0	0	0	0	0	0	0	0	0	0	0	0	0	0	0	0	0	0	0	0.00698	0.00465	0	0.00227	0	0	0	0.0093	0.0619	0.05814	0.00714	0	0	0	0	0	0	0	0	0	0
274	0	0	0	0	0	0	0	0	0	0	0	0	0	0	0	0	0	0	0	0	0.00698	0.01163	0	0	0	0	0	0.0093	0.06429	0.07907	0.02381	0	0	0	0	0	0	0	0	0	0
275	0	0	0	0	0	0	0	0	0	0	0	0	0	0	0	0	0	0	0	0	0.00698	0.00465	0	0	0	0	0	0.00465	0.07619	0.08837	0.01667	0	0	0	0	0	0	0	0	0	0
276	0	0	0	0	0	0	0	0	0	0	0	0	0	0	0	0	0	0	0	0	0.02093	0.00233	0	0.00227	0.02619	0.01628	0.00698	0.01395	0.13571	0.22326	0.1119	0.03256	0.0093	0	0.00238	0	0	0	0	0	0
277	0	0	0	0	0	0	0	0	0	0	0	0	0	0	0	0	0	0	0	0	0.01628	0	0	0	0.00476	0.00233	0	0.00233	0.09048	0.07674	0.01905	0	0	0	0	0	0	0	0	0	0
278	0	0	0	0	0	0	0	0	0	0	0	0	0	0	0	0	0	0	0	0	0.01628	0.04884	0	0.01364	0.00238	0.05814	0.0186	0.03023	0.08095	0.06047	0.03333	0.0093	0.01163	0	0.01429	0	0	0.00233	0	0	0
279	0	0	0	0	0	0	0	0	0	0	0	0	0	0	0	0	0	0	0	0.00233	0.02558	0.05581	0.00244	0.08409	0.01667	0.00698	0.00698	0.0093	0.04762	0.04419	0.04048	0.00465	0.0093	0.0093	0.00476	0	0.00238	0.00465	0.01591	0	0
280	0	0	0	0	0	0	0	0	0	0	0	0	0	0	0	0	0	0	0	0	0.01628	0.0814	0	0.01591	0.0119	0.08372	0.06512	0.05814	0.09524	0.13256	0.07143	0.06279	0.05581	0.06744	0.09048	0.02326	0.05238	0.05581	0.09773	0.07143	0
281	0	0	0	0	0	0	0	0	0	0	0	0	0	0	0	0	0	0	0	0.00465	0.02558	0.06279	0.00488	0	0	0.07442	0.06047	0.0186	0.02619	0.04186	0.06905	0.09302	0.09535	0.06047	0.05952	0	0.00714	0.03023	0.08636	0	0
282	0	0	0	0	0.00238	0	0	0	0	0	0	0	0	0	0	0	0	0	0	0.00233	0.01163	0.06744	0.00488	0.00227	0	0.06512	0.06744	0.00233	0.00714	0.02093	0.08571	0.1	0.1	0.06744	0.04286	0	0.00476	0.03256	0.09318	0	0
283	0	0	0	0	0.00476	0	0	0	0	0	0	0	0	0	0	0	0	0	0	0.00233	0.01628	0.08605	0	0.01136	0.00476	0.06047	0.04419	0	0	0.00233	0.04048	0.09767	0.1	0.06977	0.01905	0.00465	0.00238	0.03256	0.08864	0.00714	0
284	0	0	0	0	0.01429	0	0	0	0	0	0	0	0	0	0	0	0	0	0	0	0.01163	0.08837	0	0.02955	0.02143	0.05349	0.05814	0.00465	0.00714	0.0093	0.04524	0.09535	0.1	0.0907	0.06429	0.0186	0.03333	0.07442	0.09773	0.07619	0
285	0	0	0	0	0.01667	0	0	0	0	0	0	0	0	0	0	0	0	0	0	0.00233	0.0093	0.07674	0	0.00455	0.00714	0	0	0.00233	0.00238	0.01163	0.02381	0.09767	0.1	0.03023	0	0	0	0.02093	0.07727	0	0
286	0	0	0	0	0.02143	0	0	0	0	0	0	0	0	0	0	0	0	0	0	0.00233	0.00698	0.07907	0	0	0	0	0	0	0	0	0	0.08605	0.08605	0.01628	0.00238	0.00233	0	0.01163	0.025	0	0
287	0	0	0	0	0.02143	0.00465	0	0	0	0	0	0	0	0	0	0	0	0	0	0	0	0.02326	0	0	0	0	0	0	0	0	0.00238	0.00698	0.01628	0.00233	0	0	0	0	0.00682	0	0
288	0	0	0	0	0.00238	0.01395	0	0	0	0	0	0	0	0	0	0	0	0	0	0	0	0.0093	0.01463	0.00455	0	0	0	0	0	0	0	0.00233	0	0	0	0	0	0	0	0	0
289	0	0	0	0	0.00238	0	0	0	0	0	0	0	0	0	0	0	0	0	0	0.02093	0	0	0	0	0	0	0	0	0	0	0	0	0	0	0	0	0	0	0	0	0
290	0	0	0	0	0.01429	0.00233	0	0	0	0	0	0	0	0	0	0	0	0	0	0.00465	0	0	0	0	0	0	0	0	0	0	0	0.00465	0	0	0	0	0	0	0	0	0
291	0	0	0	0	0.01667	0.02093	0	0	0	0	0	0	0	0	0	0	0	0	0	0.0186	0	0	0.02927	0	0.00238	0	0	0	0	0	0	0	0	0	0	0	0	0	0	0	0
292	0	0	0	0	0.02857	0.03256	0	0	0	0.00465	0	0	0	0	0	0	0	0	0	0.05349	0	0	0.03171	0.00227	0.00476	0	0	0	0	0	0	0	0	0	0	0	0	0	0	0	0
293	0	0	0	0	0.00238	0.00465	0	0	0	0	0	0	0	0	0	0	0	0	0	0.03488	0.00233	0	0.0439	0.01136	0.00476	0	0	0	0	0	0.00238	0	0	0	0	0	0	0	0	0	0
294	0	0	0	0	0	0	0	0	0	0.00233	0	0	0	0	0	0	0	0	0	0.05814	0.00465	0.00233	0.05122	0.05455	0.01905	0.04419	0.04651	0.06279	0.03571	0.06279	0.0381	0.00698	0	0	0	0	0	0	0	0	0
295	0	0	0	0	0	0.00465	0	0	0	0.00233	0	0	0	0	0	0	0	0	0	0.05116	0.01163	0.00233	0.07317	0.09318	0.05238	0.09302	0.1	0.1	0.1	0.1	0.1	0.03256	0	0	0	0	0	0.00233	0	0	0
296	0	0	0	0	0.00238	0	0	0	0	0.01395	0	0	0	0	0	0	0	0	0	0.03721	0.02791	0.00698	0.07805	0.09545	0.03571	0.0907	0.1	0.1	0.1	0.1	0.1	0.08605	0.05814	0	0	0	0	0.00465	0.01818	0	0
297	0	0	0	0	0.00238	0.00233	0	0	0	0.0186	0	0	0	0	0	0	0	0	0	0.00698	0.06047	0.00233	0.07073	0.08182	0.02857	0.07442	0.06744	0.08837	0.09286	0.10233	0.09762	0.09767	0.08605	0.00233	0	0	0	0.00465	0.03636	0	0
298	0	0	0	0	0	0	0	0	0.00465	0.03953	0	0	0	0	0	0	0	0	0	0.0093	0.04884	0.0093	0.06829	0.1	0.1	0.1	0.09767	0.1	0.1	0.10465	0.1	0.1	0.1	0.00465	0	0	0.00238	0.02326	0.04091	0.01667	0
299	0	0	0	0	0	0	0	0	0.00465	0.03256	0	0	0	0	0	0	0	0	0	0.00698	0.06744	0.00465	0.05854	0.01591	0.00714	0.00233	0.01395	0.05814	0.00476	0.01163	0.00714	0.02558	0.0814	0.03256	0.04286	0.00465	0.05	0.05116	0.08864	0.07619	0.1
300	0	0	0	0.00698	0	0	0	0	0.00698	0.03953	0	0	0	0	0	0	0	0	0	0.00698	0.05814	0	0.05366	0.00909	0	0	0	0.00233	0	0.00465	0	0	0	0	0	0	0	0	0	0	0
301	0	0	0	0.02558	0.02857	0	0	0	0.04186	0.09767	0	0	0	0	0	0	0	0	0	0.00698	0.06512	0.00698	0.04878	0.00682	0	0	0	0	0	0.00465	0.00714	0	0	0	0.00238	0.00465	0.00952	0.01628	0	0	0
302	0	0	0	0.02558	0.05	0.00233	0	0.00233	0.0093	0.02093	0.00256	0	0	0	0	0	0	0	0	0.00698	0.03488	0	0.05854	0.02045	0.00238	0	0	0	0	0.00465	0	0	0	0	0	0	0	0	0	0	0
303	0	0	0	0.02791	0.05238	0.0093	0	0	0	0.00465	0	0	0	0	0	0	0	0	0	0.00698	0.02558	0.00233	0.05854	0.01364	0.00952	0	0	0	0.00476	0.00233	0	0	0	0	0	0	0	0	0	0	0
304	0	0	0	0.02791	0.07381	0.02558	0	0.00698	0.01163	0.01628	0	0	0	0	0	0	0	0	0	0.02093	0.02326	0.00233	0.05366	0.01136	0.00952	0	0	0.00698	0.00952	0.00698	0.00238	0	0	0	0	0	0	0	0	0	0
305	0	0	0	0.02326	0.08571	0.04419	0	0.0093	0.05581	0.0093	0.00513	0.08696	0.01905	0.01163	0	0	0	0.00233	0.00714	0.04419	0	0	0.0561	0.02045	0.03333	0.00233	0	0.00698	0.00952	0.00233	0	0	0	0	0	0	0	0	0	0	0
306	0	0	0	0.02326	0.09762	0.06744	0	0.09535	0.05349	0.01163	0.00256	0.09565	0.04286	0.01628	0.01163	0.04884	0	0.00465	0.00714	0.07674	0.00233	0	0.07317	0.01136	0.06667	0.1	0.1	0.10465	0.10714	0.07209	0.0119	0	0	0	0	0	0	0	0	0	0
307	0	0	0	0.02558	0.07381	0.05116	0.01905	0.09767	0.07442	0.0186	0.00513	0.09348	0.04524	0.0093	0.0186	0.03488	0.01667	0.01395	0.01667	0.02093	0	0	0.05366	0.02273	0.06667	0.1	0.1	0.13256	0.14524	0.12558	0.0619	0	0	0	0	0	0	0	0	0	0
308	0	0	0	0.02791	0.06429	0.04884	0	0.01395	0.04884	0.01395	0.00256	0.01957	0	0	0.03023	0.06279	0	0	0	0	0	0	0.00976	0.00227	0.03571	0.05349	0.08605	0.13023	0.13571	0.1093	0.13333	0	0	0	0	0	0	0	0	0	0
309	0	0	0.00714	0.03256	0.05476	0.04651	0.00476	0.05814	0.08372	0.02326	0.00513	0.01304	0.00476	0	0.0186	0.00233	0	0	0	0	0	0	0.00244	0.01591	0.04048	0.05814	0.06279	0.11163	0.11429	0.10698	0.14762	0	0	0	0	0	0	0	0	0	0
310	0	0	0.00238	0.04419	0.04286	0.02093	0.00714	0	0.0093	0	0.01538	0	0	0	0.03721	0.02558	0	0	0	0	0	0	0	0.01136	0.03333	0.03953	0.06744	0.0814	0.13571	0.09302	0.10714	0	0	0	0	0	0	0	0	0	0
RCT ADP - Relative nuclotide interaction - figure raw data
residue	Time [ns]
number	0	25	50	75	100	125	150	175	200	225	250	275	300	325	350	375	400	425	450	475	500	525	550	575	600	625	650	675	700	725	750	775	800	825	850	875	900	925	950	975	1000
1	0	0	0	0	0	0.06279	0.1	0.1	0.08372	0.01163	0.01795	0	0	0	0	0.00233	0	0	0.01667	0.04419	0.00698	0.00698	0.00732	0	0.04524	0.03023	0.07907	0.1	0.1	0.1	0.1	0.1907	0.19767	0.15349	0.2	0.19302	0.1	0.1	0.1	0.1	0.1
2	0	0	0	0	0	0.06279	0.1	0.1	0.07674	0.0186	0	0	0	0	0	0	0	0	0.04286	0.07442	0.0093	0.01628	0.00976	0.02273	0.09048	0.04651	0.07674	0.09767	0.1	0.1	0.1	0.19302	0.1907	0.16047	0.2	0.19302	0.1	0.1	0.1	0.1	0.1
3	0	0	0	0	0	0.05814	0.1	0.1	0.06279	0.02791	0	0.00435	0	0	0	0	0	0.07209	0.07143	0.09535	0.09767	0.05814	0.03415	0.07045	0.09762	0.07209	0.07674	0.1	0.1	0.1	0.1	0.19302	0.18837	0.17674	0.16905	0.19302	0.1	0.1	0.1	0.1	0.1
4	0	0	0	0	0	0.06047	0.1	0.09767	0.07442	0.02093	0.01026	0.01739	0	0	0	0.02093	0	0.08372	0.1	0.1	0.10465	0.09535	0.08049	0.1	0.08095	0.04884	0.04651	0.09767	0.1	0.1	0.1	0.16744	0.15581	0.17907	0.12381	0.1814	0.1	0.10233	0.1	0.1	0.1
5	0	0	0	0	0	0.05581	0.08571	0.06047	0.04651	0	0.00769	0.01087	0	0	0	0.02326	0.01429	0.09535	0.1	0.0907	0.10698	0.14884	0.1	0.09773	0.07619	0.03953	0.03953	0.05116	0.08571	0.03953	0.04048	0.13256	0.16047	0.17209	0.16667	0.22558	0.09286	0.10233	0.1	0.1	0.1
6	0	0	0	0	0	0.03256	0.02619	0.01163	0.02093	0	0.00513	0.01522	0.01429	0.00233	0	0.02093	0.0119	0.02093	0	0.00698	0.02326	0.05116	0.07805	0.04091	0	0.00233	0.0186	0	0	0	0	0.06279	0.07674	0.09767	0.0619	0.06047	0	0	0.00227	0	0
7	0	0	0	0	0	0.05814	0.1	0.08837	0.02093	0	0.01282	0.05435	0.04524	0.00698	0.00233	0.02558	0	0	0.00952	0.02558	0.03256	0.07442	0	0.025	0.04286	0	0.05116	0.09535	0.08333	0.07209	0.02143	0.05581	0.07674	0.15116	0.10238	0.1	0.05952	0.10233	0.1	0.09286	0.1
8	0	0	0	0	0	0.06047	0.1	0.09767	0.06047	0.01163	0.08974	0.07391	0	0.01628	0	0	0	0	0	0	0.0186	0.08372	0	0	0	0	0.00465	0.00465	0	0	0	0.02093	0.03488	0.06977	0.02381	0.0186	0.00238	0	0	0	0
9	0	0	0	0	0	0.05814	0.1	0.1	0.05116	0.05814	0.08974	0.09565	0	0.04884	0.01628	0.00233	0.01429	0.04419	0	0.0814	0.03721	0.0814	0.02927	0.03182	0	0	0	0	0	0	0	0.00465	0.03488	0.05349	0.01905	0.06047	0	0	0	0	0
10	0	0	0	0	0	0.05814	0.1	0.0907	0.03721	0.08605	0.0641	0.09348	0.0881	0.07442	0.01163	0	0.02619	0.02558	0.00476	0.09767	0.06279	0.0907	0.00244	0	0	0	0	0	0	0	0	0	0.00465	0.04186	0.02381	0.05349	0	0	0	0	0
11	0	0	0	0	0	0.04419	0.05952	0.05349	0.03488	0.09767	0.08462	0.1	0.0881	0.08837	0.02093	0	0.04286	0.06047	0.0619	0.1	0.07209	0.07674	0.00488	0	0	0	0	0	0	0	0	0	0.01163	0.03488	0.0119	0.05116	0	0	0	0	0
12	0	0	0	0	0	0.05349	0.08571	0.0814	0.07209	0.09302	0.05128	0.08696	0.09762	0.06977	0.01163	0	0.05	0.07674	0.09286	0.1	0.08605	0.02326	0	0	0	0	0	0	0	0	0	0	0.0093	0.03023	0.02381	0.05349	0	0	0	0	0
13	0	0	0	0	0	0.00233	0	0.00233	0.04884	0.08837	0.0641	0.02609	0.08095	0.06047	0.00233	0	0.04762	0.0814	0.09524	0.1	0.08605	0.01163	0.00976	0	0	0	0	0	0	0	0	0	0.0186	0.02558	0.01429	0.03721	0	0	0	0	0
14	0	0	0	0	0	0	0	0	0.02558	0.0814	0.0641	0.01304	0.05238	0.03721	0	0	0.05238	0.09302	0.09762	0.1	0.08372	0	0.01463	0	0	0	0	0	0	0	0	0	0.02093	0.0093	0.00238	0	0	0	0	0	0
15	0	0	0	0	0	0	0	0	0.03023	0.1	0.1	0.1	0.09048	0.02326	0	0.00233	0.04762	0.0907	0.0881	0.1	0.0814	0	0.0122	0	0	0	0	0	0	0	0	0	0.0186	0	0	0	0	0	0	0	0
16	0	0	0	0	0	0	0	0	0.01628	0.03488	0.06154	0.07174	0.0881	0.01395	0	0.00233	0.04762	0.08605	0.09524	0.1	0.0814	0	0.00732	0	0	0	0	0	0	0	0	0	0.0093	0	0	0	0	0	0	0	0
17	0	0	0	0	0	0	0	0	0.02326	0.1	0.1	0.1	0.1	0.04186	0.00233	0.01395	0.02857	0.03256	0.04762	0.09767	0.04651	0.01628	0	0	0	0	0	0	0	0	0	0	0	0.0093	0	0.00233	0	0	0	0	0
18	0	0	0	0	0	0	0	0	0.01163	0.08837	0.06667	0.09783	0.09762	0.01163	0	0.0093	0.00238	0	0	0.02093	0.01395	0	0	0	0	0	0	0	0	0	0	0	0	0	0	0	0	0	0	0	0
19	0	0	0	0	0	0	0	0	0	0.00233	0.00513	0.02174	0.06905	0.01163	0	0.01163	0	0	0	0	0.00233	0	0	0	0	0	0	0	0	0	0	0	0	0	0	0	0	0	0	0	0
20	0	0	0	0	0	0	0	0	0.00698	0.01628	0.00256	0.00652	0.05952	0.01163	0	0.00698	0.00952	0.03256	0.02857	0.08372	0.02558	0	0	0	0	0	0	0	0	0	0	0	0	0	0	0	0	0	0	0	0
21	0	0	0	0	0	0	0	0	0	0	0.00256	0.00217	0.00952	0	0	0.01395	0	0	0	0	0	0	0	0	0	0	0	0	0	0	0	0	0	0	0	0	0	0	0	0	0
22	0	0	0	0	0	0	0	0	0	0	0.00256	0.05	0.01667	0	0	0	0.00238	0	0	0	0	0	0	0	0	0	0	0	0	0	0	0	0	0	0	0	0	0	0	0	0
23	0	0	0	0	0	0	0	0	0	0	0	0.03696	0.00714	0	0	0	0.00476	0	0	0	0	0	0	0	0	0	0	0	0	0	0	0	0	0	0	0	0	0	0	0	0
24	0	0	0	0	0	0	0	0	0	0	0	0	0	0	0	0	0	0	0	0	0	0	0	0	0	0	0	0	0	0	0	0	0	0	0	0.00233	0	0	0	0	0
25	0	0	0	0	0	0	0	0	0	0	0	0	0	0	0	0	0	0	0	0	0	0	0	0	0	0	0	0	0	0	0	0	0	0	0	0	0	0	0	0	0
26	0	0	0	0	0	0	0.00238	0	0	0	0	0	0	0.00465	0	0	0	0	0	0	0	0	0	0	0	0	0	0	0	0	0	0	0	0	0	0	0	0	0	0	0
27	0	0	0	0	0.00238	0.00233	0.00238	0.00698	0	0.03023	0.01282	0	0	0	0	0	0	0	0	0	0	0	0	0	0	0	0	0	0	0	0	0	0	0	0	0	0	0	0	0	0
28	0	0	0	0	0	0	0	0.0093	0.00233	0.04884	0.02308	0	0	0	0	0	0	0	0	0	0	0	0	0	0	0	0	0	0	0	0	0	0	0	0	0	0	0	0	0	0
29	0	0	0	0.03953	0.00238	0.02093	0.00238	0.02791	0.01628	0.08605	0.02821	0	0	0	0	0	0	0	0	0	0	0	0	0	0	0	0	0	0	0	0	0	0	0	0	0	0	0	0	0	0
30	0	0	0.00238	0.02093	0.04048	0.00465	0.00952	0.0814	0.08605	0.09767	0.04103	0	0	0	0	0	0	0	0	0	0	0	0	0	0	0	0	0	0	0	0	0	0	0	0	0	0	0	0	0	0
31	0	0.00909	0.00476	0.1	0.10714	0.04884	0.06905	0.0814	0.08837	0.1	0.06154	0	0	0	0.00698	0	0	0	0	0	0	0	0	0.00227	0	0	0	0	0	0	0	0	0	0	0	0	0	0	0	0	0
32	0	0.04545	0.09762	0.1	0.08333	0.01163	0.04286	0.05814	0.04186	0.04186	0.01282	0	0	0	0.06047	0.00233	0.00714	0	0	0	0	0	0	0	0	0	0	0.0093	0	0	0.00238	0	0.0093	0	0.00238	0.00233	0.00238	0	0.00682	0	0
33	0	0.02727	0.09048	0.09767	0.07143	0.00465	0.00476	0.0907	0.05349	0.1093	0.12051	0.1	0.09762	0.1	0.1	0.1	0.10714	0.13721	0.1	0.1	0.09767	0.07209	0.09024	0.1	0.09762	0.09535	0.1	0.1	0.1	0.1	0.1	0.1	0.1	0.1	0.1	0.1	0.1	0.1	0.1	0.1	0.1
34	0	0.06818	0.1	0.1	0.06667	0	0.00238	0.02093	0.00698	0.02558	0.03333	0.0913	0.06667	0.1	0.09302	0.08605	0.12857	0.16512	0.09762	0.1	0.08372	0.08372	0.02439	0.01136	0.00714	0.02326	0.1	0.1	0.08571	0.1	0.1	0.1	0.1	0.1	0.09524	0.1	0.09762	0.1	0.1	0.1	0.1
35	0	0.01364	0.0881	0.08605	0.05238	0	0	0.05116	0.02093	0.03023	0.05385	0.09565	0.06905	0.1	0.09302	0.08837	0.12381	0.14419	0.1	0.1	0.1	0.1	0.04634	0.02727	0.01429	0.04186	0.1	0.10233	0.1	0.1	0.1	0.1	0.1	0.11395	0.1	0.1	0.1	0.1	0.1	0.1	0.1
36	0	0	0.06905	0.04651	0.04048	0	0	0.00465	0.00698	0.03953	0.1	0.1	0.1	0.1	0.1	0.14186	0.13095	0.15581	0.1	0.1	0.1	0.1	0.09756	0.1	0.09762	0.08605	0.1	0.1	0.1	0.1	0.1	0.1	0.10465	0.13023	0.1	0.1	0.1	0.1	0.1	0.1	0.1
37	0	0	0.01429	0.00233	0.00714	0	0	0.00233	0.0093	0.05116	0.09744	0.1	0.1	0.1	0.1	0.16512	0.13095	0.16977	0.10238	0.1	0.09767	0.09767	0.09756	0.09773	0.09762	0.08605	0.1	0.1	0.1	0.1	0.1	0.10233	0.1	0.12791	0.10238	0.1	0.1	0.1	0.1	0.1	0.1
38	0	0	0	0	0	0.00465	0	0	0	0.01163	0	0.00652	0.0119	0.01163	0.05581	0.13023	0.1	0.15349	0.05476	0.03256	0	0	0.00244	0	0.00238	0.0186	0.04186	0.04186	0.03571	0.02791	0.05952	0.03721	0.03256	0.05349	0.02857	0.0093	0.0119	0.00698	0.02955	0.01667	0
39	0	0	0	0	0	0	0	0.00233	0	0	0	0	0	0	0	0.06512	0.00476	0.03023	0	0	0	0	0	0	0	0	0	0	0	0	0	0.00233	0.00233	0.04884	0.01905	0.00233	0.00714	0	0	0	0
40	0	0	0	0	0	0	0	0	0	0	0	0	0	0	0.01163	0.08605	0.0119	0.05814	0.04286	0.00465	0	0	0	0	0	0	0	0	0	0	0	0.00465	0	0.03953	0.0619	0.03256	0.0119	0	0	0	0
41	0	0	0	0	0	0	0	0	0	0	0	0	0	0	0	0.07442	0.04286	0.06512	0.02381	0.02791	0	0	0	0	0	0	0	0	0	0	0	0	0	0.05116	0.08095	0.09767	0.01667	0	0	0	0
42	0	0	0.0119	0	0	0	0	0	0	0	0	0.0087	0.00714	0	0	0.02326	0.01905	0.05581	0.02381	0	0	0	0	0	0	0	0	0	0	0	0	0	0	0.01395	0.01429	0.02326	0.00476	0	0	0	0
43	0	0	0	0	0	0	0	0	0.00465	0.06047	0.06923	0.08261	0.04762	0.01395	0.05349	0.01395	0	0.01395	0.04762	0	0	0	0	0	0	0	0	0	0	0	0	0	0	0.04651	0.00714	0.04419	0.00714	0	0	0	0
44	0	0	0	0	0	0.00698	0	0	0.00698	0.1	0.1	0.09565	0.05952	0.03023	0.05349	0.00465	0	0.00233	0.01905	0	0	0	0	0	0	0	0	0	0	0	0	0	0	0.02558	0	0	0	0	0	0	0
45	0	0	0.04762	0.02791	0.02381	0.02558	0	0	0.01395	0.1	0.1	0.1	0.06905	0.03953	0.05116	0.00465	0	0	0.00476	0	0	0	0	0	0	0	0	0	0	0	0	0	0	0.02791	0	0	0.00952	0	0	0	0
46	0	0	0.0619	0.06744	0.03095	0.01395	0	0	0.01628	0.1	0.1	0.1	0.06905	0.05116	0.06047	0	0	0	0	0	0	0	0	0	0	0	0	0	0	0	0	0	0	0.00698	0	0	0.00238	0	0	0	0
47	0	0.03182	0.1	0.1	0.06667	0	0	0	0.01628	0.1	0.1	0.09783	0.06667	0.04884	0.06047	0	0.00476	0	0	0	0	0	0	0	0	0	0	0	0	0	0	0	0	0.00465	0	0	0	0	0	0	0
48	0	0	0	0	0	0.00465	0	0	0.01628	0.1	0.1	0.1	0.06905	0.06047	0.05581	0.00233	0.00238	0	0	0	0	0	0	0	0	0	0	0	0	0	0	0	0	0.00233	0	0	0.00476	0	0	0	0
49	0	0.00909	0.09524	0.09302	0.06905	0	0	0	0.0186	0.1	0.1	0.1	0.06905	0.07674	0.05349	0	0.00238	0	0	0	0	0	0	0	0	0	0	0	0	0	0	0	0	0	0	0	0	0	0	0	0
50	0	0	0	0	0	0.00698	0	0	0.01628	0.1	0.1	0.1	0.0881	0.07209	0.05349	0	0.00476	0	0	0	0	0	0	0	0	0	0	0	0	0	0	0	0	0	0	0	0	0	0	0	0
51	0	0	0	0	0	0.04186	0.02857	0.01395	0.01163	0.1	0.1	0.1	0.07619	0.00465	0	0.00698	0.04048	0	0	0	0	0	0	0	0	0	0	0	0	0	0	0	0	0	0	0	0	0	0.00455	0	0
52	0	0	0	0	0	0.01163	0	0	0.01163	0.0907	0.09231	0.1	0.1	0.03953	0	0.0186	0.07143	0	0	0	0	0	0	0	0	0	0	0	0	0	0	0	0	0	0	0	0	0	0	0	0
53	0	0	0	0	0	0	0	0	0.01163	0.04186	0.00513	0.00652	0	0.02326	0	0.02093	0.08333	0	0	0	0	0	0	0	0	0	0	0	0	0	0	0	0	0	0	0	0	0	0	0	0
54	0	0	0	0	0	0	0	0	0	0	0	0	0	0	0	0.02326	0.09048	0	0	0	0	0	0	0	0	0	0	0	0	0	0	0	0	0	0	0	0	0	0	0	0
55	0	0	0	0	0	0	0	0	0	0	0	0	0	0	0	0.02093	0.08571	0.00233	0	0	0	0	0	0	0	0	0	0	0	0	0	0	0	0	0	0	0	0	0	0	0
56	0	0	0	0	0	0	0	0	0	0	0	0	0	0	0	0.02558	0.08095	0.01163	0	0	0	0	0	0	0	0	0	0	0	0	0	0	0	0	0	0	0	0	0	0	0
57	0	0	0	0	0	0	0	0	0	0	0	0	0	0	0	0.0186	0.07857	0.04419	0.09048	0.03953	0	0	0	0	0	0	0	0	0	0	0	0	0	0	0	0	0	0	0	0	0
58	0	0	0	0	0	0	0	0	0	0	0	0	0	0	0	0.02093	0.0619	0.04419	0.01905	0	0	0	0	0	0	0	0	0	0	0	0	0	0	0	0	0	0	0	0	0	0
59	0	0	0	0	0	0	0	0	0	0	0	0	0	0	0	0.00465	0	0.01395	0	0	0	0	0	0	0	0	0	0	0	0	0	0	0	0	0	0	0	0	0	0	0
60	0	0	0	0	0	0	0	0	0	0	0	0	0	0	0	0	0	0.00233	0	0	0	0	0	0	0	0	0	0	0	0	0	0	0	0	0	0	0	0	0	0	0
61	0	0	0	0	0	0	0	0	0	0	0	0	0	0	0	0	0	0	0	0	0	0	0	0	0	0	0	0	0	0	0	0	0	0	0	0	0	0	0	0	0
62	0	0	0	0	0	0	0	0	0	0	0	0	0	0	0	0	0	0	0	0	0	0	0	0	0	0	0	0	0	0	0	0	0	0	0	0	0	0	0	0	0
63	0	0.11364	0.15238	0.15116	0.11905	0.10233	0.1	0.15581	0.14651	0.14651	0.12308	0.09348	0.12857	0.09302	0.09302	0.10698	0.12857	0.11395	0.11667	0.07674	0.03488	0.06977	0.11951	0.09773	0.10714	0.08605	0.13256	0.0814	0.06905	0.13256	0.13571	0.14419	0.13023	0.15349	0.12143	0.13023	0.13095	0.13023	0.12273	0.12381	0.1
64	1	0.31364	0.39286	0.42791	0.4	0.4	0.41667	0.40233	0.4	0.40233	0.4	0.4	0.4	0.40233	0.4	0.4	0.4	0.4	0.39524	0.4	0.40465	0.39767	0.4	0.4	0.40714	0.4	0.4	0.39535	0.39762	0.4	0.4	0.4	0.39535	0.4	0.4	0.4	0.40476	0.4	0.4	0.4	0.4
65	1	0.60909	0.64762	0.56512	0.50714	0.50465	0.54048	0.55581	0.51628	0.5	0.5	0.5	0.5	0.5	0.5	0.5	0.5	0.5	0.5	0.5	0.5	0.49535	0.5	0.5	0.5	0.5	0.5	0.5	0.5	0.5	0.5	0.5	0.5	0.5	0.5	0.5	0.5	0.5	0.5	0.5	0.5
66	1	0.53636	0.58333	0.57907	0.48333	0.43488	0.47381	0.56047	0.52791	0.50465	0.50513	0.49783	0.49524	0.46047	0.46047	0.43721	0.45714	0.43256	0.44286	0.43023	0.43023	0.42791	0.46341	0.45682	0.42857	0.45581	0.4907	0.44419	0.41905	0.44884	0.44762	0.44186	0.46977	0.49767	0.46905	0.46977	0.46905	0.44884	0.43636	0.43571	0.5
67	1	0.67727	0.78571	0.73488	0.61667	0.53721	0.56667	0.59767	0.57907	0.56744	0.52564	0.5	0.5	0.49767	0.5	0.5	0.5	0.5	0.50238	0.5	0.48837	0.49767	0.5	0.5	0.49524	0.5	0.5	0.49767	0.48095	0.5	0.49524	0.5	0.5	0.5	0.49762	0.5	0.49762	0.49767	0.5	0.4881	0.5
68	1	0.83182	0.85	0.86047	0.67381	0.56744	0.56905	0.58605	0.59767	0.6	0.54615	0.5	0.5	0.46047	0.44884	0.46279	0.47143	0.44419	0.46905	0.46279	0.44651	0.47209	0.49024	0.48182	0.49286	0.47674	0.49535	0.46279	0.43095	0.4814	0.48333	0.4814	0.47209	0.49767	0.47143	0.47907	0.46905	0.46977	0.45682	0.44762	0.5
69	1	0.79545	0.78333	0.76512	0.59762	0.5093	0.50476	0.52093	0.52326	0.57209	0.51795	0.46087	0.47143	0.44419	0.40698	0.40233	0.4119	0.43256	0.45	0.4	0.4093	0.41163	0.40976	0.43182	0.41429	0.40698	0.42326	0.40465	0.4119	0.4	0.40952	0.40465	0.41395	0.44419	0.41429	0.42326	0.42619	0.40233	0.41818	0.40714	0.4
70	1	0.54545	0.70476	0.59767	0.46667	0.41163	0.46905	0.47907	0.45116	0.44651	0.41538	0.4	0.40952	0.40465	0.39767	0.4	0.39762	0.4	0.39524	0.39767	0.4	0.39767	0.4	0.4	0.38571	0.39767	0.39767	0.39302	0.39524	0.39767	0.39524	0.38837	0.38837	0.37907	0.3881	0.39535	0.39286	0.39535	0.39545	0.39048	0.4
71	1	0.35909	0.4619	0.38372	0.30714	0.22093	0.23571	0.26047	0.27209	0.27442	0.26667	0.27826	0.26429	0.2	0.1814	0.2	0.21905	0.16977	0.15476	0.22791	0.24186	0.19535	0.1878	0.17045	0.16905	0.16047	0.16744	0.16977	0.19048	0.23023	0.22143	0.20698	0.20465	0.15116	0.16905	0.14186	0.13571	0.17907	0.19545	0.18571	0.2
72	0	0.05909	0.23333	0.28605	0.16429	0.0814	0.0619	0.07674	0.06977	0.00465	0.00513	0.00217	0	0	0	0	0	0	0	0	0.00233	0	0	0	0	0	0	0	0	0	0	0	0	0	0	0.00233	0.03333	0.00233	0.00455	0.00238	0
73	0	0.02273	0.17619	0.1814	0.05	0.00233	0.01667	0	0	0	0	0	0	0	0	0	0	0	0	0	0	0	0	0	0	0	0	0	0	0	0	0	0	0.00233	0	0.00233	0	0	0	0	0
74	0	0	0	0	0	0	0	0	0	0	0	0	0	0	0	0	0	0	0	0	0	0	0	0	0	0	0	0	0	0	0	0	0	0	0	0	0	0	0	0	0
75	0	0	0.02381	0.01163	0	0.00233	0	0.01395	0	0	0	0	0	0.01163	0	0	0	0	0	0	0	0	0	0	0	0	0	0	0	0	0	0	0.00233	0	0	0	0	0	0.00682	0.00238	0
76	0	0	0	0.03488	0	0	0	0	0	0	0	0	0	0	0	0	0	0	0	0	0	0	0	0	0	0	0	0	0	0	0	0	0	0	0	0	0	0	0.00909	0.00714	0
77	0	0	0	0	0	0	0	0	0	0	0	0	0	0	0	0	0	0	0	0	0	0	0	0	0	0	0	0	0	0	0	0	0	0	0	0	0	0	0	0	0
78	0	0	0	0	0	0	0	0	0	0	0	0	0	0.00698	0	0	0	0	0	0	0	0	0	0	0	0	0	0	0	0	0	0	0	0	0	0	0	0	0.01364	0.00952	0
79	0	0	0	0	0	0	0	0	0	0	0	0	0	0.00233	0	0	0	0	0	0	0	0	0	0	0	0	0	0	0	0	0	0	0.00465	0	0	0	0	0	0.01591	0.01667	0
80	0	0	0	0	0	0	0	0	0	0	0	0	0	0.0186	0	0	0	0	0	0	0	0	0	0	0	0	0	0	0	0	0	0	0.00465	0	0	0	0	0	0.02045	0.01667	0
81	0	0	0	0	0	0	0	0	0	0	0	0	0	0	0.00465	0	0	0	0	0	0	0	0	0	0	0	0	0	0	0	0	0	0	0	0	0	0	0	0.01364	0.01667	0
82	0	0	0	0	0	0	0	0	0	0	0	0	0	0	0	0	0	0	0	0	0	0	0	0	0	0	0	0	0	0	0	0	0	0	0	0	0	0	0.01364	0.01667	0
83	0	0	0	0	0	0	0	0	0	0	0	0	0	0	0	0	0	0	0	0	0	0	0	0	0	0	0	0	0	0	0	0	0	0	0	0	0	0	0.02273	0.01905	0
84	0	0	0	0	0	0	0	0	0	0	0	0	0	0	0	0	0	0	0	0	0	0	0	0	0	0	0	0	0	0	0	0	0	0	0	0	0	0	0.025	0.01905	0
85	0	0	0	0	0	0	0	0	0	0	0	0	0.00238	0	0	0	0	0	0	0	0	0	0	0	0	0	0	0	0	0	0	0	0	0	0	0	0	0	0.01364	0.0119	0
86	0	0	0	0	0	0	0	0	0	0	0	0	0.0119	0.02093	0	0	0	0	0	0	0	0	0	0	0	0	0	0	0	0	0	0	0	0	0	0	0	0	0.00909	0.01429	0
87	0	0	0	0	0	0	0	0	0	0	0.00256	0.01957	0.0881	0.04186	0	0	0	0	0	0	0	0	0	0	0	0	0	0	0	0	0	0	0	0	0	0	0	0	0.01818	0.0119	0
88	0	0	0	0	0	0	0	0	0	0	0	0	0	0.00233	0	0	0	0	0	0	0	0	0	0	0	0	0	0	0	0	0	0	0	0	0	0	0	0	0	0	0
89	0	0	0	0	0	0	0	0	0	0	0	0	0	0	0	0	0	0	0	0	0	0	0	0	0	0	0	0	0	0	0	0	0	0	0	0	0	0	0	0.00238	0
90	0	0	0	0	0	0	0	0	0	0	0	0	0	0	0	0	0	0	0	0	0	0	0	0	0	0	0	0	0	0	0	0	0	0	0	0	0	0	0	0	0
91	0	0	0	0	0	0	0	0	0	0	0	0	0	0	0	0	0	0	0	0	0	0	0	0	0	0	0	0	0	0	0	0	0	0	0	0	0	0	0	0	0
92	0	0	0	0	0	0	0	0	0	0	0	0	0	0	0	0	0	0	0	0	0	0	0	0	0	0	0	0	0	0	0	0	0	0	0	0	0	0	0	0	0
93	0	0	0	0	0	0	0	0	0	0	0	0	0	0	0	0	0	0	0.02619	0.02326	0	0	0	0	0	0	0	0	0	0	0	0	0	0	0	0	0	0	0	0	0
94	0	0	0	0.00233	0	0	0.00238	0	0	0	0	0	0	0	0	0	0	0	0	0	0	0	0	0	0	0	0	0	0	0	0	0	0	0	0	0	0	0	0	0	0
95	1	0.38182	0.5	0.43953	0.40238	0.40233	0.40476	0.41163	0.40465	0.42558	0.40769	0.4	0.40238	0.40465	0.40465	0.4	0.4	0.40233	0.44048	0.43488	0.40233	0.4	0.40976	0.4	0.41429	0.40698	0.40233	0.4	0.4	0.4	0.4	0.4	0.39302	0.4	0.40238	0.4	0.40238	0.40698	0.39773	0.39286	0.4
96	1	0.62273	0.6	0.54884	0.50476	0.5	0.5119	0.53256	0.5	0.5093	0.5	0.5	0.5	0.5	0.5	0.5	0.5	0.5	0.5	0.5	0.5	0.5	0.50244	0.5	0.5	0.5	0.5	0.5	0.5	0.5	0.5	0.5	0.5	0.5	0.5	0.5	0.5	0.5	0.5	0.5	0.5
97	1	0.59091	0.60476	0.57442	0.5	0.5	0.5	0.5	0.5	0.5	0.5	0.5	0.5	0.5	0.50233	0.5	0.5	0.5	0.5	0.50465	0.5186	0.5	0.51707	0.5	0.5	0.5	0.5	0.5	0.5	0.5	0.5	0.5	0.49767	0.5	0.5	0.5	0.47381	0.5	0.5	0.49524	0.5
98	1	0.67727	0.63095	0.64186	0.55952	0.51163	0.5119	0.56744	0.53488	0.55349	0.50256	0.5	0.5	0.5	0.50233	0.5	0.5	0.5	0.50714	0.5	0.5	0.5	0.50244	0.5	0.5	0.5	0.5	0.5	0.5	0.5	0.5	0.5	0.5	0.5	0.5	0.5	0.49524	0.5	0.5	0.5	0.5
99	1	0.50455	0.62381	0.56977	0.53571	0.46279	0.47619	0.47907	0.44884	0.4814	0.47692	0.46957	0.43095	0.42791	0.43721	0.41395	0.4619	0.47442	0.49048	0.49302	0.44651	0.46512	0.48537	0.44091	0.48095	0.4814	0.45814	0.47209	0.47857	0.41628	0.39286	0.39302	0.38605	0.39767	0.39524	0.39302	0.3881	0.38837	0.39091	0.3881	0.2
100	1	0.64091	0.65714	0.58605	0.51905	0.47674	0.44048	0.42093	0.41163	0.44651	0.44103	0.42174	0.39524	0.39302	0.41395	0.39302	0.42857	0.45349	0.45714	0.43023	0.37907	0.37442	0.38293	0.35909	0.4	0.39302	0.40465	0.37907	0.39762	0.33488	0.31667	0.28837	0.33023	0.31395	0.33571	0.31395	0.32143	0.3093	0.32955	0.32857	0.3
101	1	0.66364	0.62619	0.64186	0.55476	0.51628	0.51667	0.57674	0.54419	0.55581	0.50256	0.5	0.5	0.49767	0.5	0.5	0.5	0.5	0.50238	0.49767	0.47442	0.4907	0.5	0.5	0.5	0.5	0.5	0.49535	0.48571	0.49767	0.5	0.5	0.5	0.5	0.5	0.5	0.5	0.49767	0.5	0.48571	0.5
102	1	0.48182	0.50714	0.43256	0.3881	0.41628	0.43571	0.45349	0.4	0.40698	0.38974	0.4	0.3881	0.38605	0.3814	0.38372	0.39762	0.39767	0.39048	0.38837	0.35581	0.36047	0.37561	0.34545	0.39048	0.38372	0.37209	0.36047	0.37857	0.36047	0.32143	0.34186	0.33721	0.34419	0.3381	0.33023	0.30238	0.33721	0.34545	0.31667	0.3
103	0	0.06364	0.10238	0.1	0.10476	0.08837	0.1	0.05116	0	0	0	0	0	0.00465	0.01163	0	0	0.00233	0.03571	0.0093	0.00465	0	0	0	0	0	0	0	0	0	0	0	0	0	0	0	0	0	0	0	0
104	0	0.22727	0.14762	0.14419	0.12619	0.10465	0.11429	0.06977	0.01395	0.02326	0.01538	0.00435	0.00714	0.03721	0.07209	0.04186	0.01667	0.05349	0.05952	0.0093	0.00465	0.00233	0.00244	0.02045	0.00476	0.01395	0	0	0.0119	0.02326	0.00476	0	0.00233	0.00233	0.00476	0	0.00952	0.00233	0.00682	0.00952	0
105	0	0.26818	0.25714	0.15581	0.14524	0.20698	0.21429	0.19302	0.14651	0.13721	0.14872	0.15652	0.20476	0.21628	0.21395	0.22558	0.19524	0.21163	0.18571	0.1814	0.2	0.19535	0.16098	0.15909	0.11667	0.10465	0.10698	0.10698	0.14524	0.17442	0.15238	0.12558	0.18605	0.13023	0.1619	0.13953	0.12143	0.12093	0.14773	0.16429	0
106	0	0	0	0	0	0.0814	0.09762	0.05581	0.00233	0	0.00256	0	0	0.03488	0.05349	0	0.00238	0	0.02143	0.0186	0	0	0	0	0	0	0	0	0	0	0	0	0	0	0	0	0	0	0	0	0
107	0	0.02727	0.10476	0.09767	0.0881	0.1	0.1	0.07209	0.0186	0.0907	0.05128	0.01087	0.0119	0.05581	0.05814	0	0.00238	0.00698	0.04762	0	0	0	0	0	0	0	0	0	0	0	0	0	0	0	0	0	0	0	0	0	0
108	0	0.02273	0.04048	0.01395	0.00476	0.08605	0.09524	0.06512	0.01163	0.00233	0	0	0	0.05814	0.05349	0	0	0.00233	0.01429	0	0	0	0	0	0	0	0	0	0	0	0	0	0.00233	0	0	0	0	0	0	0	0
109	0	0	0.00238	0.00233	0	0.07674	0.06429	0.04419	0.01163	0.00233	0	0	0	0.05349	0.04884	0	0.00238	0	0	0	0	0	0	0	0	0	0	0	0	0	0	0	0	0	0	0	0	0	0	0	0
110	0	0	0.00952	0.00465	0	0.01395	0.00476	0.0093	0	0	0	0	0	0.0093	0.00233	0	0	0	0	0	0	0	0	0	0	0	0	0	0	0	0	0	0	0	0	0	0	0	0	0	0
111	0	0	0	0	0	0	0	0.00233	0	0	0	0	0	0	0	0	0	0	0	0	0	0	0	0	0	0	0	0	0	0	0	0	0	0	0	0	0	0	0	0	0
112	1	0.40909	0.5	0.43488	0.39286	0.40233	0.4	0.41163	0.39535	0.38372	0.39487	0.3913	0.39286	0.39302	0.39302	0.38605	0.4	0.39535	0.40238	0.39767	0.38605	0.39302	0.39268	0.38864	0.37857	0.38605	0.3814	0.38372	0.3881	0.39302	0.37619	0.3814	0.36047	0.34651	0.35952	0.34651	0.30952	0.37209	0.36591	0.32381	0.3
113	0	0	0	0	0	0	0	0	0	0	0	0	0	0	0	0	0.02619	0.00465	0.07619	0.04419	0.00233	0	0	0	0	0	0	0	0	0	0	0	0	0	0	0	0	0	0	0	0
114	0	0.02273	0.10238	0.16744	0.12619	0.11395	0.09048	0.09302	0.12093	0.11163	0.11282	0.1087	0.10952	0.10465	0.11163	0.11163	0.10714	0.11163	0.11905	0.14651	0.10465	0.09302	0.1122	0.12727	0.1119	0.13721	0.13256	0.13953	0.1119	0.10698	0.10476	0.12093	0.11628	0.13488	0.10238	0.10698	0.11429	0.10465	0.10227	0.10714	0.1
115	0	0	0.04762	0.06977	0.05952	0.05814	0.0619	0.1	0.1	0.1093	0.07692	0.08696	0.06667	0.07442	0.06977	0.06279	0.09048	0.08837	0.07381	0.0814	0.1093	0.05116	0.09024	0.11364	0.09524	0.07674	0.0814	0.07442	0.05714	0.07674	0.07381	0.07209	0.10465	0.06512	0.07381	0.08837	0.08095	0.07442	0.07727	0.07619	0.1
116	0	0.01364	0.09762	0.10698	0.11429	0.10698	0.11429	0.12326	0.11395	0.13953	0.10769	0.1087	0.10238	0.1186	0.10233	0.11395	0.17381	0.11628	0.10238	0.12093	0.1186	0.11163	0.15854	0.19091	0.14524	0.1	0.1093	0.12791	0.10952	0.1	0.10238	0.1093	0.14884	0.11628	0.11429	0.12093	0.1	0.11163	0.11364	0.13571	0.1
117	0	0	0	0.05116	0.03333	0.02791	0.01905	0.02558	0.02093	0.04651	0.04103	0.05652	0.04524	0.03953	0.03488	0.05349	0.04524	0.03953	0.0119	0.02558	0.05349	0.01628	0.0122	0.025	0.02619	0.03023	0.03721	0.04651	0.03095	0.03953	0.05476	0.06279	0.06279	0.03488	0.0381	0.05349	0.05476	0.03953	0.04545	0.0381	0.1
118	0	0	0.01429	0.06047	0.02381	0.05116	0.02857	0.07209	0.06744	0.07209	0.09744	0.09783	0.09524	0.08605	0.07442	0.08372	0.06667	0.05814	0.0381	0.04651	0.06977	0.07907	0.05366	0.02273	0.04048	0.05349	0.07907	0.09302	0.09762	0.0907	0.08571	0.09767	0.0814	0.09302	0.08333	0.09302	0.08333	0.09302	0.09773	0.08333	0.1
119	0	0	0.07619	0.0907	0.09286	0.0907	0.09286	0.1	0.09535	0.0907	0.09487	0.06957	0.09524	0.09302	0.09535	0.05349	0.04524	0.05349	0.08571	0.09302	0.09767	0.09535	0.11951	0.08636	0.04762	0.06744	0.07907	0.08372	0.07857	0.06279	0.05714	0.07674	0.07442	0.06279	0.03571	0.07209	0.0881	0.06977	0.08636	0.07619	0
120	0	0	0	0	0	0	0	0	0	0	0	0	0	0	0	0	0	0.00698	0.00238	0	0	0	0.00976	0	0	0	0	0	0	0	0	0	0	0.00465	0	0	0	0	0	0	0
121	0	0	0	0	0	0	0	0	0	0	0	0	0	0	0	0	0	0.01628	0.03095	0	0.0186	0	0.0122	0	0	0	0	0	0	0	0	0	0	0.00233	0	0	0	0	0	0	0
122	0	0	0	0	0	0	0	0	0	0	0	0	0	0	0	0	0	0.00698	0.05714	0.05349	0.04186	0	0.01463	0	0	0	0	0	0	0	0	0	0	0	0	0	0	0	0	0	0
123	0	0	0	0	0	0	0	0	0	0	0	0	0	0	0	0	0	0.03023	0.07143	0.03023	0	0	0.00732	0	0	0	0	0	0	0	0	0	0	0	0	0	0	0	0	0	0
124	0	0	0	0	0	0	0	0	0	0	0	0	0	0	0	0.00233	0	0.06512	0.09286	0.04186	0.00233	0	0	0	0	0	0	0	0	0	0	0	0	0	0	0	0	0	0	0	0
125	0	0	0	0	0	0	0	0	0	0	0	0	0	0	0	0.00233	0.00952	0.06047	0.09762	0.08372	0.05116	0	0.00732	0	0	0	0	0	0	0	0	0	0	0	0	0	0	0	0	0	0
126	0	0	0	0	0	0	0	0	0	0	0	0	0	0	0	0.0093	0.0619	0.04884	0.09762	0.04884	0	0	0	0	0	0	0	0	0	0	0	0	0	0	0	0	0	0	0	0	0
127	0	0	0	0	0	0	0	0	0	0	0	0	0	0	0	0.01395	0.05952	0.06977	0.09524	0.04651	0	0	0	0	0	0	0	0	0	0	0	0	0	0	0	0	0	0	0	0	0
128	0	0	0	0	0	0	0	0	0	0	0	0	0	0	0	0	0	0.04186	0.07619	0.03256	0	0	0	0	0	0	0	0	0	0	0	0	0	0	0	0	0	0	0	0	0
129	0	0	0	0	0	0	0	0	0	0	0	0	0	0	0	0	0	0.05581	0.02857	0	0	0	0	0	0	0	0	0	0	0	0	0	0	0	0	0	0	0	0	0	0
130	0	0	0	0	0	0	0	0	0	0	0	0	0	0	0	0	0	0.02093	0	0	0	0	0	0	0	0	0	0	0	0	0	0	0	0	0	0	0	0	0	0	0
131	0	0	0	0	0	0	0	0	0	0	0	0	0	0	0	0	0	0.00233	0	0	0	0	0	0	0	0	0	0	0	0	0	0	0	0	0	0	0	0	0	0	0
132	0	0	0	0	0	0	0	0	0	0	0	0	0	0	0	0	0	0.0093	0	0	0	0	0	0	0	0	0	0	0	0	0	0	0	0	0	0	0	0	0	0	0
133	0	0	0	0	0	0	0	0	0	0	0	0	0	0	0	0	0	0	0	0	0	0	0	0	0	0	0	0	0	0	0	0	0	0	0	0	0	0	0	0	0
134	0	0	0	0	0	0	0	0	0	0	0	0	0	0	0	0	0	0	0	0	0	0	0	0	0	0	0	0	0	0	0	0	0	0	0	0	0	0	0	0	0
135	0	0.09091	0.05	0.00465	0.00714	0	0.0119	0.00233	0	0	0	0	0	0	0.00233	0	0	0	0	0	0	0	0	0	0.00952	0	0	0	0	0.00233	0	0	0.00465	0	0	0	0	0	0.00227	0	0
136	0	0.26818	0.29286	0.37209	0.37619	0.35349	0.42381	0.37442	0.39302	0.39302	0.38718	0.38696	0.4	0.38605	0.39535	0.39535	0.39524	0.37442	0.37857	0.39302	0.38605	0.38837	0.37805	0.34091	0.36429	0.33721	0.36279	0.36279	0.3381	0.39302	0.37857	0.35814	0.3814	0.36744	0.39762	0.35349	0.37619	0.39302	0.39318	0.4	0.4
137	1	0.65	0.75952	0.70233	0.6	0.54884	0.5619	0.52326	0.53721	0.56977	0.48462	0.46739	0.49286	0.4814	0.46977	0.47907	0.47381	0.43488	0.45476	0.45349	0.43488	0.47674	0.4878	0.47955	0.48333	0.48837	0.49767	0.47442	0.44762	0.46512	0.47143	0.44884	0.47674	0.5	0.48571	0.49767	0.49524	0.47674	0.46818	0.4381	0.5
138	1	0.62727	0.62619	0.5814	0.50476	0.51163	0.55476	0.51395	0.50465	0.50233	0.5	0.5	0.5	0.5	0.5	0.5	0.5	0.5	0.5	0.5	0.5	0.5	0.5	0.5	0.5	0.5	0.5	0.5	0.5	0.5	0.5	0.5	0.5	0.5	0.5	0.5	0.5	0.5	0.5	0.5	0.5
139	1	0.92727	0.88571	0.86744	0.67619	0.6	0.6	0.6	0.6	0.6	0.58718	0.5	0.5	0.5	0.5	0.5	0.5	0.5	0.50238	0.5	0.5	0.5	0.5	0.5	0.5	0.5	0.5	0.5	0.5	0.5	0.5	0.49767	0.5	0.5	0.5	0.5	0.5	0.5	0.5	0.5	0.5
140	0	0.51818	0.45476	0.48605	0.48095	0.48605	0.48571	0.46744	0.46512	0.47674	0.50256	0.47391	0.45952	0.47209	0.47674	0.46977	0.49048	0.46512	0.49048	0.48372	0.44884	0.46279	0.47317	0.475	0.48333	0.48372	0.4814	0.44651	0.46429	0.49535	0.48095	0.49535	0.48372	0.48605	0.47619	0.48372	0.46905	0.49535	0.49773	0.49524	0.5
141	0	0.03636	0.03333	0	0.00952	0.00465	0.02857	0.00233	0.00698	0.0186	0.15128	0.17826	0.14762	0.12326	0.11163	0.15349	0.13333	0.14186	0.13095	0.11395	0.11395	0.11395	0.1439	0.15909	0.17143	0.20698	0.19302	0.17209	0.13333	0.13023	0.15952	0.10465	0.13256	0.18372	0.16429	0.17674	0.18333	0.20233	0.16818	0.19524	0.2
142	0	0.01818	0.04762	0.09767	0.09762	0.1	0.09524	0.09767	0.1	0.08372	0.1	0.1	0.09286	0.09767	0.09535	0.1	0.1	0.09767	0.09286	0.1	0.1	0.09767	0.1	0.09773	0.08333	0.09767	0.09767	0.1	0.09524	0.1	0.1	0.09767	0.1	0.10233	0.09762	0.09767	0.1	0.09767	0.09773	0.09524	0
143	1	0.62727	0.50476	0.5093	0.5	0.49535	0.4881	0.5	0.45349	0.40465	0.4	0.43043	0.47857	0.5	0.5	0.49767	0.5	0.48605	0.47619	0.4907	0.46279	0.48837	0.49512	0.5	0.5	0.5	0.5	0.46047	0.46429	0.5	0.5	0.5	0.5	0.47674	0.49524	0.5	0.49762	0.5	0.5	0.47619	0.5
144	0	0.14545	0.17857	0.26512	0.30714	0.32791	0.35714	0.32093	0.33953	0.31163	0.28462	0.22826	0.32619	0.27442	0.24186	0.27209	0.2619	0.25814	0.25	0.26047	0.27209	0.29535	0.28537	0.32727	0.25952	0.23721	0.30698	0.22558	0.20476	0.28372	0.2119	0.20698	0.23721	0.19767	0.23095	0.2814	0.25	0.27442	0.22045	0.30714	0
145	0	0	0	0	0	0	0	0	0	0	0	0	0	0	0	0	0	0	0	0	0	0	0	0	0	0	0	0	0	0	0	0	0	0	0	0	0	0	0	0	0
146	0	0	0.04048	0.0907	0.08095	0.09302	0.09286	0.09767	0.09767	0.07209	0.09744	0.1	0.09762	0.09767	0.09767	0.09535	0.09524	0.09767	0.0881	0.09767	0.08837	0.08837	0.09268	0.09318	0.06429	0.09302	0.1	0.1	0.1	0.1	0.09048	0.09535	0.09302	0.08837	0.07857	0.09302	0.1	0.09767	0.09773	0.1	0.1
147	0	0	0.00238	0.03256	0.02143	0.02791	0.02619	0.06512	0.05349	0.02326	0.02051	0.03043	0.02857	0.03488	0.03953	0.02093	0.02619	0.03721	0.03095	0.03488	0.04884	0.05116	0.02683	0.03182	0.01905	0.0186	0.0186	0.00465	0.0119	0.02558	0.01429	0.03256	0.02093	0.01395	0.03095	0.02326	0.02381	0.03256	0.01818	0.02857	0
148	0	0	0	0	0	0	0	0	0	0	0	0	0	0	0	0	0	0	0	0	0	0	0	0	0	0	0	0	0	0	0	0	0	0	0	0	0	0	0	0	0
149	0	0	0	0	0	0	0	0	0	0.00233	0	0	0	0	0	0	0	0	0	0	0	0	0	0	0	0	0	0	0	0	0	0	0	0.00233	0	0	0	0	0	0	0
150	0	0	0.01667	0.0814	0.09048	0.09302	0.09762	0.09535	0.09535	0.08372	0.08974	0.06304	0.08571	0.07442	0.08837	0.04651	0.06429	0.09302	0.09286	0.09302	0.09302	0.08605	0.08049	0.08864	0.00714	0.04186	0.06047	0.05116	0.03333	0.06047	0.08095	0.08605	0.07674	0.06279	0.00714	0.06744	0.08333	0.0186	0.02045	0.07619	0
151	0	0	0	0	0	0	0	0	0	0	0	0	0	0	0	0	0	0	0	0	0	0	0	0	0	0	0	0	0	0	0	0	0	0	0	0	0	0	0	0	0
152	0	0	0	0	0	0	0	0	0.00233	0.00233	0	0	0	0	0	0	0	0	0	0	0	0	0	0	0	0	0	0	0	0	0	0	0	0	0	0	0	0	0	0	0
153	0	0	0	0	0	0	0	0.00233	0	0	0	0	0	0.00233	0	0	0	0	0	0	0	0	0	0	0	0	0	0	0	0	0	0	0	0.00465	0	0	0	0	0	0	0
154	0	0	0	0	0	0	0	0	0	0	0	0	0	0	0	0	0	0.00233	0	0	0	0	0	0	0	0	0	0	0	0	0	0	0	0	0	0	0	0	0	0	0
155	0	0	0	0	0	0	0	0	0	0	0	0	0	0	0	0	0	0.00698	0	0	0	0	0	0	0	0	0	0	0	0	0	0	0	0	0	0	0	0	0	0	0
156	0	0	0	0	0	0	0	0	0.00233	0	0	0	0	0	0	0	0	0	0	0	0	0	0	0	0	0	0	0	0	0	0	0	0	0	0	0	0	0	0	0	0
157	0	0	0	0	0	0	0	0	0.00233	0	0	0	0	0	0	0	0	0	0	0	0	0	0	0	0	0	0	0	0	0	0	0	0	0	0	0	0	0	0	0	0
158	0	0	0	0	0	0	0	0	0	0	0	0	0	0	0	0	0	0	0	0	0	0	0	0	0	0	0	0	0	0	0	0	0	0	0	0	0	0	0	0	0
159	0	0	0	0	0	0	0	0	0	0	0	0	0	0	0	0	0	0	0	0	0	0	0	0	0	0	0	0	0	0	0	0	0	0	0	0	0	0	0	0	0
160	0	0	0	0	0	0	0	0	0	0	0	0	0	0	0	0	0	0	0	0	0	0	0	0	0	0	0	0	0	0	0	0	0	0	0	0	0	0	0	0	0
161	0	0	0	0	0	0	0.00238	0	0	0	0	0	0	0	0	0	0	0	0	0	0	0	0	0	0	0	0	0	0	0	0	0	0	0	0	0	0	0	0	0	0
162	0	0	0	0	0	0	0.00952	0.00233	0	0	0	0.00217	0	0	0	0.00465	0	0	0	0	0	0	0	0	0	0	0	0	0	0	0	0	0	0	0	0	0	0	0	0	0
163	1	0.55455	0.65714	0.71163	0.56905	0.49767	0.4881	0.48605	0.5	0.48837	0.48205	0.3913	0.4	0.39767	0.4	0.39302	0.4	0.39302	0.4	0.4	0.4	0.4	0.4	0.37955	0.4	0.39302	0.39535	0.3907	0.37143	0.4	0.4	0.39535	0.4	0.39302	0.4	0.38605	0.39524	0.4	0.4	0.4	0.4
164	0	0.05	0.13333	0.14186	0.11905	0.07209	0.12857	0.11395	0.10465	0.10698	0.11026	0.07609	0.11905	0.05349	0.04884	0.04186	0.03095	0.04186	0.02857	0.03953	0.07209	0.06279	0.02927	0.00909	0.02619	0.02326	0.03023	0.01628	0.02381	0.03256	0.00238	0.00465	0.0186	0.02326	0.0119	0.02791	0.07619	0.0907	0.1	0.08095	0
165	0	0.48182	0.55	0.55814	0.57381	0.43721	0.44286	0.3907	0.40233	0.42558	0.45385	0.3587	0.3881	0.36512	0.37674	0.34651	0.34524	0.36279	0.33095	0.26279	0.26977	0.24884	0.29268	0.33409	0.35714	0.37907	0.35814	0.32558	0.31667	0.38837	0.32143	0.24186	0.29535	0.33953	0.30714	0.37674	0.35238	0.36977	0.37045	0.36905	0.4
166	0	0.04091	0.04762	0.00233	0.00714	0	0	0	0	0	0.02308	0	0	0	0	0	0	0	0	0	0	0	0	0	0	0	0	0	0	0	0	0	0	0	0	0	0	0	0	0	0
167	0	0.00909	0.0119	0	0.00238	0	0	0	0	0	0.01026	0	0	0	0	0	0	0	0	0	0	0	0	0	0	0	0	0	0	0	0	0	0	0	0	0	0	0	0	0	0
168	0	0	0	0	0	0	0	0	0	0	0.00256	0	0	0	0	0	0	0	0	0	0	0	0	0	0	0	0	0	0	0	0	0	0	0	0	0	0	0	0	0	0
169	0	0	0	0	0	0	0	0	0	0	0	0	0	0	0	0	0	0	0	0	0	0	0	0	0	0	0	0	0	0	0	0	0	0	0	0	0	0	0	0	0
170	0	0	0	0	0	0	0	0	0	0	0	0	0	0	0	0	0	0	0	0	0	0	0	0	0	0	0	0	0	0	0	0	0	0	0	0	0	0	0	0	0
171	0	0	0	0	0	0	0	0	0.05814	0.08605	0.03333	0	0	0	0	0	0	0	0	0	0	0	0	0	0	0	0	0	0	0	0	0	0	0	0	0	0	0	0	0	0
172	0	0	0	0	0	0	0	0	0.00465	0.01395	0.00513	0	0	0	0	0	0	0	0	0	0	0	0	0	0	0	0	0	0	0	0	0	0	0	0	0	0	0	0	0	0
173	0	0	0	0	0	0	0	0	0	0	0	0	0	0	0	0	0	0	0	0	0	0	0	0	0	0	0	0	0	0	0	0	0	0	0	0	0	0	0	0	0
174	0	0	0	0	0	0	0	0	0.02093	0.05349	0.00513	0	0	0	0	0	0	0	0	0	0	0	0	0	0	0	0	0	0	0	0	0	0	0	0	0	0	0	0	0	0
175	0	0	0	0	0	0	0	0.00233	0.07907	0.1	0.0359	0	0	0	0	0	0	0	0	0	0	0	0	0	0	0	0	0	0	0	0	0	0	0	0	0	0	0	0	0	0
176	0	0	0	0	0	0	0	0	0	0.00465	0	0	0	0	0	0	0	0	0	0	0	0	0	0	0	0	0	0	0	0	0	0	0	0	0	0	0	0	0	0	0
177	0	0	0	0	0	0	0	0	0	0.00465	0	0	0	0	0	0	0	0	0	0	0	0	0	0	0	0	0	0	0	0	0	0	0	0	0	0	0	0	0	0	0
178	0	0	0	0	0	0	0	0	0	0	0	0	0	0	0	0	0	0	0	0	0	0	0	0	0	0	0	0	0	0	0	0	0	0	0	0	0	0	0	0	0
179	0	0	0	0	0	0	0	0	0.00233	0	0	0	0	0	0	0	0	0	0	0	0	0	0	0	0	0	0	0	0	0	0	0	0	0	0	0	0	0	0	0	0
180	0	0	0	0	0	0	0	0	0	0	0	0	0	0	0	0	0	0	0	0	0	0	0	0	0	0	0	0	0	0	0	0	0	0	0	0	0	0	0	0	0
181	0	0	0	0	0	0	0	0	0	0	0	0	0	0	0	0	0	0	0	0	0	0	0	0	0	0	0	0	0	0	0	0	0	0	0	0	0	0	0	0	0
182	0	0.00455	0.02143	0.05116	0.01905	0.00698	0.03571	0.00233	0.00233	0	0.00256	0.00217	0	0.00233	0.02093	0.01163	0	0	0.00714	0.00698	0.0093	0.00465	0	0	0	0	0	0	0.00476	0	0	0.00233	0.00233	0	0.00476	0	0	0.00233	0.00682	0.00714	0
183	0	0.04091	0.10238	0.10698	0.05476	0	0.01429	0	0	0	0.01795	0	0	0	0	0	0	0	0	0	0	0	0	0	0	0	0	0	0	0	0	0	0	0	0	0	0	0	0	0.00238	0
184	1	0.54091	0.49286	0.47442	0.35238	0.28605	0.25714	0.29767	0.2907	0.26512	0.23077	0.16304	0.1619	0.13488	0.15581	0.13488	0.17619	0.17442	0.1381	0.1814	0.21628	0.22791	0.25366	0.20909	0.26429	0.23721	0.23023	0.21163	0.15952	0.22791	0.20238	0.22093	0.21628	0.16047	0.16905	0.28837	0.2881	0.28372	0.32273	0.28333	0.3
185	0	0.22727	0.17857	0.19767	0.10714	0.00233	0.00476	0	0.0093	0.00465	0.04359	0	0	0	0	0	0	0	0	0	0	0	0	0	0	0	0	0	0	0	0	0	0	0	0	0	0	0	0	0	0
186	0	0.09545	0.07143	0.08837	0.03095	0	0.00476	0	0	0	0.00513	0	0	0	0	0	0	0	0	0	0	0	0	0	0	0	0	0	0	0	0	0	0	0	0	0	0	0	0	0	0
187	0	0.20909	0.23095	0.27209	0.16905	0.0814	0.09762	0.08837	0.06279	0	0	0	0	0	0	0	0	0	0	0	0	0	0	0	0	0	0	0	0	0	0	0	0	0	0	0	0	0	0	0	0
188	0	0.15909	0.12143	0.19535	0.17857	0.02791	0.02143	0.0186	0.07442	0.00233	0.03077	0	0	0	0	0	0	0	0	0	0.00233	0	0	0	0	0	0	0	0	0	0	0	0	0	0	0	0	0.00233	0	0	0
189	0	0.08636	0.02857	0.09535	0.05	0.00465	0	0	0	0	0	0	0	0	0	0	0	0	0	0	0	0	0	0	0	0	0	0	0	0	0	0	0	0	0	0	0	0	0	0	0
190	0	0.03636	0.0119	0.0814	0.02619	0.00465	0	0	0	0	0	0	0	0	0	0	0	0	0	0	0	0	0	0	0	0	0	0	0	0	0	0	0	0	0	0	0	0	0	0	0
191	0	0.05	0.0619	0.14186	0.10476	0.03023	0.03571	0.01395	0.03953	0	0	0	0	0	0	0	0	0	0	0	0	0	0	0	0	0	0	0	0	0	0	0	0	0	0	0	0	0	0	0	0
192	0	0.02273	0.01667	0.09302	0.05238	0.01163	0	0	0.00698	0	0.00513	0	0	0	0	0	0	0	0	0	0	0	0.00488	0	0	0	0	0	0	0	0	0	0	0	0	0	0	0	0	0	0
193	0	0.00455	0.00714	0.05581	0.02381	0.00465	0	0	0	0	0	0	0	0	0	0	0	0	0	0	0	0	0	0	0	0	0	0	0	0	0	0	0	0	0	0	0	0	0	0	0
194	0	0.00909	0.00476	0.04419	0.01667	0.00465	0	0	0	0	0	0	0	0	0	0	0	0	0	0	0	0	0	0	0	0	0	0	0	0	0	0	0	0	0	0	0	0	0	0	0
195	0	0.00909	0.00952	0.07442	0.02619	0.0093	0	0	0.00233	0	0	0	0	0	0	0	0	0	0	0	0	0	0.00488	0	0	0	0	0	0	0	0	0	0	0	0	0	0	0	0	0	0
196	0	0	0.00238	0.02791	0.02381	0.00233	0	0	0	0	0	0	0	0	0	0	0	0	0	0	0	0	0.00488	0	0	0	0	0	0	0	0	0	0	0	0	0	0	0	0	0	0
197	0	0	0	0	0	0	0	0	0	0	0	0	0	0	0	0	0	0	0	0	0	0	0	0	0	0	0	0	0	0	0	0	0	0	0	0	0	0	0	0	0
198	0	0	0	0	0	0	0	0	0	0	0	0	0	0	0	0	0	0	0	0	0	0	0	0	0	0	0	0	0	0	0	0	0	0	0	0	0	0	0	0	0
199	0	0	0	0	0	0	0	0	0	0	0	0	0	0	0	0	0	0	0	0	0	0	0	0	0	0	0	0	0	0	0	0	0	0	0	0	0	0	0	0	0
200	0	0	0	0	0	0	0	0	0	0	0	0	0	0	0	0	0	0	0	0	0	0	0	0	0	0	0	0	0	0	0	0	0	0	0	0	0	0	0	0	0
201	0	0	0	0	0	0	0	0	0	0	0	0	0	0	0	0	0	0	0	0	0	0	0	0	0	0	0	0	0	0	0	0	0	0	0	0	0	0	0.00227	0	0
202	0	0	0	0	0	0	0	0	0	0	0	0	0	0	0	0	0	0	0	0	0	0	0	0	0	0	0	0	0	0	0	0	0	0	0	0	0	0	0	0	0
203	0	0	0	0	0	0	0	0	0	0	0	0	0	0	0	0	0	0	0	0	0	0	0	0	0	0	0	0	0	0	0	0	0	0	0	0	0	0	0.00227	0	0
204	0	0	0	0	0	0	0	0	0	0	0	0	0	0	0	0	0	0	0	0	0	0	0	0	0	0	0	0	0	0	0	0	0	0	0	0	0	0	0	0	0
205	0	0	0	0	0	0	0	0	0	0	0	0	0	0	0	0	0	0	0	0	0	0	0	0	0	0	0	0	0	0	0	0	0	0	0.00238	0	0	0	0	0	0
206	0	0	0	0	0	0	0	0	0	0	0	0	0	0	0	0	0	0	0	0	0	0	0	0	0	0	0	0	0	0	0	0	0	0	0.00238	0	0	0	0	0.00238	0
207	0	0	0	0	0	0	0	0	0	0	0	0	0	0	0	0	0	0	0	0	0	0	0	0	0	0	0	0	0	0	0	0	0	0	0	0	0	0	0	0	0
208	0	0	0	0	0	0	0	0	0	0	0	0	0	0	0	0	0	0	0	0	0	0	0	0	0	0	0	0	0	0	0	0	0	0	0	0	0	0	0	0	0
209	0	0	0	0	0	0	0	0	0	0	0	0	0	0	0	0	0	0	0	0	0	0	0	0	0	0	0	0	0	0	0	0	0	0	0.00238	0	0	0	0	0	0
210	0	0	0	0	0	0	0	0	0	0	0	0	0	0	0	0	0	0	0	0	0	0	0	0	0	0	0	0	0	0	0	0	0	0	0	0	0	0	0	0	0
211	0	0	0	0	0	0	0	0	0	0	0	0	0	0	0	0	0	0	0	0	0	0	0	0	0	0	0	0	0	0	0	0	0	0	0	0	0	0	0	0	0
212	0	0	0	0	0	0	0	0	0	0	0	0	0	0	0	0	0	0	0	0	0	0	0	0	0	0	0	0	0	0	0	0	0	0	0	0	0	0	0	0	0
213	0	0	0	0	0	0	0	0	0	0	0	0	0	0	0	0	0	0	0	0	0	0	0	0	0	0	0	0	0	0	0	0	0	0	0	0	0	0	0	0	0
214	0	0	0	0	0.00238	0	0	0	0	0	0	0	0	0	0	0	0	0	0	0	0	0	0	0	0	0	0	0	0	0	0	0	0	0	0	0	0	0	0	0	0
215	0	0	0	0	0	0	0	0	0	0	0	0	0	0	0	0	0	0	0	0	0	0	0	0	0	0	0	0	0	0	0	0	0	0	0	0	0	0	0	0	0
216	0	0	0	0	0	0	0	0	0	0	0	0	0	0	0	0	0	0	0	0	0	0	0	0	0	0	0	0	0	0	0	0	0	0	0	0	0	0	0	0	0
217	0	0	0	0	0	0	0	0	0	0	0	0	0	0	0	0	0	0	0	0	0	0	0	0	0	0	0	0	0	0	0	0	0	0	0	0	0	0	0	0	0
218	0	0	0	0	0.00238	0	0	0	0	0	0	0	0	0	0	0	0	0	0	0	0	0	0	0	0	0	0	0	0	0	0	0	0	0	0	0	0	0	0	0	0
219	0	0	0	0	0	0	0	0	0	0	0	0	0	0	0	0	0	0	0	0	0	0	0	0	0	0	0	0	0	0	0	0	0	0	0	0	0	0	0	0	0
220	0	0	0	0	0	0	0	0	0	0	0	0	0	0	0	0	0	0	0	0	0	0	0	0	0	0	0	0	0	0	0	0	0	0	0	0	0	0	0	0	0
221	0	0	0	0	0	0	0	0	0	0	0	0	0	0	0	0	0	0	0	0	0	0	0	0	0	0	0	0	0	0	0	0	0	0	0	0	0	0	0	0	0
222	0	0	0	0	0	0	0	0	0	0	0	0	0	0	0	0	0	0	0	0	0	0	0	0	0	0	0	0	0	0	0	0	0	0	0	0	0	0	0	0	0
223	0	0	0	0	0	0	0	0	0.03256	0.04419	0.01795	0	0	0	0	0	0	0	0	0	0	0	0	0	0	0	0	0	0	0	0	0	0	0	0	0	0	0	0	0	0
224	0	0	0	0	0	0	0	0	0	0	0	0	0	0	0	0	0	0	0	0	0	0	0	0	0	0	0	0	0	0	0	0	0	0	0	0	0	0	0	0	0
225	0	0	0	0	0	0	0	0	0	0	0	0	0	0	0	0	0	0	0	0	0	0	0	0	0	0	0	0	0	0	0	0	0	0	0	0	0	0	0	0	0
226	0	0	0	0	0	0	0	0	0.0093	0.01163	0.01026	0	0	0	0	0	0	0	0	0	0	0	0	0	0	0	0	0	0	0	0	0	0	0	0	0	0	0	0	0	0
227	0	0	0	0	0	0	0	0	0.00233	0.00233	0.00513	0	0	0	0	0	0	0	0	0	0	0	0	0	0	0	0	0	0	0	0	0	0	0	0	0	0	0	0	0	0
228	0	0	0	0	0	0	0	0	0	0	0	0	0	0	0	0	0	0	0	0	0.00233	0	0	0	0	0	0	0	0	0	0	0	0	0	0	0	0	0	0	0	0
229	0	0	0	0	0	0	0	0	0	0	0	0	0	0	0	0	0	0	0	0	0.00465	0	0	0	0	0	0	0	0	0	0.00238	0	0	0	0	0	0	0	0	0	0
230	0	0	0	0	0	0	0	0	0.00465	0.01395	0.00513	0	0	0	0	0	0	0	0	0	0.00465	0	0	0	0	0	0	0	0	0	0.00238	0	0	0	0	0	0	0	0	0	0
231	0	0	0	0	0	0	0	0	0	0	0	0	0	0	0	0	0	0	0	0	0.00233	0	0	0	0	0	0	0	0	0	0.00476	0	0	0	0	0	0	0	0	0	0
232	0	0	0	0	0	0	0	0	0	0	0	0	0	0	0	0	0	0	0	0	0.00465	0	0	0	0	0	0	0	0	0	0.00714	0	0	0	0	0	0	0	0	0	0
233	0	0	0	0	0	0	0	0	0	0	0	0	0	0	0	0	0	0	0	0	0	0	0	0	0	0	0	0	0	0	0.00238	0.00465	0	0	0	0	0	0	0	0	0
234	0	0	0	0	0	0	0	0	0	0	0	0	0	0	0	0	0	0	0	0	0	0	0	0	0	0	0	0	0	0	0.00238	0.00233	0	0	0	0	0	0	0	0	0
235	0	0	0	0	0	0.00233	0	0	0	0	0	0	0	0	0	0	0	0	0	0	0	0	0	0	0	0	0	0	0	0	0	0	0	0	0	0	0	0	0	0	0
236	0	0	0	0	0.00238	0	0	0	0	0	0	0	0	0	0	0	0	0	0	0	0	0	0	0	0	0	0	0	0	0	0	0	0	0	0	0	0	0	0	0	0
237	0	0	0	0.00233	0.00714	0	0	0	0	0	0	0	0	0	0	0	0	0	0	0	0	0	0	0	0	0	0	0	0	0	0	0	0	0	0	0	0	0	0	0	0
238	0	0	0	0.00233	0.00476	0	0	0	0	0	0	0	0	0	0	0	0	0	0	0	0	0	0	0	0	0	0	0	0	0	0	0	0	0	0	0	0	0	0	0	0
239	0	0	0	0.00233	0.00714	0	0	0	0	0	0	0	0	0	0	0	0	0	0	0	0	0	0	0	0	0	0	0	0	0	0	0	0	0	0	0	0	0	0	0	0
240	0	0.03182	0.00238	0.0093	0.01429	0	0	0	0	0	0	0	0	0	0	0	0	0	0	0	0	0	0	0	0	0	0	0	0	0	0	0	0	0	0	0	0	0	0	0	0
241	0	0.04545	0	0	0.0119	0	0	0	0	0	0	0	0	0	0	0	0	0	0	0	0	0	0.00244	0	0	0	0	0	0	0	0	0	0	0	0	0	0	0	0	0	0
242	0	0	0	0	0.00238	0	0	0	0	0	0	0	0	0	0	0	0	0	0	0	0	0	0	0	0	0	0	0	0	0	0	0	0	0	0	0	0	0	0	0	0
243	0	0	0	0.03721	0.00238	0	0	0	0	0	0	0	0	0	0	0	0	0	0	0	0	0	0	0	0	0	0	0	0	0	0	0	0	0	0	0	0	0	0	0	0
244	0	0	0	0	0	0	0	0	0	0	0	0	0	0	0	0	0	0	0	0	0	0	0	0	0	0	0	0	0	0	0	0	0	0	0	0	0	0	0	0	0
245	0	0	0	0	0	0	0	0	0	0	0	0	0	0	0	0	0	0	0	0	0	0	0	0	0	0	0	0	0	0	0	0	0	0	0	0	0	0	0	0	0
246	0	0	0	0	0	0	0	0	0	0	0	0	0	0	0	0	0	0	0	0	0	0	0	0	0	0	0	0	0	0	0	0	0	0	0	0	0	0	0	0	0
247	0	0	0	0	0	0	0	0	0	0	0	0	0	0	0	0	0	0	0	0	0	0	0	0	0	0	0	0	0	0	0	0	0	0	0	0	0	0	0	0	0
248	0	0	0	0	0	0	0	0	0	0	0	0	0	0	0	0	0	0	0	0	0	0	0	0	0	0	0	0	0	0	0	0	0	0	0	0	0	0	0	0	0
249	0	0	0	0	0	0	0	0	0	0	0	0	0	0	0	0	0	0	0	0	0	0	0	0	0	0	0	0	0	0	0	0	0	0	0	0	0	0	0	0	0
250	0	0	0	0	0	0	0	0	0	0	0	0	0	0	0	0	0	0	0	0	0	0	0	0	0	0	0	0	0	0	0	0	0	0	0	0	0	0	0	0	0
251	0	0	0	0	0	0	0	0	0	0	0	0	0	0	0	0	0	0	0	0	0	0	0	0	0	0	0	0	0	0	0	0	0	0	0	0	0	0	0	0	0
252	0	0	0	0	0	0	0	0	0	0	0	0	0	0	0	0	0	0	0	0	0	0	0	0	0	0	0	0	0	0	0	0	0	0	0	0	0	0	0	0	0
253	0	0	0	0	0	0	0	0	0	0	0	0	0	0	0	0	0	0	0	0	0	0	0	0	0	0	0	0	0	0	0	0	0	0	0	0	0	0	0	0	0
254	0	0	0	0	0	0	0	0	0	0	0	0	0	0	0	0	0	0	0	0	0	0	0	0	0	0	0	0	0	0	0	0	0	0	0.00238	0	0	0	0	0.00238	0
255	0	0	0	0	0	0	0	0	0	0	0	0	0	0	0	0	0	0	0	0	0	0	0	0	0	0	0	0	0	0	0	0	0	0	0	0	0	0	0	0.00238	0
256	0	0	0	0	0	0	0	0	0	0	0	0	0	0	0	0	0	0	0	0	0	0	0	0	0	0	0	0	0	0	0	0	0	0	0	0	0	0	0	0	0
257	0	0	0	0	0	0	0	0	0	0	0	0	0	0	0	0	0	0	0	0	0	0	0	0	0	0	0	0	0.00238	0	0	0	0	0	0	0	0	0	0	0	0
258	0	0	0	0	0	0	0	0	0	0	0	0	0	0	0	0	0	0	0	0	0	0	0	0	0	0	0	0	0	0	0	0	0	0	0.00476	0	0	0	0	0.00238	0
259	0	0	0	0	0	0	0	0	0	0	0	0	0	0	0	0	0	0	0	0	0	0	0	0	0	0	0	0	0	0	0	0	0	0	0	0	0	0	0	0	0
260	0	0	0	0	0	0	0	0	0	0	0	0	0	0	0	0	0	0	0	0	0	0	0	0	0	0	0	0	0	0	0	0	0	0	0	0	0	0	0	0	0
261	0	0	0	0	0	0	0	0	0	0	0	0	0	0	0	0	0	0	0	0	0.00698	0	0	0	0	0	0	0	0	0	0	0	0	0	0	0	0	0	0	0	0
262	0	0	0	0	0	0	0	0	0	0	0	0	0	0	0	0	0	0	0	0	0	0	0	0	0	0	0	0	0	0	0	0	0	0	0	0	0	0	0	0	0
263	0	0	0	0	0	0	0	0	0	0	0	0	0	0	0	0	0	0	0	0	0.00465	0	0	0	0	0	0	0	0	0	0	0	0	0	0	0	0	0	0	0	0
264	0	0	0	0	0	0	0	0	0.02558	0.02326	0	0	0	0	0	0	0	0	0	0	0	0	0	0	0	0	0	0	0	0	0	0	0	0	0	0	0	0	0	0	0
265	0	0	0	0	0	0	0	0	0.03953	0.05581	0.01282	0	0	0	0	0	0	0	0	0	0.00233	0	0	0	0	0	0	0	0	0	0	0	0	0	0	0	0	0	0	0	0
266	0	0	0	0	0	0	0	0	0.07209	0.0814	0.02821	0	0	0	0	0	0	0	0	0	0	0	0	0	0	0	0	0	0	0	0	0	0	0	0	0	0	0	0	0	0
267	0	0	0	0	0	0	0	0	0.07907	0.0907	0.02564	0	0	0	0	0	0	0	0	0	0	0	0	0	0	0	0	0	0	0	0	0	0	0	0	0	0	0	0	0	0
268	0	0	0	0	0	0	0	0	0.04884	0.04884	0.00513	0	0	0	0	0	0	0	0	0	0	0	0	0	0	0	0	0	0	0	0	0	0	0	0	0	0	0	0	0	0
269	0	0	0	0	0	0	0	0	0.00233	0	0	0	0	0	0	0	0	0	0	0	0	0	0	0	0	0	0	0	0	0	0	0	0	0	0	0	0	0	0	0	0
270	0	0	0	0	0	0	0	0	0.00233	0.00233	0	0	0	0	0	0	0	0	0	0	0	0	0	0	0	0	0	0	0	0	0	0	0	0.00233	0	0	0	0	0	0	0
271	0	0	0	0	0	0	0	0	0.04419	0.06977	0.00513	0	0	0	0	0	0	0	0	0	0	0	0	0	0	0	0	0	0	0	0	0	0	0.00233	0	0	0	0	0	0	0
272	0	0	0	0	0	0	0	0	0.04884	0.07674	0.02308	0	0	0	0	0	0	0	0	0	0	0	0	0	0	0	0	0	0	0	0	0	0	0	0	0	0	0	0	0	0
273	0	0	0	0	0	0	0	0	0.07907	0.09535	0.02821	0	0	0	0	0	0	0	0	0	0	0	0	0	0	0	0	0	0	0	0	0	0	0	0	0	0	0	0	0	0
274	0	0	0	0	0	0	0	0	0.07442	0.09302	0.02308	0	0	0	0	0	0	0	0	0	0	0	0	0	0	0	0	0	0	0	0	0	0	0	0	0	0	0	0	0	0
275	0	0	0	0	0	0	0	0	0.06047	0.07209	0.01026	0	0	0	0	0	0	0	0	0	0.00233	0	0	0	0	0	0	0	0	0	0	0	0	0.00233	0	0	0	0	0	0	0
276	0	0	0	0	0	0	0	0	0.05349	0.07442	0.03077	0	0	0	0	0	0	0	0	0	0.0186	0	0	0	0	0	0	0	0	0	0	0	0	0	0	0	0	0	0	0	0
277	0	0	0	0	0	0	0	0	0.03721	0.02791	0	0	0	0	0	0	0	0	0	0	0.01395	0	0	0	0	0	0	0	0	0	0	0	0	0	0	0.00233	0	0	0	0	0
278	0	0	0	0	0	0	0	0	0	0	0	0	0	0	0	0	0	0	0	0	0.0186	0	0	0	0	0	0	0	0	0	0	0	0	0	0	0.00233	0	0	0	0.00238	0
279	0	0	0	0	0	0	0	0	0	0	0	0	0	0	0	0	0	0	0	0	0.00465	0	0	0	0	0	0	0	0	0	0	0	0	0	0.00952	0.0093	0	0	0	0	0
280	0	0	0	0	0	0	0	0	0	0	0	0	0	0	0	0	0	0	0	0	0.00698	0	0	0	0	0	0	0	0	0	0	0	0	0	0	0.00233	0	0	0	0.00476	0
281	0	0	0	0	0	0	0	0	0.03023	0.06279	0.00513	0	0	0	0	0	0	0	0	0	0.00233	0	0	0	0	0	0	0	0	0	0	0	0	0	0.00476	0	0	0	0	0	0
282	0	0	0	0	0	0	0	0	0	0.00233	0	0	0	0	0	0	0	0	0	0	0.00233	0	0	0	0	0	0	0	0	0	0	0	0	0	0.00714	0	0	0	0	0	0
283	0	0	0	0	0	0	0	0	0.00698	0	0	0	0	0	0	0	0	0	0	0	0	0	0	0	0	0	0	0	0	0	0	0	0	0	0.00952	0.00465	0	0	0	0	0
284	0	0	0	0	0	0	0	0	0.02558	0.0186	0	0	0	0	0	0	0	0	0	0	0.00233	0	0	0	0	0	0	0	0	0	0	0	0	0	0.00952	0.00698	0	0	0	0.00476	0
285	0	0	0	0	0	0	0	0	0.0093	0.00465	0	0	0	0	0	0	0	0	0	0	0	0	0	0	0	0	0	0	0	0	0	0	0	0	0.00952	0.0093	0	0	0	0.00476	0
286	0	0	0	0	0	0	0	0	0	0	0	0	0	0	0	0	0	0	0	0	0	0	0	0	0	0	0	0	0	0	0	0	0	0	0.00714	0.01163	0	0	0	0.00476	0
287	0	0	0	0	0	0	0	0	0	0	0	0	0	0	0	0	0	0	0	0	0	0	0	0	0	0	0	0	0	0	0	0	0	0	0	0.01395	0	0	0	0.00476	0
288	0	0	0	0	0	0	0	0	0	0	0	0	0	0	0	0	0	0	0	0	0	0	0	0	0	0	0	0	0	0	0	0	0	0	0.00238	0.00698	0	0	0	0.01905	0
289	0	0	0	0	0	0	0	0	0	0	0	0	0	0	0	0	0	0	0	0	0	0	0	0	0	0	0	0	0	0	0	0	0	0	0.00952	0.03023	0	0	0	0.00476	0
290	0	0	0	0	0	0	0	0	0	0	0	0	0	0	0	0	0	0	0	0	0	0	0	0	0	0	0	0	0	0	0	0	0	0	0	0.00698	0	0	0	0.0119	0
291	0	0	0	0	0	0	0	0	0	0	0	0	0	0	0	0	0	0	0	0	0	0	0	0	0	0	0	0	0	0	0	0	0	0	0	0.00698	0	0.00233	0	0.02381	0
292	0	0	0	0	0	0	0	0	0	0	0	0	0	0	0	0	0	0	0	0	0	0	0	0	0	0	0	0	0	0	0	0	0	0	0.00238	0.0093	0	0	0	0.01667	0
293	0	0	0	0	0	0	0	0	0	0	0	0	0	0	0	0	0	0	0	0	0	0	0	0	0	0	0	0	0	0	0	0	0	0	0.00952	0.01163	0	0.00233	0	0.01905	0
294	0	0	0	0	0	0	0	0	0	0	0	0	0	0	0	0	0	0	0	0	0	0	0	0	0	0	0	0	0	0	0	0	0	0	0.00952	0.0186	0	0	0	0.01667	0
295	0	0	0	0	0	0	0	0	0	0	0	0	0	0	0	0	0	0	0	0	0	0	0	0	0	0	0	0	0	0	0	0	0	0	0.00476	0.00698	0	0	0	0.00952	0
296	0	0	0	0	0	0	0	0	0	0	0	0	0	0	0	0	0	0	0	0	0	0	0	0	0	0	0	0	0	0	0	0	0	0	0.00476	0.00233	0	0.00465	0.00227	0.00952	0
297	0	0	0	0	0	0	0	0	0	0	0	0	0	0	0	0	0	0	0	0	0	0	0	0	0	0	0	0	0	0	0	0	0	0	0	0.00233	0	0	0.00227	0.00476	0
298	0	0	0	0	0	0	0	0	0	0.00233	0.00256	0	0	0	0	0	0	0	0	0	0	0	0	0	0	0	0	0	0	0	0	0	0	0	0	0	0	0	0.00227	0	0
299	0	0	0	0	0	0	0	0	0	0	0.00769	0	0	0	0	0	0	0	0	0	0	0	0	0	0	0	0	0	0	0	0	0	0	0	0	0	0	0	0.00227	0	0
300	0	0	0	0	0	0	0	0	0	0	0.00513	0	0	0	0	0	0	0	0	0	0	0	0	0	0	0	0	0	0	0	0	0	0	0	0	0	0	0	0.00227	0	0
301	0	0	0	0	0	0	0	0	0	0	0.00256	0	0	0	0	0	0	0	0	0	0	0	0	0	0	0	0	0	0	0	0	0	0	0	0	0	0	0	0	0	0
302	0	0	0	0	0	0	0	0	0	0	0	0	0	0	0	0	0	0	0	0	0	0	0	0	0	0	0	0	0	0	0	0	0	0	0	0	0	0	0.00227	0	0
303	0	0	0	0	0	0	0	0	0	0	0	0	0	0	0	0	0	0	0	0	0	0.00465	0	0	0	0	0	0	0	0	0	0	0	0	0	0	0	0	0	0	0
304	0	0	0	0	0	0	0	0	0	0	0	0	0	0	0	0	0	0	0	0	0	0.0093	0	0	0	0	0	0	0	0	0	0	0	0	0	0	0	0	0	0.00238	0
305	0	0	0	0	0	0	0	0	0	0	0	0	0	0	0	0	0	0	0	0	0	0	0	0	0	0	0	0	0	0	0	0	0	0	0	0	0	0	0	0	0
306	0	0	0	0	0	0	0	0	0.00233	0	0.00256	0	0	0	0	0	0	0	0	0	0	0.00698	0	0	0	0	0	0	0	0	0	0	0	0	0	0	0	0	0.00227	0.00476	0
307	0	0	0	0	0.00238	0	0	0	0	0	0.00256	0	0	0	0	0	0	0	0	0	0	0.00465	0.00244	0	0	0	0	0	0	0	0	0	0	0	0	0	0	0	0	0	0
308	0	0	0	0	0.00238	0	0	0	0	0	0	0	0	0	0	0	0	0	0	0	0	0	0.00732	0	0	0	0	0	0	0	0	0	0	0	0	0	0	0	0.00455	0	0
309	0	0	0	0	0.00476	0	0	0.00698	0	0	0	0	0	0	0	0	0	0	0	0	0	0.00698	0.01463	0	0	0	0	0	0	0	0	0	0	0	0	0	0	0	0.00455	0	0
310	0	0	0	0	0.00714	0	0	0.01163	0	0	0	0	0	0	0	0	0	0	0	0	0	0.01395	0.01707	0	0	0	0	0	0	0	0	0	0	0	0	0	0	0	0.00455	0	0
RCT G65A ATP - Relative nuclotide interaction - figure raw data
residue	Time [ns]
number	0	25	50	75	100	125	150	175	200	225	250	275	300	325	350	375	400	425	450	475	500	525	550	575	600	625	650	675	700	725	750	775	800	825	850	875	900	925	950	975	1000
1	0	0	0	0	0	0	0	0	0	0	0.05128	0.05435	0	0.01163	0.09535	0	0	0	0.00952	0.00233	0	0.03256	0.1	0.1	0.1	0.1	0.1	0.1	0.1	0.1	0.10714	0.1	0.1	0.1	0.1	0.1	0.1	0.1	0.1	0.1	0.1
2	0	0	0	0	0	0	0	0	0	0	0.05897	0.04348	0	0.00698	0.08605	0.00465	0	0	0	0	0	0.03953	0.09512	0.09773	0.1	0.1	0.1	0.09767	0.1	0.1	0.11429	0.10233	0.1	0.1	0.1	0.1	0.1	0.1	0.1	0.1	0.1
3	0	0	0	0	0	0	0	0	0	0	0.0641	0.04348	0	0.00698	0.03488	0.00698	0	0	0	0	0	0.04186	0.08537	0.09091	0.1	0.1	0.1	0.08837	0.1	0.10465	0.12619	0.13023	0.1	0.1	0.1	0.1	0.1	0.1	0.1	0.1	0.1
4	0	0	0	0	0	0	0	0	0	0	0.06923	0.07826	0	0.00698	0.06047	0.0093	0	0.00233	0	0	0	0.03953	0.00732	0	0	0	0.00233	0.04419	0.0881	0.08372	0.10238	0.12093	0.06512	0.0814	0.07143	0.05349	0.04048	0.07674	0.08864	0.09286	0.1
5	0	0	0	0	0	0.00465	0	0	0	0	0.07436	0.07609	0	0.01628	0.06744	0.00233	0	0	0.00714	0.00698	0.00233	0.03721	0.05854	0.025	0.06667	0.03256	0.03256	0.07442	0.1	0.1	0.11667	0.10465	0.1	0.1	0.1	0.1	0.1	0.1	0.1	0.1	0.1
6	0	0	0	0	0	0	0	0	0	0	0.05385	0.07174	0	0.0186	0.08605	0	0	0	0.00952	0.01395	0	0.01163	0	0	0	0	0	0.03721	0.08571	0.08837	0.08333	0.06047	0.02093	0.03023	0.04762	0.05116	0.09524	0.1	0.06136	0.09524	0.1
7	0	0	0	0	0	0	0	0	0	0	0.06154	0.09348	0.00238	0.0186	0.08372	0	0	0	0	0	0.00233	0.03023	0.00488	0	0	0	0	0	0.0119	0.00233	0.03095	0.00465	0	0.00465	0.00476	0	0	0.01628	0.00227	0.04762	0
8	0	0	0	0	0	0	0	0	0	0	0.04615	0.08043	0.00952	0.02093	0.08372	0	0	0	0	0	0	0	0	0	0	0	0	0	0	0	0.00714	0	0	0	0	0	0	0	0	0	0
9	0	0	0	0	0	0	0	0	0	0	0.04615	0.07826	0.01667	0.0186	0.06744	0	0	0	0	0	0	0	0	0	0	0	0	0	0	0	0.0119	0.00233	0	0	0	0	0	0	0.00227	0	0
10	0	0	0	0	0	0	0	0	0	0	0.00513	0.0413	0.02857	0.04186	0.06744	0	0	0	0	0	0	0	0	0	0	0.01628	0.0093	0.0186	0.09762	0.09302	0.0881	0.08605	0.04186	0.05581	0.07857	0.12791	0.10476	0.08605	0.06591	0.07381	0.1
11	0	0	0	0	0	0	0	0	0	0	0	0.02826	0.00238	0.00465	0.05581	0	0	0	0	0	0	0	0	0	0	0	0.00233	0	0.0119	0	0	0	0	0	0	0.03256	0.01905	0	0.00455	0	0
12	0	0	0	0	0	0	0	0	0	0	0	0	0.00476	0.03023	0.03953	0	0	0.00698	0	0	0	0	0	0	0.08571	0.05581	0.03721	0.06977	0.09524	0.1	0.1	0.1	0.1	0.1	0.1	0.13488	0.12857	0.1	0.10227	0.1	0.1
13	0	0	0	0	0	0	0	0	0	0	0	0	0.00476	0	0.00465	0	0	0	0	0	0	0	0	0	0.06429	0.01163	0	0	0	0	0	0	0	0	0	0.05581	0.04048	0	0.00227	0	0
14	0	0	0	0	0	0	0	0	0	0	0	0	0.00238	0	0.00233	0	0	0	0	0	0	0	0	0	0.04524	0.00465	0.00233	0	0	0	0	0	0	0	0	0.04884	0.0381	0	0	0	0
15	0	0	0	0	0	0	0	0	0	0	0	0	0	0	0	0	0	0	0	0	0	0	0	0	0.00476	0	0	0.00233	0	0	0	0	0	0	0	0.02791	0.0619	0	0	0	0
16	0	0	0	0	0	0	0	0	0	0	0	0.00435	0	0	0.0093	0	0	0	0	0	0	0	0	0	0	0	0	0.00233	0	0	0	0	0	0	0	0.03256	0.05	0	0	0	0
17	0	0	0	0	0	0.00465	0.00476	0	0	0	0.00256	0.05	0.00238	0.00465	0.00698	0	0	0	0	0	0	0	0	0	0	0	0	0	0	0	0	0	0	0	0	0.02093	0.05714	0	0	0	0
18	0	0	0	0	0	0	0	0	0	0	0.01538	0.06087	0.00476	0.00465	0.0186	0	0	0	0	0	0	0	0	0	0	0	0	0	0	0	0	0	0	0	0	0.00465	0.04524	0	0	0	0
19	0	0	0	0	0	0	0	0	0	0	0.02564	0.08913	0.03333	0.01163	0.0186	0	0	0	0	0	0	0	0	0	0	0	0	0	0	0	0	0	0	0	0	0	0.03571	0	0	0	0
20	0	0	0	0	0	0	0	0	0	0	0.01538	0.09783	0.08095	0.08372	0.0186	0	0	0	0	0	0	0	0	0	0	0	0	0	0	0	0	0	0	0	0	0	0.03095	0	0	0	0
21	0	0	0	0	0	0	0	0	0	0	0.00256	0.05	0.09762	0.08837	0.00233	0	0	0	0	0	0	0	0	0	0	0	0	0	0	0	0	0	0	0	0	0	0.02381	0	0	0	0
22	0	0	0	0	0	0	0	0	0	0	0	0.00217	0.0619	0.1	0.07442	0	0	0	0	0	0	0	0	0	0	0	0	0	0	0	0	0	0	0	0	0	0.00238	0	0	0	0
23	0	0	0	0	0	0.00233	0.00952	0	0	0	0	0	0.05714	0.1	0.1	0.02326	0	0	0	0	0	0	0	0	0	0	0	0	0	0	0	0	0	0	0	0	0.01429	0	0	0	0
24	0	0	0	0	0	0.02093	0.08333	0.07674	0.0814	0.00465	0	0	0.03095	0.07442	0.09535	0.02558	0	0	0	0	0	0	0	0	0	0	0	0	0	0	0	0	0	0	0	0	0.00952	0	0	0	0
25	0	0	0	0	0	0	0	0	0	0.01395	0.02308	0.01087	0.06667	0.06977	0.0814	0.03256	0.00714	0	0.00952	0.00465	0	0	0	0	0	0	0	0.01163	0	0	0	0	0	0	0	0	0.00238	0	0	0	0
26	0	0	0	0	0	0	0	0	0	0	0	0	0	0	0.02093	0.02093	0.01667	0	0.01667	0.04186	0	0	0	0	0	0	0	0	0	0	0	0	0	0	0	0	0	0	0	0	0
27	0	0	0	0	0	0.00233	0	0	0	0	0	0	0	0	0.02558	0.05116	0.02143	0	0.01667	0.04651	0	0	0.00244	0	0	0	0	0	0	0	0	0.01395	0	0	0	0	0	0	0	0	0
28	0	0	0	0	0	0.00233	0	0	0	0	0	0	0	0	0.01628	0.06047	0.04286	0	0.02857	0.06744	0	0	0	0	0	0	0	0	0	0	0	0.01395	0	0	0	0	0	0	0	0	0
29	0	0	0	0	0	0.00233	0	0.00465	0	0	0	0	0	0	0.01395	0.06977	0.0619	0.00233	0.03095	0.07674	0.00233	0	0.0122	0	0	0	0	0	0	0	0.01667	0.02791	0	0	0	0	0	0	0	0	0
30	0	0	0	0	0	0	0	0	0	0	0	0	0	0	0.0093	0.0186	0.05238	0.00465	0.02381	0.07674	0	0	0	0	0	0	0	0	0	0	0.02619	0.02093	0	0	0	0	0	0	0	0	0
31	0	0	0	0	0	0	0	0	0	0	0	0	0	0	0.00698	0.0186	0.03333	0.00698	0.02381	0.06279	0.00233	0	0.00976	0	0	0	0	0	0	0	0.01667	0.02093	0	0	0	0	0	0	0	0	0
32	0	0	0	0	0	0	0	0	0	0	0	0	0	0	0.00465	0.01163	0.05	0.01395	0.00714	0.01628	0.02093	0.01163	0.02439	0	0	0	0	0	0	0	0.00714	0.01395	0	0	0	0	0	0	0	0	0
33	0	0	0	0	0.00952	0	0	0	0	0	0	0	0	0	0.00698	0.01163	0.07857	0.01628	0.01667	0.01628	0.00698	0	0.01463	0	0	0	0	0	0	0	0.01667	0.00465	0	0	0	0	0.00238	0	0	0.00476	0
34	0	0	0	0	0.00476	0	0	0	0	0	0	0	0	0	0.00465	0.01628	0.04048	0.01395	0.00714	0.01163	0.01628	0.00698	0.01951	0	0	0	0	0	0	0	0.03333	0.0186	0	0	0	0	0	0	0	0	0
35	0	0	0	0	0.02619	0.00233	0	0	0	0	0	0	0	0	0	0.00233	0.02619	0.0186	0.00714	0.02326	0.1	0.1	0.06585	0	0	0	0	0	0	0	0.02143	0.0093	0	0	0	0	0	0	0	0	0
36	0	0	0	0.00465	0.04524	0.03256	0	0	0	0	0	0	0	0	0	0	0.0119	0.02326	0.00952	0.04186	0.1	0.1	0.08537	0	0	0	0	0	0	0	0.02619	0.00465	0	0	0	0	0	0	0	0	0
37	0	0	0	0.00698	0.06667	0.03953	0	0	0	0	0	0	0	0	0	0.0093	0.08095	0.08605	0.05238	0.07442	0.1	0.1	0.09024	0	0	0	0	0	0	0	0.03333	0.02558	0	0	0	0	0	0	0	0	0
38	0	0	0	0.0093	0.09286	0.04419	0	0	0	0	0.00513	0	0	0	0	0.00233	0.02619	0.05581	0.03571	0.05349	0.1	0.1	0.1	0.06364	0	0	0	0.00233	0	0	0.00952	0.00465	0	0.00233	0.00238	0.00233	0	0	0	0.00238	0
39	0	0	0	0.00233	0.05238	0.03488	0	0	0	0	0	0	0	0	0	0.00233	0.00714	0.06512	0.0881	0.06744	0.1	0.1	0.09756	0	0	0	0	0.00233	0.00952	0.00233	0.0119	0.00233	0	0	0	0.01628	0.00476	0.00465	0.00909	0.01429	0
40	0	0	0.0119	0.0093	0.05	0.0186	0	0	0	0	0	0	0	0	0	0	0	0.04884	0.09048	0.04651	0.10233	0.1	0.07317	0.00455	0	0	0	0	0	0	0.00238	0	0	0	0	0	0	0	0	0	0
41	0	0.01364	0.0119	0.0186	0.06667	0.04651	0	0	0	0	0.00513	0	0	0	0	0.01395	0.09524	0.0907	0.1	0.05814	0.02326	0.02558	0.12927	0.09773	0	0	0	0.00233	0	0	0.00952	0.02558	0	0	0	0	0	0	0	0	0
42	0	0.02273	0.02857	0.03721	0.11667	0.06279	0	0	0	0	0.01538	0	0	0	0	0.04651	0.1	0.08605	0.1	0.05116	0	0.00233	0.10732	0.10227	0	0	0	0	0	0	0.00714	0.03721	0	0	0	0	0	0	0	0	0
43	0	0.01364	0.00714	0.06512	0.1	0.06047	0	0	0	0	0.01795	0	0	0	0	0	0	0.00465	0.05952	0.03256	0.04186	0.04186	0.08537	0.09773	0	0	0	0	0	0	0.00476	0.0186	0	0	0	0	0	0	0	0	0
44	0	0.00909	0.0619	0.08837	0.1	0.06047	0	0	0	0	0.01795	0	0	0	0	0	0	0	0.01667	0.0093	0	0	0.08537	0.1	0.00238	0	0	0	0	0	0	0.00465	0	0	0	0	0	0	0	0	0
45	0	0	0.05238	0.09302	0.1	0.06047	0	0	0	0	0.02821	0	0	0	0	0	0	0	0.00238	0	0.00465	0	0.00244	0.05682	0	0	0	0	0	0	0	0.00698	0	0	0	0	0	0	0	0	0
46	0	0	0.04048	0.06977	0.02381	0.02558	0	0	0	0	0.01026	0	0	0	0	0.00233	0	0	0.00238	0	0.00465	0	0	0	0	0	0	0	0	0	0.00476	0.0093	0	0	0	0	0	0	0	0	0
47	0	0	0.04524	0.05116	0	0.00233	0	0	0	0	0.00769	0	0	0	0	0	0	0	0	0	0.00465	0	0	0.00227	0.00714	0	0	0	0	0	0.03571	0.04419	0	0	0	0	0	0	0	0	0
48	0	0	0.05952	0.07674	0.01429	0.01628	0	0	0	0	0.00256	0.00217	0	0	0	0.00233	0	0	0	0	0.00233	0	0	0	0.00476	0	0	0	0	0	0.01905	0.02791	0	0	0	0	0	0	0	0	0
49	0	0	0.02857	0.00465	0	0	0	0	0	0	0.01795	0	0	0	0	0	0	0	0	0	0.00233	0	0	0	0	0	0	0	0	0	0.00952	0.02093	0	0	0	0	0	0	0	0	0
50	0	0	0	0	0	0	0	0	0	0	0.01026	0	0	0	0	0	0	0	0	0	0.02558	0	0	0	0	0	0	0	0	0	0.02857	0.02558	0	0	0	0	0	0	0	0	0
51	0	0	0	0	0	0	0	0	0	0	0	0	0.00952	0	0	0	0	0	0.00238	0.02791	0.06512	0	0	0	0	0	0	0	0	0	0.04762	0.06047	0	0	0	0	0	0	0	0	0
52	0	0	0	0	0	0	0	0	0	0	0	0	0.02143	0	0.00698	0	0	0	0	0.02791	0.06977	0	0	0	0	0	0	0	0	0	0.02381	0.02791	0	0	0	0	0	0	0	0	0
53	0	0	0	0	0	0	0	0	0	0	0	0	0.07381	0.0814	0.01395	0	0	0	0	0	0.06744	0	0	0	0	0	0	0	0	0	0	0	0	0	0	0	0	0	0	0	0
54	0	0	0	0	0	0	0	0	0	0	0	0	0.06905	0.08372	0.03721	0.02326	0.00238	0	0	0.00233	0.07209	0	0	0	0	0	0	0.00233	0	0	0.00476	0.01628	0	0	0	0	0	0	0	0	0
55	0	0	0	0	0	0	0	0	0	0	0	0	0.07381	0.1	0.09767	0.02791	0.00238	0	0	0	0.04651	0	0	0	0	0	0	0	0	0	0	0	0	0	0	0	0	0	0	0	0
56	0	0	0	0	0	0	0	0	0	0	0	0	0.06905	0.09535	0.07442	0.09535	0.05	0	0	0	0	0	0	0	0	0	0	0	0	0.0093	0	0	0	0	0	0.01628	0.02381	0	0	0	0
57	0	0	0	0	0	0	0	0	0	0	0	0	0.00476	0.00465	0.01163	0.02326	0	0	0	0	0	0	0	0	0	0	0	0	0	0	0	0	0	0	0	0	0	0	0	0	0
58	0	0	0	0	0	0	0	0	0	0	0	0	0.0119	0.02558	0.02558	0.05581	0.04286	0	0	0	0	0	0	0	0	0.00698	0	0	0.00714	0	0	0	0.00698	0	0	0.00465	0.01667	0	0	0	0
59	0	0	0	0	0	0	0	0	0	0	0	0	0.1	0.17442	0.10698	0.11395	0.07857	0.03256	0.04762	0.00698	0.00465	0.02791	0.00244	0.00227	0	0.02326	0.06047	0.08837	0.02381	0.00233	0.01905	0.03023	0.01628	0	0	0.05814	0.02143	0	0	0	0
60	0	0	0	0	0	0	0	0	0	0	0	0	0	0.02558	0.00233	0	0	0	0	0	0	0	0	0	0	0	0	0	0	0	0	0	0	0	0	0	0	0	0	0	0
61	0	0	0	0	0	0	0	0	0	0	0	0	0.00952	0.01395	0.0186	0	0	0.04884	0.07381	0.05349	0.01395	0.05349	0.01951	0	0	0.00233	0.00698	0.0093	0.02857	0.00233	0	0.00233	0	0	0	0.01163	0.00238	0	0	0	0
62	0	0	0	0	0	0	0	0	0	0	0	0	0	0	0	0.00233	0	0	0	0	0	0.00233	0.00244	0	0	0	0	0	0	0	0	0	0	0	0	0	0	0	0	0	0
63	0	0.15455	0.20238	0.23488	0.22857	0.21163	0.14286	0.06744	0.03023	0.09767	0.13077	0.10435	0.10952	0.07907	0.05116	0.09302	0.1	0.09535	0.08571	0.09302	0.0907	0.09535	0.08537	0.09773	0.09524	0.0907	0.09535	0.0907	0.09286	0.08837	0.09286	0.0907	0.09302	0.0907	0.09524	0.08837	0.0881	0.09302	0.1	0.09524	0.1
64	1	0.81364	0.69286	0.64186	0.59286	0.47674	0.3	0.3	0.3	0.22791	0.21282	0.20217	0.20238	0.13953	0.1	0.1	0.1	0.1	0.1	0.1	0.1	0.1	0.1	0.1	0.1	0.1	0.1	0.1	0.1	0.1	0.1	0.1	0.1	0.1	0.15238	0.17907	0.15	0.11163	0.12045	0.1	0.1
65	1	0.83182	0.7	0.65116	0.6119	0.53488	0.30714	0.30465	0.30698	0.3	0.29487	0.28261	0.25238	0.19302	0.10233	0.1	0.1	0.1	0.1	0.1	0.1	0.1	0.1	0.1	0.1	0.1	0.1	0.1	0.1	0.1	0.13333	0.12791	0.1093	0.13023	0.19762	0.2	0.17381	0.13023	0.18864	0.12619	0.1
66	1	0.82727	0.69286	0.65814	0.60952	0.54651	0.39286	0.34884	0.31628	0.3093	0.22564	0.20652	0.20476	0.18837	0.1	0.1	0.1	0.1	0.1	0.1	0.1	0.1	0.1	0.1	0.1	0.1	0.1	0.1	0.1	0.1	0.1	0.1	0.1	0.1	0.10238	0.17674	0.1	0.1	0.10455	0.1	0.1
67	1	0.83182	0.69762	0.69302	0.68095	0.6	0.37143	0.35349	0.36744	0.34884	0.26923	0.23696	0.20952	0.2	0.1093	0.1	0.1	0.1	0.1	0.1	0.1	0.1	0.1	0.1	0.1	0.1	0.1	0.1	0.1	0.1	0.13095	0.12791	0.12326	0.10233	0.11905	0.18605	0.1	0.1	0.13409	0.10238	0.1
68	1	0.82727	0.7119	0.71163	0.60238	0.52791	0.36429	0.3	0.3	0.26977	0.15128	0.13696	0.1119	0.12326	0.08605	0.0907	0.08333	0.09302	0.07857	0.0814	0.07674	0.07674	0.08293	0.09545	0.1	0.09767	0.1	0.1	0.1	0.1	0.13333	0.13488	0.15581	0.10233	0.10714	0.12093	0.1	0.1	0.11136	0.10238	0.1
69	1	0.8	0.7	0.65814	0.56905	0.57442	0.4381	0.34884	0.34651	0.26512	0.12821	0.12174	0.1119	0.08605	0.02326	0.01395	0.03571	0.03256	0.03333	0.03023	0.05116	0.04419	0	0	0	0	0	0	0	0	0.00952	0.01163	0.02093	0.01395	0.00238	0.01628	0	0	0.00682	0	0
70	1	0.75909	0.69286	0.63953	0.52143	0.46279	0.31905	0.28605	0.27442	0.23023	0.11026	0.09565	0.09048	0.06279	0	0	0	0	0	0	0	0	0	0	0	0	0	0	0	0	0	0	0	0	0	0	0	0	0	0	0
71	1	0.42727	0.46429	0.47674	0.39524	0.34186	0.27857	0.2907	0.27209	0.23721	0.10769	0.1	0.1	0.09767	0	0	0	0	0.00952	0.04186	0	0	0	0	0	0	0	0	0	0	0.00476	0.01163	0	0	0	0	0	0	0	0	0
72	0	0.02273	0.01667	0.06279	0.06429	0.09535	0.14286	0.1	0.1	0.05581	0	0	0	0	0	0	0	0	0	0	0	0	0	0	0	0	0	0	0	0	0	0	0	0	0	0	0	0	0.00227	0	0
73	0	0.00909	0.01905	0.03256	0.04762	0.02791	0.11429	0.09535	0.0907	0.03953	0	0	0	0	0	0	0	0	0	0	0	0	0	0	0	0	0	0	0	0	0	0	0	0	0	0	0	0	0	0	0
74	0	0	0.00714	0.0186	0	0.00465	0.08095	0.03023	0.00233	0.00233	0	0	0	0	0	0	0	0	0	0	0	0	0	0	0	0	0	0	0	0	0	0	0	0	0	0	0	0	0	0	0
75	0	0	0.04524	0.03256	0.00476	0.01163	0.06429	0.00698	0.00465	0.0093	0	0	0	0	0	0	0	0	0	0	0	0	0	0	0	0	0	0	0	0	0	0	0	0	0	0	0	0	0	0	0
76	0	0	0	0.00465	0.00238	0.01395	0.07619	0.04651	0	0	0	0	0.00238	0.00465	0	0	0.00238	0.00465	0.00238	0.00233	0.01628	0.03023	0.00976	0	0	0.00233	0	0.02558	0.09048	0.0907	0.02381	0.11628	0.08837	0.11163	0.11905	0.11628	0.13571	0.1	0.10455	0.10238	0.1
77	0	0	0	0	0	0.00233	0.02381	0.01163	0	0	0	0	0	0	0	0	0	0	0	0.00698	0	0	0	0	0	0	0	0	0.00952	0.0093	0	0.00233	0.00233	0	0	0.01163	0.00476	0.00233	0	0	0
78	0	0	0.00476	0.0093	0	0	0	0	0	0	0	0	0.00476	0	0	0	0	0	0	0	0	0	0	0	0	0	0	0	0	0	0	0	0	0	0	0	0	0	0	0	0
79	0	0	0	0	0	0	0	0	0	0	0	0	0.00476	0	0	0	0	0	0	0	0	0	0	0	0	0	0	0	0	0.00233	0	0	0	0.00465	0.09286	0.01628	0	0	0.00909	0	0
80	0	0	0	0	0	0	0	0	0	0	0	0	0.02619	0	0.0093	0.01395	0.01667	0.09535	0.09524	0.08605	0.07209	0.07209	0.03659	0.00227	0.0619	0.01395	0.0907	0.05349	0.05476	0.14884	0.10952	0.09535	0.07907	0.08372	0.19286	0.11163	0.09762	0.13953	0.1	0.1	0.1
81	0	0	0	0	0	0	0	0	0	0	0	0	0.00476	0.00465	0	0	0.0119	0.1	0.1	0.1	0.1	0.1	0.04146	0.01591	0.09762	0.1	0.1	0.1	0.1	0.15116	0.12857	0.13953	0.15581	0.1186	0.2	0.12791	0.12381	0.16744	0.12045	0.1	0.1
82	0	0	0	0	0	0	0	0	0	0	0	0	0.05476	0.03023	0.02093	0.05581	0.01667	0.1	0.1	0.1	0.1	0.1	0.05122	0.02045	0.0881	0.1	0.1	0.10465	0.1	0.14419	0.10476	0.15116	0.17209	0.12791	0.19762	0.16279	0.16429	0.16047	0.11591	0.1	0.1
83	0	0	0	0	0	0	0	0	0	0	0	0.02174	0.04762	0.02093	0.03023	0.1	0.0619	0.1	0.1	0.1	0.1	0.1	0.05854	0.03636	0.09286	0.09767	0.10233	0.11163	0.1	0.15116	0.12857	0.15116	0.16977	0.13023	0.20476	0.18372	0.17619	0.14884	0.12273	0.1	0.1
84	0	0	0	0	0	0	0	0	0	0	0	0.02826	0.07619	0.07209	0.02791	0.1	0.08333	0.1	0.1	0.1	0.1	0.1	0.1	0.09545	0.09524	0.11163	0.15349	0.15581	0.19048	0.19302	0.18095	0.18605	0.19767	0.15581	0.24048	0.29535	0.21667	0.15116	0.14545	0.1	0.1
85	0	0	0	0	0	0	0	0	0	0	0	0.03261	0.04048	0.00233	0.02791	0.1	0.08333	0.09767	0.1	0.1	0.10233	0.1	0.09512	0.025	0.06905	0.02558	0.12093	0.12791	0.11429	0.15116	0.12857	0.10233	0.13256	0.10465	0.2	0.19302	0.14762	0.13488	0.10455	0.1	0.1
86	0	0	0	0	0	0	0	0	0	0	0	0.03696	0.05952	0.01163	0.02791	0.1	0.05476	0.03488	0.00476	0.05116	0.06977	0.04419	0.07805	0.04091	0.09524	0.09767	0.1186	0.11628	0.10476	0.16744	0.16429	0.11628	0.13488	0.11628	0.21905	0.17907	0.15	0.15581	0.12727	0.1	0.1
87	0	0	0	0	0	0	0	0	0	0	0	0.01304	0.06429	0.03953	0.00233	0.03721	0.04524	0	0	0	0.00233	0	0.00244	0.00227	0.05952	0.01395	0	0	0	0.01163	0.00952	0.00698	0.01628	0.0093	0.08333	0.00233	0	0.01163	0	0	0
88	0	0	0	0	0	0	0	0	0	0	0	0.00435	0.1	0.0814	0.02093	0.0814	0.05714	0	0	0	0.00233	0	0.00244	0	0.00714	0	0	0.00233	0	0	0	0	0	0	0.00476	0.02093	0.00952	0	0	0	0
89	0	0	0	0	0	0	0	0	0	0	0	0	0.06429	0.00233	0.01395	0.05581	0.02857	0	0	0	0	0	0	0	0	0	0	0	0	0	0	0	0	0	0	0	0	0	0	0	0
90	0	0	0	0	0	0	0	0	0	0	0	0	0.12381	0.15814	0.06047	0.09535	0.0619	0.1	0.1	0.1	0.1	0.1	0.0561	0.01591	0.03095	0.03488	0.14419	0.1907	0.15	0.10233	0.1	0.1	0.1	0.0814	0.09762	0.1907	0.11429	0.07674	0.1	0.10238	0.1
91	0	0	0	0	0	0	0	0	0	0	0	0	0.04524	0.04186	0.02093	0.09535	0.04286	0	0	0	0.00233	0.00233	0	0	0	0	0	0	0	0	0	0	0	0	0	0	0	0	0	0	0
92	0	0	0.00238	0.0093	0	0	0	0	0	0	0	0	0	0	0	0	0	0	0	0	0.00698	0	0	0	0	0	0	0	0	0	0	0	0	0	0	0	0	0	0	0	0
93	0	0	0	0	0	0	0	0	0	0	0	0	0	0	0	0	0	0	0	0	0.05116	0	0.00488	0	0	0	0	0	0	0	0	0	0	0	0	0	0	0	0	0	0
94	0	0	0	0	0	0	0	0	0	0	0	0	0	0	0	0.00233	0.00238	0.0093	0.00238	0.00233	0.04651	0.00233	0.0122	0.00455	0.00238	0.01163	0.0093	0.00698	0.00476	0.00233	0	0	0.00465	0.00233	0.00238	0.00233	0.00476	0	0	0.00238	0
95	1	0.65455	0.59286	0.55349	0.4381	0.3814	0.3	0.3	0.3	0.22326	0.2	0.20217	0.2	0.13953	0.1	0.1	0.1	0.1	0.1	0.11163	0.15814	0.12558	0.14146	0.1	0.1	0.1	0.1	0.1	0.1	0.1	0.1	0.1	0.1	0.1	0.1	0.16512	0.1	0.1	0.1	0.1	0.1
96	1	0.85	0.7	0.65116	0.61667	0.52558	0.30476	0.3	0.3	0.3	0.28205	0.27174	0.26429	0.20233	0.12326	0.1	0.1	0.1	0.1	0.10233	0.11628	0.1093	0.11707	0.1	0.1	0.1	0.1	0.1	0.1	0.1	0.12857	0.12093	0.1	0.10698	0.18333	0.2	0.13095	0.1093	0.18409	0.12381	0.1
97	1	0.84545	0.7119	0.65116	0.58095	0.45349	0.3	0.3	0.3	0.2907	0.3	0.3	0.29762	0.22791	0.12093	0.1	0.1	0.10465	0.10714	0.12326	0.18605	0.19535	0.15122	0.10682	0.1	0.1	0.1	0.1	0.10238	0.14186	0.14524	0.12558	0.10233	0.13256	0.20238	0.2	0.2	0.2	0.2	0.19524	0.2
98	1	0.85	0.7	0.65814	0.63095	0.53023	0.30952	0.30465	0.3093	0.3	0.29487	0.28043	0.27381	0.2186	0.13256	0.1	0.1	0.1	0.10714	0.10233	0.16977	0.16977	0.16098	0.19091	0.1	0.1	0.1	0.1	0.1	0.1	0.14048	0.13953	0.13953	0.13953	0.19524	0.2	0.14286	0.10233	0.18636	0.15	0.1
99	1	0.65455	0.45476	0.42093	0.38095	0.34651	0.2381	0.23488	0.20698	0.17674	0.08718	0.07174	0.06905	0.07674	0.06279	0.04186	0.02381	0.00233	0.00952	0.06512	0.1186	0.1	0.15854	0.10455	0.00476	0	0.00698	0.00465	0.00238	0.00233	0.02381	0.02791	0.00465	0.0093	0.03571	0.10233	0.03095	0.0093	0.07273	0.04524	0
100	1	0.60455	0.43095	0.41628	0.4	0.36279	0.19048	0.17674	0.19767	0.19302	0.07436	0.06304	0.09048	0.09535	0.02791	0	0	0	0.01429	0.05581	0.04419	0.03023	0.07805	0.09773	0	0	0	0	0	0	0.03571	0.02558	0	0	0.00714	0.0907	0	0	0.05	0.02143	0
101	1	0.80909	0.6381	0.66744	0.56429	0.48372	0.30238	0.27907	0.25814	0.26512	0.22308	0.21957	0.20714	0.19535	0.09535	0.09535	0.08095	0.09767	0.10476	0.1093	0.08605	0.06977	0.10244	0.13409	0.1	0.09535	0.08372	0.0814	0.09286	0.08837	0.12143	0.12093	0.10233	0.0907	0.1	0.16977	0.07857	0.0814	0.12045	0.09048	0.1
102	0	0.59545	0.45714	0.42558	0.27143	0.25581	0.21429	0.18605	0.19535	0.15116	0.09744	0.08913	0.09286	0.03256	0.00698	0.01628	0.00476	0.0093	0.01667	0.05581	0.16512	0.10233	0.09512	0.08409	0.00238	0	0	0.00233	0.00238	0	0	0	0	0.00233	0	0.04884	0	0	0.00455	0	0
103	0	0.01364	0.05952	0.04651	0.07143	0.05581	0.00238	0.00233	0	0.00233	0.00256	0	0.00714	0	0.00233	0	0	0.00465	0.04524	0.11163	0.1	0.10233	0.13415	0.1	0.00238	0	0	0	0	0	0	0	0	0	0	0.00233	0	0	0	0	0
104	1	0.20909	0.33333	0.36279	0.38095	0.2907	0.12143	0.14884	0.15581	0.13953	0.05385	0.03696	0.06905	0.05349	0	0	0	0	0.01905	0.07209	0.00698	0.00233	0.00732	0.01136	0	0	0	0	0	0	0	0	0	0	0	0	0	0	0	0	0
105	0	0.23636	0.12619	0.12791	0.02143	0.02558	0.01905	0.06047	0.04419	0.03023	0.08462	0.08696	0.07381	0.02326	0	0	0	0	0.00952	0.04884	0.01163	0	0	0	0	0	0	0	0	0	0	0	0	0	0	0	0	0	0	0	0
106	0	0	0.04048	0.04884	0	0	0	0	0	0	0.01026	0	0	0	0	0	0.01429	0.01395	0.00952	0.10465	0.13488	0.06744	0.09268	0.00682	0	0	0	0	0	0	0.00714	0.0093	0	0	0	0	0	0	0	0	0
107	0	0.01364	0.07857	0.10465	0.09286	0.08372	0	0	0	0	0.01026	0	0	0	0	0	0	0	0.05952	0.10233	0.01395	0.00233	0.0122	0.00455	0.00238	0	0	0	0	0	0	0.0093	0	0	0	0	0	0	0	0	0
108	0	0.01364	0.07857	0.13256	0.11667	0.08605	0.01667	0.0093	0.00465	0	0.01026	0.0087	0.03571	0.02791	0	0	0	0	0.01667	0.05814	0	0	0	0	0	0	0	0	0	0	0	0	0	0	0	0	0	0	0	0	0
109	0	0	0.04762	0.06744	0	0.00233	0	0	0	0	0	0	0	0	0	0	0	0	0.00476	0.03721	0.04419	0	0	0	0	0	0	0	0	0	0	0	0	0	0	0	0	0	0	0	0
110	0	0.00455	0.04762	0.04651	0	0.00465	0.01667	0	0	0	0	0	0.00238	0.00465	0	0	0	0	0.00714	0.0186	0.05814	0	0	0	0	0	0	0	0	0	0	0	0	0	0	0	0	0	0	0	0
111	0	0	0	0	0	0	0	0	0	0	0	0	0	0	0	0	0	0	0	0	0.05814	0	0	0	0	0	0	0	0	0	0	0	0	0	0	0	0	0	0	0	0
112	1	0.55	0.44524	0.40233	0.27381	0.26047	0.20952	0.20233	0.2	0.15116	0.15641	0.14565	0.12381	0.05814	0.03488	0.04651	0.03571	0.04651	0.04286	0.06047	0.10233	0.02326	0.04878	0.05455	0.05476	0.03256	0.03953	0.02558	0.02857	0.01395	0.02381	0.02558	0.03488	0.02093	0.0119	0.02791	0.02381	0.01163	0.01591	0.01667	0
113	0	0	0	0.01628	0.0881	0.07674	0.07619	0.04186	0.03488	0.03256	0.04359	0.02826	0.01429	0.00698	0.0093	0.00233	0.01429	0.00465	0.01905	0.03953	0.1814	0.14186	0.0878	0.02727	0.03571	0.04419	0.03721	0.05581	0.04048	0.05116	0.04048	0.02791	0.02791	0.02093	0.04048	0.05581	0.03571	0.03721	0.03182	0.03571	0
114	0	0.16364	0.06667	0.06279	0.12857	0.10698	0.08333	0.08372	0.07674	0.05349	0.03846	0.03478	0.07143	0.07442	0.06279	0.03953	0.02857	0.00698	0.03095	0.07209	0.18605	0.15116	0.2	0.13864	0.02619	0.05349	0.03488	0.05814	0.04524	0.04651	0.05714	0.02791	0.02791	0.04651	0.07619	0.14651	0.09048	0.04651	0.1	0.07143	0
115	0	0.09091	0.02143	0.09535	0.15476	0.22558	0.24524	0.20465	0.1907	0.14651	0.11795	0.13043	0.11905	0.14419	0.1093	0.1	0.1	0.1	0.1	0.11163	0.2	0.19767	0.15122	0.1	0.1	0.1	0.1	0.1	0.1	0.1	0.1	0.1	0.1	0.1	0.10714	0.15116	0.17143	0.11395	0.11591	0.10714	0.1
116	0	0.13636	0.13571	0.22558	0.2381	0.27674	0.22619	0.19535	0.20465	0.1814	0.14103	0.20435	0.16429	0.2	0.20465	0.2	0.2	0.2	0.20952	0.2	0.18372	0.14186	0.11707	0.1	0.1	0.1	0.1	0.1	0.1	0.13953	0.11667	0.1	0.1	0.10465	0.19286	0.17674	0.19762	0.19767	0.18182	0.15952	0.1
117	0	0.07273	0.0881	0.15116	0.14286	0.15349	0.1881	0.14419	0.12558	0.10698	0.10513	0.10217	0.1	0.11395	0.1	0.1	0.1	0.1	0.1	0.1	0.1	0.1	0.1	0.1	0.1	0.1	0.1	0.1	0.1	0.1	0.1	0.1	0.1	0.1	0.12143	0.12093	0.18333	0.14651	0.12727	0.1	0.1
118	0	0.05	0.10952	0.13488	0.12381	0.12558	0.10714	0.1	0.1186	0.1	0.1	0.12174	0.10476	0.15814	0.2	0.2	0.2	0.19767	0.16905	0.18372	0.12558	0.1	0.1	0.1	0.1	0.1	0.1	0.1	0.1	0.1	0.10476	0.12326	0.12791	0.11628	0.17619	0.10465	0.20952	0.20698	0.15227	0.1	0.1
119	0	0.03636	0.04524	0.10698	0.15238	0.19302	0.19524	0.19302	0.16744	0.10465	0.11282	0.2	0.16429	0.18605	0.2	0.2	0.2	0.2	0.20238	0.20698	0.13256	0.1	0.1	0.1	0.1	0.1	0.1	0.10233	0.1	0.10698	0.12857	0.17209	0.14651	0.13023	0.19286	0.1186	0.21905	0.25814	0.22727	0.19048	0.3
120	0	0	0	0	0	0	0	0	0	0	0	0	0	0.04651	0	0.00233	0	0	0	0	0	0	0	0	0	0	0	0	0	0	0	0.00465	0	0	0.00238	0	0	0.00233	0	0	0
121	0	0	0.00238	0	0	0	0	0	0	0	0	0	0	0.05349	0	0	0	0	0	0.00233	0	0	0	0	0	0	0	0	0	0	0	0	0	0	0	0	0	0	0	0	0
122	0	0	0.00238	0.00698	0.00476	0	0	0	0.00233	0.00233	0.00513	0.00652	0.00476	0.05349	0.01395	0.03023	0.02619	0.00698	0.0119	0.03023	0.10465	0.08372	0.08537	0.03182	0.00952	0.00698	0.00698	0.0093	0.01429	0.00465	0.0119	0.0093	0.00465	0.00698	0.00714	0.01163	0.04048	0.01395	0.00455	0.00714	0
123	0	0	0	0	0	0	0	0	0	0	0	0	0	0.01163	0	0	0	0	0	0.00233	0	0	0.00244	0	0	0	0	0	0	0	0	0	0	0	0	0	0	0	0	0	0
124	0	0	0	0	0	0	0	0	0	0	0	0	0	0.00233	0	0.00233	0	0	0	0	0	0	0	0	0	0.00233	0	0	0	0	0	0	0	0	0	0	0	0	0	0	0
125	0	0	0	0	0	0	0	0	0	0	0	0	0	0.00698	0	0	0	0	0	0.01163	0.02326	0.01395	0.03171	0	0	0	0	0	0	0	0	0	0	0	0	0	0	0	0	0	0
126	0	0	0	0	0	0	0	0	0	0	0	0	0	0	0	0	0	0	0	0.01163	0.02093	0	0.02195	0	0	0	0	0	0	0	0	0	0	0	0	0	0	0	0	0	0
127	0	0	0	0	0	0	0	0	0	0	0	0	0	0	0.0093	0.02093	0	0	0	0	0	0	0	0	0	0	0	0	0	0	0	0	0	0	0	0	0	0	0	0	0
128	0	0	0	0	0	0	0	0	0	0	0	0	0	0	0	0.01395	0	0	0	0	0	0	0	0	0	0.01628	0	0	0	0	0	0	0	0	0	0	0	0	0	0	0
129	0	0	0	0	0	0	0	0	0	0	0	0	0	0.01628	0.01163	0.02093	0.00238	0	0	0	0	0	0	0	0	0.02093	0	0.00465	0	0	0	0	0	0	0	0	0.0119	0	0	0	0
130	0	0	0	0	0	0	0	0	0	0	0	0	0.00476	0.06279	0.03721	0.00698	0.00714	0	0	0	0	0	0	0.00227	0	0.03721	0.05349	0.06744	0.00952	0	0	0	0	0	0	0.01395	0.00714	0	0	0	0
131	0	0	0	0	0	0	0	0	0	0	0	0	0.00238	0.03953	0.04651	0	0	0	0	0	0	0	0	0	0	0.02093	0.05116	0.06744	0.02381	0	0	0	0	0	0	0	0	0	0	0	0
132	0	0	0	0	0	0	0	0	0	0	0	0	0.10952	0.17674	0.09767	0.07442	0.04524	0.09535	0.1	0.0907	0.09535	0.09767	0.04146	0.00909	0	0.03256	0.14419	0.16512	0.19762	0.13721	0.07619	0.10233	0.1	0.07907	0.05	0.17209	0.07381	0.02326	0.02273	0.0119	0
133	0	0	0	0	0	0	0	0	0	0	0	0	0.00476	0.04186	0.04651	0	0	0.00698	0.0119	0.01628	0.00233	0.01628	0.00488	0	0	0.01395	0.06047	0.04419	0.05714	0.00698	0	0	0	0	0	0.02558	0.01429	0	0	0.00238	0
134	0	0	0	0	0	0	0	0	0	0	0	0	0	0.01628	0.00698	0	0	0	0	0	0	0	0	0	0	0.0186	0.01163	0.00233	0	0	0	0	0	0	0	0	0	0	0	0	0
135	0	0.02273	0	0	0	0.00465	0.04286	0.04419	0	0.00233	0	0	0	0.00233	0	0	0	0	0	0	0	0	0	0	0	0	0.00233	0	0.00714	0.00465	0	0	0	0	0	0.02093	0.01667	0	0	0	0
136	0	0.47727	0.44524	0.50233	0.35476	0.24186	0.1119	0.04884	0.06744	0.02326	0.04103	0.02391	0.00952	0.01628	0.00233	0.00465	0.0119	0.00465	0.00952	0.0186	0.0093	0.01163	0.00244	0.00682	0.00238	0.0093	0.00233	0.00465	0.00714	0.00233	0.00714	0.00698	0.00465	0.00465	0.02381	0.00698	0.01905	0.02326	0.01818	0.0119	0
137	1	0.84091	0.7	0.66512	0.64286	0.54186	0.38095	0.30698	0.28605	0.24186	0.21282	0.17391	0.10952	0.08837	0	0	0.00476	0	0.00476	0	0.00698	0	0	0	0.00476	0.0093	0.0186	0.02093	0.01429	0.01163	0.0381	0.05814	0.10465	0.03023	0.08095	0.10465	0.02857	0.03721	0.06364	0.04048	0
138	1	0.91364	0.70238	0.65116	0.60952	0.53953	0.32143	0.31163	0.31163	0.29535	0.3	0.29783	0.28095	0.23023	0.21628	0.1907	0.1881	0.1907	0.17857	0.14419	0.1093	0.1	0.1	0.1	0.1	0.1	0.1	0.1	0.10238	0.1186	0.15	0.1907	0.2	0.19767	0.2	0.2	0.2	0.2	0.2	0.18095	0.1
139	1	0.94091	0.7	0.69302	0.67381	0.6	0.45476	0.30698	0.31163	0.31163	0.20256	0.20435	0.18095	0.10698	0.06977	0	0.06429	0.00233	0.01429	0.04419	0.00233	0	0	0	0	0	0	0	0.00476	0	0.04524	0.1093	0.10465	0.1093	0.1	0.09767	0.00714	0.00698	0.06591	0.04286	0
140	0	0.65	0.50952	0.53023	0.55476	0.47674	0.25952	0.22326	0.1814	0.1814	0.22051	0.21739	0.17857	0.07907	0.10698	0.09767	0.10238	0.1	0.09762	0.09302	0.02558	0	0	0	0.00238	0.00233	0.00465	0.00233	0.02143	0	0.05	0.1	0.10233	0.10233	0.1	0.1	0.05	0.00698	0.05909	0.04048	0
141	0	0.22727	0.16905	0.13256	0.21429	0.10698	0.05238	0.0186	0.05814	0.03256	0.04872	0.09783	0.06667	0.0093	0.0814	0.09302	0.09524	0.1	0.09762	0.07674	0.02326	0.00233	0.00976	0	0.00238	0.03488	0	0	0.00952	0	0.05	0.10465	0.1	0.1	0.1	0.04186	0.00714	0	0.03409	0.02143	0
142	0	0.24091	0.15714	0.12791	0.15	0.07907	0.0119	0.00698	0.04419	0.02093	0.01538	0.08913	0.06667	0.02093	0.1	0.1	0.10714	0.10465	0.13571	0.20465	0.13256	0.1	0.15122	0.12955	0.1119	0.16977	0.0814	0.13023	0.10714	0.10465	0.1	0.16977	0.13023	0.14419	0.13571	0.09302	0.09762	0.16047	0.14545	0.12857	0.2
143	1	0.88636	0.65	0.52093	0.48095	0.3907	0.29762	0.2907	0.3	0.29535	0.3	0.3	0.2881	0.23023	0.21163	0.19767	0.2	0.2	0.24762	0.27907	0.22558	0.19767	0.17073	0.14545	0.11905	0.12093	0.13023	0.1	0.1619	0.2	0.21429	0.27907	0.29767	0.26977	0.24762	0.28837	0.3	0.27442	0.26364	0.28095	0.3
144	0	0.30909	0.22143	0.22791	0.18571	0.16512	0.06429	0.0093	0.03721	0.00465	0.04103	0.06304	0.03571	0.01395	0.10233	0.1	0.1	0.1	0.09762	0.0814	0.02093	0.00233	0	0	0.00238	0.00698	0	0	0.00476	0	0.04762	0.10465	0.11395	0.10698	0.10238	0.05349	0.02381	0.0093	0.04318	0.01905	0
145	0	0.00909	0.02857	0.00233	0.00476	0	0	0	0	0	0	0	0	0.01163	0.0907	0.09535	0.09762	0.09302	0.05952	0.12093	0.1	0.1	0.10976	0.08409	0.09762	0.14186	0.07674	0.06744	0.01429	0.03256	0.09286	0.09767	0.10233	0.09535	0.0881	0.09535	0.1	0.1	0.1	0.1	0.1
146	0	0.07727	0.06667	0.04651	0.09524	0.0907	0.02381	0.09767	0.1186	0.1	0.10256	0.12609	0.10476	0.1814	0.2	0.2	0.2	0.2	0.24286	0.3	0.23256	0.2	0.21463	0.20682	0.2	0.25814	0.19535	0.21628	0.22381	0.29767	0.26667	0.20465	0.20233	0.20698	0.25952	0.21395	0.29048	0.3	0.25227	0.24524	0.3
147	0	0.08636	0.05	0.07674	0.10476	0.13721	0.1	0.0907	0.10465	0.09535	0.10256	0.12174	0.1	0.12558	0.2	0.19767	0.2	0.2	0.20238	0.18605	0.12791	0.10698	0.1	0.10227	0.10238	0.10698	0.1	0.1093	0.1	0.1	0.15952	0.19767	0.2	0.19302	0.21429	0.19767	0.29048	0.2814	0.22045	0.19762	0.2
148	0	0	0	0	0	0	0	0	0	0	0	0	0	0	0.00233	0.00465	0.00714	0	0	0.00233	0	0.00233	0	0	0	0	0	0.0093	0	0	0.02619	0.05581	0.07209	0.07674	0.03333	0.03488	0.06905	0.05814	0.06818	0.05952	0.1
149	0	0.00909	0	0	0	0	0	0	0	0	0.00256	0.00217	0	0.00465	0.04884	0.03488	0.04048	0.0186	0.02381	0.10698	0.1	0.10465	0.10488	0.11136	0.11429	0.1907	0.13721	0.1907	0.12381	0.1	0.12143	0.11628	0.13256	0.13256	0.10952	0.10233	0.13095	0.11395	0.125	0.1119	0.1
150	0	0.01818	0.00714	0.02326	0.06429	0.06744	0.03095	0.10233	0.14884	0.1	0.10769	0.17609	0.11905	0.18605	0.2	0.2	0.2	0.2	0.24286	0.3	0.23256	0.2	0.2	0.2	0.2	0.20698	0.19767	0.2186	0.23333	0.27442	0.25	0.2	0.2	0.20465	0.27143	0.20698	0.29524	0.3	0.27273	0.25	0.3
151	0	0	0	0	0	0	0	0	0	0	0.00256	0.01739	0.05	0.02093	0.07209	0.09535	0.09762	0.08837	0.09048	0.09535	0.0907	0.1	0.1	0.1	0.1	0.1	0.1	0.10465	0.1	0.1	0.14524	0.16744	0.18605	0.1814	0.13333	0.12326	0.16667	0.19302	0.18409	0.17857	0.2
152	0	0	0	0	0	0	0	0	0	0	0	0	0	0.0186	0.02791	0	0	0	0	0	0	0	0	0	0	0.03721	0.06512	0.05116	0.01429	0.00698	0.02143	0.05116	0.03256	0.05116	0.02857	0.03953	0.02381	0.03721	0.03864	0.03095	0
153	0	0	0	0	0	0	0	0	0	0	0	0	0.00952	0	0.00465	0	0	0.00233	0	0.00698	0.00698	0.01628	0.02195	0.02273	0.01905	0.02558	0.01628	0.07674	0.10952	0.1186	0.11429	0.12791	0.13488	0.11395	0.10714	0.11628	0.12143	0.11395	0.11136	0.12857	0.1
154	0	0	0	0	0	0	0	0	0	0	0	0	0	0	0	0	0	0	0	0	0	0	0	0	0	0.02093	0	0	0.00238	0	0	0	0.0093	0.01628	0.00476	0.00233	0.00476	0.03256	0.01136	0.01429	0
155	0	0	0	0	0	0	0	0	0	0	0	0	0	0.02791	0.01395	0	0	0	0	0	0	0	0	0	0	0.03953	0.04419	0.02558	0	0	0	0	0	0	0	0	0	0	0	0	0
156	0	0	0	0	0	0	0	0	0	0	0	0	0	0.03023	0.02326	0	0	0	0	0	0	0	0	0	0	0.05814	0.06512	0.05581	0	0	0	0	0	0	0	0	0.00238	0	0	0	0
157	0	0	0	0	0	0	0	0	0	0	0	0	0	0.04651	0.05349	0	0	0	0	0	0	0	0	0	0	0.05581	0.09535	0.07907	0.03095	0	0	0	0	0	0	0.0093	0	0	0	0	0
158	0	0	0	0	0	0	0	0	0	0	0	0	0	0.04186	0.05814	0	0	0	0	0	0	0	0	0	0	0.04651	0.08837	0.07209	0.02857	0	0	0	0	0	0	0.00233	0	0	0	0	0
159	0	0	0	0	0	0	0	0	0	0	0	0	0.00952	0.05814	0.06977	0	0	0.03721	0.07143	0.04186	0	0.04186	0.01463	0.00227	0	0.04186	0.0907	0.08837	0.09048	0.03256	0	0	0	0	0	0.05349	0.03571	0	0	0.00952	0
160	0	0	0	0	0	0	0	0	0	0	0	0	0	0.00233	0.01163	0	0	0	0	0	0	0	0	0	0	0.00465	0.04419	0.01163	0	0	0	0	0	0	0	0	0	0	0	0	0
161	0	0	0	0	0	0	0.00238	0	0	0	0	0	0.00476	0.03023	0.04651	0	0	0.00233	0.00952	0.01395	0	0.00465	0.00488	0	0	0.00233	0.05581	0.03256	0.05238	0.03023	0.00238	0.00233	0.00465	0	0	0.06047	0.07381	0	0	0.05476	0.1
162	0	0	0	0	0	0	0.00238	0	0	0	0	0	0	0	0	0	0	0	0	0	0	0	0	0	0	0	0	0	0	0	0	0	0	0	0	0	0	0	0	0	0
163	1	0.78182	0.50952	0.39767	0.33333	0.26047	0.15	0.1	0.10233	0.0814	0.00256	0	0.02381	0	0	0	0	0	0	0	0	0	0	0	0	0	0	0	0	0	0	0	0	0	0	0	0	0	0	0	0
164	0	0.03182	0.0119	0.01163	0	0.02326	0.01667	0.0093	0.04419	0.00233	0	0	0	0	0	0	0	0	0	0	0	0	0	0	0	0	0	0	0	0	0	0	0	0	0	0	0	0	0	0	0
165	0	0.42727	0.36429	0.2814	0.22857	0.1907	0.10476	0.09767	0.1	0.09302	0.04872	0.08478	0.05	0	0.01163	0.00465	0.00714	0.00233	0	0	0	0	0	0	0	0	0	0	0	0	0.04048	0.07674	0.08837	0.09535	0.1	0.00233	0	0	0.00227	0.00714	0
166	0	0.04091	0.00714	0.01163	0.09762	0.02093	0.00476	0.00233	0.06279	0.02326	0	0	0	0	0.02558	0.00465	0.01429	0.00233	0	0	0	0	0.00244	0	0	0.00233	0	0	0	0	0	0.00698	0.00233	0	0	0	0	0	0	0	0
167	0	0	0	0	0.07143	0.01628	0	0	0	0	0	0	0	0	0.02093	0	0	0.00233	0	0	0	0	0	0	0	0	0	0	0	0	0	0	0	0	0	0	0	0	0	0	0
168	0	0.00455	0.02143	0.02326	0.1	0.04884	0	0	0	0	0	0	0	0	0.01395	0	0	0	0	0	0	0	0.00488	0.00227	0	0.0093	0	0	0	0	0	0	0.00233	0.00233	0.00952	0.05581	0.02381	0.00698	0.00682	0.00238	0
169	0	0.04091	0.04762	0.00233	0.09286	0.01395	0	0	0	0	0	0	0	0	0.00233	0	0	0	0	0.00233	0.01163	0.00465	0.0122	0	0.00238	0.01395	0	0	0	0	0	0	0.00465	0	0	0	0	0	0	0	0
170	0	0	0	0	0.00238	0	0	0	0	0	0	0	0	0	0	0	0	0	0	0	0	0	0	0	0	0	0	0	0	0	0	0	0	0	0	0.01163	0.01905	0.02558	0.00909	0.0119	0
171	0	0	0.00476	0.00465	0.06429	0.0093	0	0	0	0	0	0	0	0	0	0	0	0	0	0	0	0	0.04146	0.07273	0.03333	0.03488	0.02326	0.04419	0.0381	0.06512	0.04762	0.03721	0.07442	0.07442	0.05714	0.17209	0.16429	0.17209	0.10227	0.09524	0.1
172	0	0.00455	0.04048	0.01628	0.07619	0	0	0	0	0	0	0	0	0	0	0	0	0	0	0.06047	0.1	0.1	0.1878	0.15455	0.1881	0.14419	0.15581	0.1186	0.1	0.1	0.10714	0.1	0.09767	0.1	0.10476	0.1	0.1	0.1	0.1	0.1	0.1
173	0	0	0	0	0	0	0	0	0	0	0	0	0	0	0	0	0	0	0	0	0.00698	0.01395	0.00488	0	0.00238	0	0	0	0	0	0	0	0	0	0	0	0.00238	0	0	0	0
174	0	0	0	0	0	0	0	0	0	0	0	0	0	0	0	0	0	0	0	0	0	0	0	0	0	0.00465	0	0	0	0	0	0	0	0	0	0.06744	0.1	0.1	0.1	0.08333	0.1
175	0	0	0.00952	0.00465	0.04048	0.00233	0	0	0	0	0	0	0	0	0	0	0	0	0	0.04419	0.03488	0.0814	0.12927	0.10455	0.11429	0.1186	0.11395	0.10233	0.1	0.1	0.1	0.1	0.1	0.1	0.1119	0.15581	0.17381	0.16977	0.12727	0.10952	0.1
176	0	0	0	0	0	0	0	0	0	0	0	0	0	0	0	0	0	0	0	0.05349	0.1	0.1	0.09268	0.07273	0.09762	0.1	0.06512	0.05581	0.07381	0.0814	0.10238	0.1	0.09302	0.09767	0.08333	0.09535	0.0881	0.08605	0.08864	0.09048	0.1
177	0	0	0	0	0	0	0	0	0	0	0	0	0	0	0	0	0	0	0	0	0	0	0	0	0	0.00698	0.03488	0	0	0	0	0	0	0	0	0.00233	0.02143	0.02791	0.00682	0.00714	0
178	0	0	0	0	0	0	0	0	0	0	0	0	0	0	0	0	0	0	0	0	0	0	0	0	0	0.00465	0.03256	0	0	0	0	0	0	0	0	0.02558	0.05	0.0907	0.1	0.03571	0
179	0	0	0	0	0	0	0	0	0	0	0	0	0	0.03256	0.03953	0	0	0	0	0	0	0	0	0	0	0.01628	0.06512	0.03256	0.02619	0.02093	0	0	0.00233	0	0	0.04419	0.09524	0.09535	0.1	0.07143	0.1
180	0	0	0	0	0	0	0	0	0	0	0	0	0	0.00465	0.00698	0	0	0	0	0	0	0	0	0	0	0	0.03953	0	0.00714	0.01163	0.00238	0	0.0093	0	0	0.02791	0.0881	0.08372	0.1	0.08333	0.1
181	0	0	0	0	0	0	0	0	0	0	0	0	0	0	0	0	0	0	0	0	0	0	0	0	0	0	0	0	0	0	0	0	0	0	0	0	0.02143	0.01628	0.04773	0.0381	0.1
182	0	0.00909	0.01667	0.00233	0	0.02791	0.09286	0.08837	0.00465	0.01163	0	0	0	0	0	0	0	0	0	0	0	0	0	0	0	0	0	0	0	0	0	0	0	0	0	0.00233	0.00476	0	0	0.02381	0.1
183	0	0.00455	0	0	0	0.01628	0.0119	0.02558	0.03721	0.01628	0	0	0	0	0.01163	0.00698	0.00476	0.00233	0	0	0	0	0	0	0	0	0	0	0	0	0	0	0	0	0	0	0	0	0	0.00714	0
184	1	0.20455	0.16429	0.2093	0.19286	0.21395	0.16429	0.1	0.1	0.08837	0	0	0	0	0.01395	0.00698	0	0	0	0	0	0	0	0	0	0	0	0	0	0	0	0.00465	0	0	0	0	0	0	0	0	0
185	0	0.00455	0	0	0.01667	0.03721	0.04762	0.00698	0.05349	0.06512	0	0	0	0	0.02791	0.05814	0.06667	0.0186	0	0	0	0	0	0	0	0	0	0	0	0	0	0.00233	0	0	0	0	0	0	0	0	0
186	0	0	0	0	0	0	0	0	0	0	0	0	0	0	0	0	0	0	0	0	0	0	0	0	0	0	0	0	0	0	0	0	0	0	0	0	0	0	0	0.00952	0
187	0	0	0	0.00465	0.03333	0.02791	0.04762	0.07907	0.00233	0.00698	0	0	0	0	0	0	0	0	0	0	0	0	0	0	0	0	0	0	0	0	0	0	0	0	0	0.02093	0.05238	0	0	0.02381	0
188	0	0	0	0.00233	0.00714	0.03023	0.04762	0.02791	0.00698	0.04186	0	0	0	0	0.01395	0.01395	0.00238	0.00233	0	0	0	0	0	0	0	0	0	0	0	0	0	0	0	0	0	0	0	0	0	0	0
189	0	0	0	0	0	0	0.00952	0	0	0	0	0	0	0	0.00698	0.03488	0.00952	0.00465	0	0	0	0	0	0	0	0	0	0	0	0	0	0	0	0	0	0	0	0	0	0	0
190	0	0	0	0	0	0	0.00476	0	0	0	0	0	0	0	0	0	0	0	0	0	0	0	0	0	0	0	0	0	0	0.00233	0	0	0	0	0.00238	0.04419	0.09524	0	0	0.03571	0
191	0	0	0	0	0.00714	0	0.00714	0	0	0.00233	0	0	0	0	0	0	0	0	0	0	0	0	0	0	0	0	0	0	0	0	0	0	0	0	0	0.03488	0.05476	0	0	0.02143	0
192	0	0	0	0	0	0	0.01667	0.00465	0	0.00233	0	0	0	0	0.00465	0.02558	0	0.0093	0	0	0	0	0	0	0	0	0	0	0	0	0	0	0	0	0	0.0186	0.02857	0	0	0	0
193	0	0	0	0	0	0	0.00238	0	0	0	0	0	0	0	0	0	0	0	0	0	0	0	0	0	0	0	0	0	0	0	0	0	0	0	0	0.00698	0.0119	0	0	0	0
194	0	0	0	0	0	0	0.00476	0	0	0	0	0	0	0	0	0	0	0	0	0	0	0	0	0	0	0	0	0	0	0	0	0	0	0	0	0.04186	0.07619	0	0.00682	0.00714	0
195	0	0	0	0	0	0.00233	0.00714	0	0	0	0	0	0.00238	0	0	0	0	0	0	0	0.00465	0	0	0	0	0	0	0	0	0	0	0	0	0.00233	0.00238	0.02326	0.04286	0	0.00227	0	0
196	0	0	0	0	0	0	0	0.0093	0	0	0	0.00435	0.01429	0	0	0.01163	0	0.00465	0	0	0	0	0	0	0	0	0	0	0	0	0	0	0	0	0	0	0.00476	0	0	0	0
197	0	0	0	0	0	0	0	0	0	0	0	0.00217	0	0	0	0	0	0	0	0	0	0	0	0	0	0	0	0	0	0	0	0	0	0	0	0.03721	0.0619	0	0.00682	0	0
198	0	0	0	0	0	0	0	0	0	0	0	0	0.00238	0	0	0	0	0	0	0	0.00698	0	0	0	0	0	0	0	0	0	0	0	0	0	0	0.03721	0.05476	0	0.01364	0	0
199	0	0	0	0	0	0	0	0.00233	0	0	0	0	0	0	0	0	0	0	0	0	0.00698	0	0	0	0	0	0	0	0	0	0	0	0	0	0	0	0	0	0.00455	0	0
200	0	0	0	0	0	0	0	0.00698	0	0	0	0.01087	0.02143	0	0	0	0	0	0	0	0.00233	0	0	0	0	0	0	0	0	0	0	0	0.00233	0	0	0	0	0	0.00455	0.00238	0
201	0	0	0	0	0	0	0	0	0	0	0	0	0	0	0	0	0	0	0	0	0.00698	0	0	0	0	0	0	0	0	0	0	0	0	0	0	0	0	0	0.01591	0	0
202	0	0	0	0	0	0	0	0	0	0	0	0	0	0	0	0	0	0	0	0	0.00233	0	0	0	0	0	0	0	0	0	0	0	0	0	0	0.02558	0.03571	0.00465	0.01591	0	0
203	0	0	0	0	0	0	0	0	0	0	0	0	0.00238	0.00698	0	0	0	0	0	0	0.00698	0	0	0	0	0	0	0	0.01429	0.00698	0.02381	0.00698	0.02326	0.00698	0.03095	0.03721	0.03571	0.02791	0.05455	0	0
204	0	0	0	0	0	0	0	0	0	0	0	0	0.00238	0.04186	0	0	0	0	0	0	0.00465	0	0	0	0	0	0	0.00465	0.02381	0.04419	0.1	0.1	0.1	0.1	0.1	0.07442	0.08333	0.05814	0.04091	0	0
205	0	0	0	0	0	0	0	0	0	0	0	0	0	0.04419	0	0	0	0	0	0	0.00465	0	0	0	0	0	0.00698	0.02093	0.05952	0.05814	0.1	0.1	0.1	0.1	0.10238	0.09302	0.09524	0.09302	0.07727	0	0
206	0	0	0	0	0	0	0	0	0	0	0	0	0	0.03023	0	0	0	0	0	0	0	0	0	0	0	0	0	0.01163	0.05	0.03953	0.1	0.1	0.1	0.1	0.1	0.05814	0.03571	0.07209	0.02955	0	0
207	0	0	0	0	0	0	0	0	0	0	0	0	0	0.01163	0	0	0	0	0	0	0	0	0	0	0	0	0	0	0.01667	0.03488	0.09524	0.09535	0.08837	0.09767	0.08095	0.05116	0.09762	0.05116	0.02045	0.00952	0
208	0	0	0	0	0	0	0	0	0	0	0	0	0.00714	0.03953	0	0	0	0	0	0	0	0	0	0	0	0	0.00233	0.01628	0.05714	0.05349	0.1	0.1	0.1	0.1	0.1	0.08837	0.1	0.07674	0.025	0.04762	0.1
209	0	0	0	0	0	0	0	0	0	0	0	0	0.00476	0.03953	0	0	0	0	0	0	0	0	0.00244	0.00455	0.00238	0	0	0.02558	0.05476	0.03953	0.1	0.1	0.1	0.1	0.1	0.07907	0.10952	0.1	0.05	0.02143	0
210	0	0	0	0	0	0	0	0	0	0	0	0	0	0.02558	0	0	0	0	0	0	0	0	0	0	0	0	0	0	0.03571	0.03953	0.09524	0.1	0.08837	0.1	0.08333	0.02791	0.07857	0.05581	0	0.00952	0
211	0	0	0	0	0	0	0	0	0	0	0	0	0	0.01163	0	0	0	0	0	0	0	0	0	0	0	0	0	0	0.01667	0.03953	0.09048	0.1	0.08605	0.09535	0.06429	0.04651	0.1	0.01628	0.00227	0.04286	0
212	0	0	0	0	0	0	0	0	0	0	0	0	0.00714	0.03488	0	0	0	0	0	0	0	0	0	0	0	0.00465	0.02558	0.00698	0.04286	0.05116	0.1	0.1	0.0907	0.1	0.09524	0.13488	0.18333	0.12326	0.1	0.1	0.1
213	0	0	0	0	0	0	0	0	0	0	0	0	0	0.03256	0	0	0	0	0	0	0	0	0	0	0	0	0	0	0.02143	0.03023	0.09286	0.1	0.0907	0.1	0.07381	0.03023	0.06429	0.03721	0.03864	0.01905	0
214	0	0	0	0	0	0	0	0	0	0	0	0	0	0	0	0	0	0.00233	0	0	0	0	0	0	0	0	0	0	0	0.00233	0	0	0	0.00698	0	0.0093	0.02857	0.00233	0	0.01905	0
215	0	0	0	0	0	0	0	0	0	0	0	0	0	0.01395	0	0	0	0	0	0	0	0	0	0	0	0	0	0	0.00714	0.03256	0.05238	0.07209	0.04651	0.06512	0.00952	0.07209	0.13571	0.04419	0.09091	0.08333	0.1
216	0	0	0	0	0	0	0	0	0	0	0	0	0	0.02558	0	0	0	0	0	0	0	0	0	0	0	0.00465	0	0	0	0.00465	0.05476	0.06744	0.02558	0.03721	0.00714	0.08372	0.10476	0.1	0.1	0.1	0.1
217	0	0	0	0	0	0	0	0	0	0	0	0	0	0	0	0	0.00476	0.00465	0	0	0	0	0	0	0	0	0	0	0	0	0	0	0	0	0	0.07907	0.07619	0.0814	0.01591	0.00714	0
218	0	0	0	0	0	0	0	0	0	0	0	0	0	0	0	0	0	0	0	0	0	0	0	0	0	0	0	0	0	0	0	0	0	0	0	0.06512	0.0619	0.06279	0.02045	0.02143	0
219	0	0	0	0	0	0	0	0	0	0	0	0	0	0	0	0	0	0	0	0	0	0	0	0	0	0	0	0	0	0	0	0	0	0	0.00238	0.08837	0.1	0.1	0.1	0.06429	0
220	0	0	0	0	0	0	0	0	0	0	0	0	0	0	0	0.00233	0.00238	0.00233	0	0	0	0	0	0	0	0	0	0	0	0	0	0	0	0	0.00952	0.1	0.09524	0.1	0.05909	0.00238	0
221	0	0	0	0	0.00238	0.00465	0	0.00465	0	0	0	0.0413	0.01667	0	0	0	0.02619	0.01395	0	0	0	0	0	0	0	0	0	0	0	0	0	0.00465	0	0	0	0.07674	0.05714	0.06047	0.00455	0	0.1
222	0	0	0	0	0.07857	0.02558	0	0	0	0	0	0	0	0	0	0	0	0	0	0	0	0	0	0	0	0	0	0	0	0	0	0	0	0	0.01905	0.06977	0.05238	0.07209	0	0	0
223	0	0	0.00476	0.00465	0.05952	0.01628	0	0	0.00233	0	0	0	0	0	0	0.00465	0	0	0	0	0	0	0.00488	0.00909	0.00952	0	0.01163	0.03023	0.00238	0.03488	0.02143	0.00465	0.02791	0.02093	0.03333	0.16279	0.12857	0.10465	0.05	0.00714	0.1
224	0	0	0	0	0.01429	0.00233	0	0	0	0	0	0.02391	0	0	0	0	0.02143	0.01395	0	0	0	0	0	0	0	0	0	0	0	0	0	0.01163	0	0	0.02857	0.08605	0.05952	0.06512	0	0	0.1
225	0	0	0.00714	0.03023	0.09762	0.0814	0.01667	0.00233	0	0	0	0.01522	0	0	0.0186	0	0.02143	0.01395	0	0	0	0	0	0	0	0	0	0	0	0	0	0.0093	0	0	0.02143	0.00465	0	0	0	0	0.1
226	0	0	0.06429	0.07674	0.1	0.08372	0	0	0	0	0	0	0	0	0.00233	0	0	0	0	0	0	0.00698	0.09024	0.09091	0.07143	0.03023	0.07907	0.08837	0.04524	0.08605	0.0619	0.04186	0.08372	0.06512	0.07857	0.12093	0.1119	0.12326	0.08182	0.07381	0.1
227	0	0	0.02857	0.03488	0.07857	0.06744	0	0	0.00465	0	0	0	0	0.0093	0	0.00698	0.00476	0.0186	0	0	0	0	0.00732	0.00455	0.00238	0	0.00465	0.00698	0	0	0	0	0	0	0.0381	0.02093	0.01667	0.02558	0.00455	0.00238	0
228	0	0	0.04524	0.05349	0.07381	0.07209	0	0	0.00698	0	0	0	0	0.03721	0.00465	0	0.01905	0.03256	0	0	0	0	0	0	0	0	0	0	0	0	0	0.03256	0	0	0.0381	0.00698	0	0.00465	0.00909	0	0.1
229	0	0	0.06429	0.09535	0.1	0.08372	0.00476	0	0.00233	0	0	0	0	0.00233	0.00233	0	0.00476	0.00698	0	0	0	0	0.00488	0.00227	0.00238	0.01163	0.00465	0.00698	0	0	0	0.01163	0	0	0.02857	0	0.00714	0.01395	0.02727	0	0
230	0	0	0.06905	0.1	0.1	0.08605	0.01667	0	0.00233	0	0	0	0	0.0186	0	0.00233	0.00238	0.0186	0	0	0	0.0186	0.04878	0.04773	0.04762	0.03953	0.08372	0.04651	0	0.01628	0	0.00233	0.00233	0	0.04048	0.00698	0	0.01163	0.04318	0	0
231	0	0	0.0619	0.06977	0.05476	0.0907	0.01667	0	0.0093	0	0.00769	0	0	0.05349	0.00233	0	0	0.02326	0	0	0	0	0	0	0	0	0	0.0093	0	0	0	0	0	0	0.03571	0.00465	0	0	0	0	0
232	0	0	0.0619	0.1	0.07381	0.08837	0.01905	0	0.0093	0	0.01795	0.00217	0	0.05814	0.00233	0	0	0.02326	0	0	0	0.0093	0.01463	0	0	0	0	0.00465	0	0	0	0.02558	0	0	0.01905	0	0	0	0	0	0
233	0	0	0.01667	0.03721	0.00952	0.01395	0.01667	0	0.0093	0	0.01026	0.0087	0	0.07907	0.00233	0	0	0.02326	0	0	0.00233	0	0	0	0	0	0	0.00233	0	0	0	0.03488	0	0	0.00476	0	0	0	0	0	0
234	0	0	0	0.00698	0.00476	0.00465	0.02857	0	0.00698	0	0.00769	0.03478	0	0.06279	0.00698	0	0	0.02093	0	0.00233	0.00233	0	0	0	0	0	0	0	0	0	0	0.03721	0	0	0	0	0	0	0	0	0
235	0	0	0	0.01628	0.0619	0.03721	0.04048	0	0.00465	0	0.00256	0.06087	0.09524	0.06744	0.02093	0.01163	0.0119	0.0186	0	0.00465	0.00233	0	0	0	0	0	0	0	0	0	0	0.03488	0	0	0	0	0	0	0	0	0
236	0	0	0	0	0.00476	0.00465	0.04762	0.00465	0.00233	0	0	0.05652	0.07381	0.01163	0.02326	0.08372	0.10476	0.05349	0	0.00233	0.00233	0	0	0	0	0	0	0	0	0	0	0.03488	0	0	0	0	0	0	0	0	0.1
237	0	0	0	0	0	0.00465	0.04762	0.00233	0	0	0	0.07826	0.1	0.0093	0.02558	0.09767	0.10476	0.05349	0	0.00465	0.00233	0	0	0	0	0	0	0	0	0	0	0.03256	0	0	0	0	0	0	0	0	0
238	0	0	0	0	0	0.00233	0.04286	0.0093	0.03721	0.03023	0	0.06087	0.1	0.00698	0.02558	0.09535	0.09762	0.05116	0	0	0	0	0	0	0	0	0	0	0	0	0	0.00465	0	0	0	0	0	0	0	0	0
239	0	0.00455	0	0	0	0.00465	0.05	0.0093	0.00233	0.00698	0	0.07391	0.1	0.00698	0.02558	0.08605	0.10238	0.07674	0	0	0	0	0	0	0	0	0	0	0	0.00233	0	0.0186	0	0	0	0	0	0	0	0	0
240	0	0	0	0	0	0	0.00952	0.01163	0.00233	0	0	0.05435	0.04762	0.00698	0.00233	0.02093	0.0381	0.03721	0	0	0	0	0	0	0	0	0	0	0	0	0	0	0	0	0	0	0.00238	0	0	0	0
241	0	0	0	0	0	0	0.00952	0.01395	0	0	0	0.06739	0.09524	0	0	0.03488	0.03095	0.06047	0	0	0	0	0	0	0	0	0	0	0	0	0	0	0	0	0	0	0	0	0	0	0
242	0	0	0	0	0	0	0	0	0	0	0	0.00435	0.00238	0	0	0	0.00476	0.00465	0	0	0	0	0	0	0	0	0	0	0	0	0	0	0	0	0	0	0	0	0	0	0
243	0	0	0	0	0	0	0.00238	0.01395	0	0	0	0.06522	0.09524	0	0	0	0.0119	0.04186	0	0	0	0	0	0	0	0	0	0	0	0	0	0	0	0	0	0	0	0	0	0	0
244	0	0	0	0	0	0	0	0.01628	0	0	0	0.06739	0.1	0.00233	0	0.00698	0.02143	0.06512	0	0	0	0	0	0	0	0	0	0	0	0	0	0	0	0	0	0	0	0	0	0.00238	0
245	0	0	0	0	0	0	0	0.00698	0	0	0	0.01087	0.0381	0.00233	0	0	0.02381	0.01395	0	0	0	0	0	0	0	0	0	0	0	0	0	0	0	0	0	0	0	0	0	0.00238	0
246	0	0	0	0	0	0	0	0.00698	0.00465	0	0	0.01087	0.04286	0	0	0	0.02619	0.01395	0	0	0	0	0	0	0	0	0	0	0	0	0	0	0.01163	0	0	0.00465	0	0	0	0.00714	0
247	0	0	0	0	0	0	0	0.00233	0	0	0	0	0	0	0	0	0.01429	0.00465	0	0	0	0	0	0	0	0	0	0	0	0	0	0	0.01628	0.00465	0	0	0	0	0	0.00476	0
248	0	0	0	0	0	0	0	0.00465	0	0	0	0	0	0	0	0	0.02143	0.00698	0	0	0.00233	0	0	0	0	0	0	0	0	0	0	0	0.02791	0.01395	0	0	0	0	0.00227	0.00952	0
249	0	0	0	0	0	0	0	0.00233	0	0	0	0.01304	0.04048	0.00233	0	0	0.02857	0.01395	0	0	0	0	0	0	0	0	0	0	0	0	0	0	0.00465	0.00233	0	0.02791	0.00714	0.00698	0.01136	0.00476	0
250	0	0	0	0	0	0	0	0	0	0	0	0	0.00476	0	0	0	0.01429	0.00465	0	0	0	0	0	0	0	0	0	0	0	0	0	0	0	0	0	0	0	0.00233	0.00682	0	0
251	0	0	0	0	0	0	0	0	0	0	0	0	0	0	0	0	0	0	0	0	0	0	0	0	0	0	0	0	0	0	0	0	0.00233	0.00233	0	0	0	0.00233	0.01591	0	0
252	0	0	0	0	0	0	0	0	0	0	0	0	0	0	0	0	0.0119	0.00233	0	0	0.00465	0	0	0	0	0	0	0	0	0	0	0	0	0.00233	0	0.01395	0.02381	0.02558	0.10909	0.01429	0
253	0	0	0	0	0	0	0	0	0	0	0	0.00435	0.01429	0.01163	0	0	0.01905	0.01395	0	0	0	0	0	0	0	0	0	0	0	0	0	0	0	0	0	0.05581	0.07381	0.05814	0.09773	0.01905	0
254	0	0	0	0	0	0	0	0	0	0	0	0	0	0.02791	0	0	0	0	0	0	0	0	0	0	0	0	0	0.01395	0.05	0.0186	0.04762	0.02791	0.06047	0.06512	0.08095	0.01395	0.0119	0.08372	0.125	0.06905	0.1
255	0	0	0	0	0	0	0	0	0	0	0	0	0	0.00698	0	0	0	0	0	0	0	0	0	0.00455	0.01429	0	0	0	0	0	0	0	0	0.00465	0	0	0.00714	0.02558	0.11591	0.01667	0
256	0	0	0	0	0	0	0	0	0	0	0	0	0	0.0186	0	0	0.00714	0	0	0	0.00233	0	0	0	0	0	0	0	0	0	0	0	0	0.01163	0	0.00465	0.00714	0.02791	0.1	0.02143	0.1
257	0	0	0	0	0	0	0	0	0	0	0	0	0.04048	0.03953	0	0	0.00238	0	0	0	0	0	0.00244	0	0	0	0	0	0.00238	0	0	0	0	0	0	0.00465	0.00952	0.06047	0.1	0.02143	0
258	0	0	0	0	0	0	0	0	0	0	0	0	0.05238	0.04419	0.00698	0	0.0119	0	0	0	0	0	0.00732	0.02045	0.00952	0	0	0	0.00714	0	0	0	0	0	0.00238	0.00698	0.0119	0.05814	0.12273	0.01667	0
259	0	0	0	0	0	0	0	0	0	0	0	0	0.05714	0.05116	0.01395	0	0.0119	0	0	0.00233	0	0	0.0122	0.00682	0.00952	0	0	0.00465	0.0119	0	0	0	0	0.01395	0.00238	0.00465	0.01667	0.05349	0.09773	0.01429	0
260	0	0	0	0	0	0	0	0	0	0	0	0	0.05714	0.07674	0.04419	0.02093	0.02619	0.1	0.1	0.1	0.1	0.1093	0.07317	0.075	0.1	0.1	0.04186	0.03023	0.07857	0.04884	0.01905	0.05581	0.07442	0.05581	0.07143	0.05581	0.08571	0.09535	0.08864	0.06429	0.2
261	0	0	0	0	0	0	0	0	0	0	0	0	0.05	0.02791	0	0.01163	0.01429	0.00465	0.00238	0.00465	0.01163	0.02326	0.03171	0.025	0.08333	0.08605	0.02093	0.02558	0.09762	0.0907	0.01905	0.06279	0.06047	0.07674	0.0619	0.07209	0.10476	0.1814	0.10909	0.09762	0.2
262	0	0	0	0	0	0	0	0	0	0	0	0	0.0381	0.03953	0	0.0186	0.00238	0.00233	0.00238	0.00233	0.00465	0.01628	0.00976	0	0.02381	0.06047	0.02791	0.03023	0.1	0.09767	0.03571	0.09767	0.04884	0.09767	0.1	0.1	0.10476	0.13023	0.13864	0.17381	0.1
263	0	0	0	0	0	0	0.00476	0	0.04186	0.04419	0	0	0	0.03256	0	0.04186	0	0	0	0	0.00465	0.00233	0	0	0	0.03023	0	0.01628	0.03333	0.00233	0	0	0.0093	0.02558	0.09286	0.0907	0.1	0.17907	0.15455	0.19762	0.1
264	0	0	0	0	0	0	0	0	0.03023	0.01163	0.00256	0	0.00238	0.03721	0	0.02093	0.0119	0.06977	0.05	0.01395	0.02558	0.05349	0.03902	0.00455	0.07381	0.09767	0.1	0.07674	0.09762	0.09535	0.09762	0.09767	0.1	0.08605	0.06667	0.0814	0.05952	0.19302	0.12955	0.13333	0.1
265	0	0	0	0	0	0	0.00952	0.00233	0.08605	0.04884	0.01282	0	0	0.01395	0	0.02791	0	0	0	0	0.00233	0	0	0	0	0	0	0	0	0	0	0	0	0	0	0	0	0.00465	0.01364	0.03333	0
266	0	0	0	0	0	0	0.0119	0.00465	0.08372	0.04419	0.00513	0	0	0.0186	0	0.02558	0	0	0	0	0	0	0	0	0	0.00233	0	0.00465	0	0	0	0	0	0	0	0	0	0	0.00455	0.00952	0
267	0	0	0	0	0	0	0.00952	0.03256	0.07442	0.04651	0.00513	0	0	0.01163	0	0.02093	0	0	0	0	0	0	0	0	0	0.00698	0	0.01628	0	0	0.00238	0	0	0	0	0	0	0	0.01136	0.03095	0
268	0	0	0	0	0	0.00233	0.04762	0.06047	0.09767	0.0907	0.00256	0	0	0.00233	0	0.00233	0	0	0	0	0	0	0	0.00455	0.01667	0.03023	0	0.02093	0	0	0	0	0	0	0	0	0	0	0.01591	0.05476	0
269	0	0	0	0	0	0	0.01667	0.06279	0.01395	0.04419	0.00513	0	0	0	0	0	0	0	0	0.00698	0.00233	0	0	0	0	0.00233	0	0	0.00476	0	0.00238	0	0	0	0	0	0	0	0.01136	0.0381	0
270	0	0	0	0	0	0	0.00714	0.05814	0.0093	0.04419	0.01282	0	0	0	0.00233	0	0	0	0	0.02093	0.02326	0	0	0	0.00476	0.00698	0.00233	0.01395	0.00714	0.01628	0.01905	0	0	0	0	0	0	0	0.02273	0.04286	0
271	0	0	0	0	0	0	0.00238	0.03953	0	0.00698	0	0	0.00714	0	0	0	0	0	0	0	0	0	0	0	0	0	0	0	0.00714	0.01395	0.00476	0	0	0	0	0	0	0	0.01591	0.09048	0
272	0	0	0	0	0	0	0	0.03256	0.00698	0.0186	0	0	0.00952	0	0.00233	0	0	0	0	0	0	0	0	0	0	0	0	0	0.00238	0.01163	0.0119	0	0	0	0	0	0	0	0.03182	0.09048	0
273	0	0	0	0	0	0	0.00714	0.04186	0.02326	0	0	0	0	0.00465	0.00233	0	0	0	0	0	0	0.0093	0	0.00455	0	0	0	0	0.00238	0	0	0	0	0	0	0	0	0.00465	0.05682	0.09524	0
274	0	0	0	0	0	0	0.01429	0.04651	0.03023	0.02558	0	0	0	0.0093	0.00698	0	0	0	0	0	0	0.0186	0	0.00227	0.00238	0	0.00233	0	0.00476	0	0	0	0	0	0	0	0	0.01163	0.075	0.09048	0
275	0	0	0	0	0	0	0.02143	0.04651	0.01628	0.01628	0	0	0.00476	0.07442	0.00698	0	0	0	0	0	0	0.00233	0	0.01591	0.00476	0	0.00698	0	0.00238	0	0	0	0	0	0	0.00465	0.00714	0.02791	0.07273	0.06905	0
276	0	0	0	0	0	0	0.02143	0.07209	0.00233	0.03023	0	0	0.07857	0.1186	0.0186	0.0093	0.01905	0.1	0.1	0.1	0.1	0.10698	0.09024	0.06591	0.11905	0.09535	0.10465	0.1	0.10238	0.1	0.1	0.1	0.1	0.1	0.1	0.1	0.10238	0.19767	0.19773	0.18571	0.1
277	0	0	0	0	0	0.00233	0.05476	0.06047	0.00465	0.01628	0	0	0.05238	0.10698	0.04651	0	0.00238	0.0814	0.0881	0.03721	0.01628	0.05116	0.00976	0.00227	0	0	0	0.01628	0.09524	0.09535	0.02143	0.1	0.03023	0.06977	0.04048	0.06047	0.0881	0.1907	0.17273	0.12619	0.1
278	0	0	0	0	0	0	0.05	0.02791	0.00233	0.03023	0.00256	0	0.13095	0.14186	0.05116	0	0	0.03953	0.04048	0.02326	0.01628	0.02093	0.00732	0.02273	0.01429	0	0.00465	0.0186	0.0881	0.07442	0.00714	0.02791	0.01163	0.06279	0.09762	0.09535	0.13571	0.2093	0.11364	0.1	0.2
279	0	0	0	0	0	0	0.05952	0.04884	0.0093	0.03721	0.01795	0	0.10476	0.18372	0.07907	0	0.01667	0.09302	0.09762	0.0907	0.08372	0.10233	0.04878	0.02045	0.00238	0	0.02558	0.03721	0.10238	0.1	0.03571	0.1	0.05116	0.09767	0.1	0.1	0.14048	0.2093	0.14318	0.1381	0.2
280	0	0	0	0	0	0	0.0381	0.01163	0.00698	0.03256	0.02821	0.00435	0.14762	0.16279	0.06512	0	0.00238	0.02558	0.0381	0.05814	0.02093	0.02093	0.00976	0.01364	0.0119	0.03488	0.04186	0.05581	0.08571	0.06279	0.10238	0.12093	0.06744	0.11395	0.1619	0.09767	0.1381	0.24186	0.12955	0.1	0.2
281	0	0	0	0	0	0	0.0381	0.02326	0.03256	0.05581	0.05385	0.00652	0.14286	0.1186	0.04651	0	0.02143	0.05814	0.07143	0.14884	0.18605	0.17907	0.20976	0.22955	0.20714	0.12093	0.16977	0.2	0.11667	0.06744	0.12381	0.12558	0.14186	0.14651	0.20714	0.1186	0.13333	0.26744	0.12273	0.1	0.2
282	0	0	0	0	0	0	0.0381	0.00233	0.03023	0.04884	0.07179	0.02391	0.12381	0.06279	0.05581	0	0.00714	0.00233	0.01429	0.1	0.14186	0.14186	0.1878	0.23636	0.17619	0.1	0.13721	0.1907	0.09762	0.06977	0.11667	0.10465	0.10233	0.14419	0.22619	0.13721	0.14524	0.27209	0.15	0.1	0.2
283	0	0	0	0	0	0	0.01905	0	0.03488	0.04884	0.07179	0.03696	0.1381	0.03488	0.00698	0	0	0	0.02381	0.10233	0.1	0.13488	0.19268	0.22955	0.17619	0.1	0.11628	0.13256	0.10952	0.08837	0.11429	0.1	0.1	0.15581	0.15	0.05349	0.02619	0.1	0.06136	0	0.1
284	0	0	0	0	0	0	0.00476	0	0.04651	0.05349	0.08462	0.04348	0.1381	0.04186	0.00233	0	0	0	0.0381	0.10233	0.1	0.14419	0.19268	0.23182	0.16667	0.1	0.15116	0.14186	0.11667	0.1	0.11429	0.1	0.1	0.19767	0.19524	0.14186	0.11429	0.14651	0.07727	0	0.1
285	0	0	0	0	0	0	0.02381	0.00233	0.06977	0.06744	0.07692	0.04348	0.09762	0.00698	0.00233	0	0	0	0.04286	0.1	0.10233	0.14419	0.20244	0.225	0.15238	0.1	0.12326	0.1093	0.15714	0.14419	0.12619	0.0907	0.09302	0.14186	0.14048	0.04186	0.00238	0.10233	0.03182	0	0.1
286	0	0	0	0	0	0	0.02381	0	0.0814	0.0907	0.09231	0.04348	0.04762	0	0	0	0	0	0.04286	0.10698	0.10698	0.15116	0.24878	0.25909	0.19762	0.13721	0.16977	0.09535	0.05476	0.06977	0.01429	0	0	0.13953	0.07143	0.06744	0.02857	0.02326	0.04091	0	0.1
287	0	0	0	0	0	0	0.03095	0.03023	0.09302	0.09767	0.07179	0.01739	0.02381	0	0	0	0	0	0.04048	0.08837	0.10698	0.12558	0.14878	0.1	0.08571	0.03023	0.05349	0.04884	0.01905	0.0093	0.00476	0	0	0.04651	0.0119	0.00465	0.07619	0.08605	0.00455	0.00952	0.1
288	0	0	0	0	0	0	0.03571	0.02326	0.09535	0.1	0.03846	0.01087	0.00714	0	0	0	0	0	0.04286	0.1	0.0814	0.03488	0.07561	0.10227	0.06429	0.04651	0.0907	0.07907	0.05476	0.09767	0.05476	0	0	0.04651	0.08095	0.01163	0.1	0.1093	0.09545	0.06905	0.1
289	0	0	0	0	0	0	0.02619	0.02326	0.06512	0.06047	0.03333	0.04783	0.02143	0	0	0.02558	0	0	0.04286	0.12791	0.13953	0.1814	0.17561	0.075	0.0619	0.0186	0.11163	0.08837	0.05	0.04419	0.00714	0.02326	0.0907	0.08837	0.02381	0.02558	0.05238	0.08837	0.01136	0.01429	0.1
290	0	0	0	0	0	0	0.04286	0.03488	0.07907	0.0907	0.09487	0.04783	0.04524	0	0	0.09302	0.07143	0	0.02381	0.02093	0.01163	0.04651	0.04878	0.00455	0.01429	0.00233	0.00233	0	0.00714	0.00698	0	0	0.03488	0.05349	0	0	0.03095	0.06977	0.01364	0.0381	0.1
291	0	0	0	0	0	0	0.02381	0.01628	0.00698	0.0186	0.08205	0.05435	0.04762	0	0	0.07442	0.05714	0	0	0.03953	0.06279	0.06744	0.02439	0	0	0	0.00233	0.00698	0	0	0	0	0.04186	0.03721	0	0	0.0119	0.02093	0.04091	0.03095	0
292	0	0	0	0	0	0	0	0.00233	0.01163	0.01163	0.02051	0.02609	0.03095	0	0	0.09767	0.07143	0	0.00476	0.02093	0.05581	0.02093	0.01463	0	0	0	0.00465	0.0186	0	0	0	0	0.09535	0.0814	0.01667	0	0	0.00233	0.02955	0.00952	0
293	0	0	0	0	0	0	0	0.00465	0	0	0.00769	0.02826	0.03095	0	0	0	0	0	0	0.01163	0.04884	0.01163	0.00976	0	0	0	0	0.0093	0	0	0	0	0.03721	0.04651	0.0119	0	0	0.00465	0.00455	0.02143	0.1
294	0	0	0	0	0	0	0	0	0	0	0.00256	0.02174	0.02857	0	0	0	0.00714	0	0.03571	0.05581	0.03953	0.00698	0.02683	0.00227	0	0	0.0093	0.03256	0	0.00233	0	0	0.07674	0.06977	0.01429	0	0	0.04884	0.00909	0.00714	0
295	0	0	0	0	0	0	0	0	0	0	0	0.02391	0.03095	0	0.00233	0	0.01429	0	0.02857	0.03488	0.03023	0.00233	0	0.00455	0.00476	0.01163	0.01163	0.02791	0.00714	0.01395	0	0	0.04651	0.03721	0.0119	0	0.00476	0.03953	0.02727	0.02857	0
296	0	0	0	0	0	0	0	0	0	0	0	0.01957	0.00714	0	0.00465	0.08372	0.07857	0.03256	0.0119	0.00698	0.00233	0	0.01463	0.03636	0.05714	0.0814	0.02326	0.02791	0.00238	0.01163	0.02143	0.01395	0.06047	0.05581	0.01905	0	0.00238	0.0186	0.00455	0.00476	0
297	0	0	0	0	0	0	0	0	0	0	0	0.02826	0.02381	0.00233	0.01628	0.0907	0.10476	0.05581	0.10476	0.1093	0.06279	0.03488	0.04634	0.10227	0.15	0.12791	0.0814	0.05349	0.03571	0.02326	0.09524	0.09302	0.10698	0.1	0.07143	0.0186	0.00238	0.06512	0.05909	0.01429	0
298	0	0	0	0	0	0	0	0	0	0.00698	0	0.02826	0.00238	0	0.01163	0.1	0.10714	0.08837	0.1	0.13488	0.12093	0.1	0.08293	0.09545	0.15238	0.14186	0.1093	0.08605	0.12619	0.0907	0.11667	0.16744	0.13256	0.12093	0.06905	0.01628	0	0.05116	0.05455	0.00714	0
299	0	0	0	0	0	0	0	0	0	0	0	0.0087	0.03095	0.01628	0.03256	0.1	0.10476	0.08372	0.10238	0.14884	0.13023	0.0907	0.10488	0.11818	0.16667	0.24186	0.21395	0.20698	0.15476	0.15581	0.09762	0.1	0.12093	0.09767	0.03095	0.03023	0.07381	0.10233	0.14091	0.09286	0.1
300	0	0	0	0	0	0	0	0	0	0	0	0.00652	0.03333	0.03256	0.02791	0.09302	0.10952	0.09535	0.1	0.14651	0.14651	0.1	0.13902	0.16591	0.2	0.23256	0.2186	0.21395	0.18095	0.16279	0.10238	0.1	0.10233	0.1	0.1	0.09767	0.10714	0.10698	0.15455	0.1	0.1
301	0	0	0	0	0	0	0	0	0	0.00233	0.00769	0.01087	0.06905	0.05349	0.04419	0.06512	0.12381	0.13721	0.1	0.11395	0.1093	0.1	0.17805	0.19545	0.19762	0.23256	0.23023	0.22791	0.20476	0.18605	0.21429	0.19535	0.1907	0.19767	0.2	0.13721	0.1119	0.12791	0.16818	0.1	0.1
302	0	0	0	0	0	0	0	0	0	0	0.00256	0.00652	0.0119	0.0186	0.01395	0.04651	0.09524	0.08372	0.11667	0.17907	0.16047	0.11163	0.06098	0.05455	0.09762	0.12558	0.10698	0.10233	0.15238	0.15349	0.1	0.1	0.1	0.1	0.1	0.10233	0.11429	0.14651	0.14545	0.1	0.1
303	0	0	0	0	0	0	0	0	0	0	0	0.00435	0.00952	0.00698	0.01628	0	0.01905	0.1	0.1	0.09767	0.08605	0.09535	0.05122	0.04091	0.09286	0.10465	0.1	0.1	0.13095	0.13023	0.1	0.1	0.1	0.1	0.1	0.1093	0.1	0.10233	0.10227	0.1	0.1
304	0	0	0	0	0	0	0.00238	0	0.00465	0.01628	0.00513	0.01087	0.05714	0.00698	0.02558	0.06047	0.05714	0.1	0.09286	0.08605	0.1	0.09767	0.05122	0.05	0.10952	0.10233	0.10465	0.1	0.12619	0.13256	0.10238	0.10233	0.10465	0.10233	0.1	0.1093	0.1	0.10698	0.12273	0.1	0.1
305	0	0	0	0	0	0	0	0	0	0.0093	0.02308	0.00435	0.02857	0	0.0093	0	0.00238	0.01395	0	0	0	0	0.00244	0.01591	0.07143	0.10233	0.1	0.1	0.1	0.10233	0.09762	0.1	0.09767	0.1	0.09762	0.1	0.1	0.09302	0.09318	0.09762	0.1
306	0	0	0	0	0	0	0.00238	0	0.00233	0.02558	0.03077	0.01522	0.03333	0	0.00465	0	0.00714	0.00698	0	0	0	0	0	0.01818	0.11905	0.10465	0.1	0.1	0.07143	0.07209	0.1	0.1	0.1	0.1	0.09524	0.09767	0.09048	0.1	0.09773	0.09524	0.1
307	0	0	0	0	0	0	0.00714	0	0.01395	0.04884	0.02821	0.0087	0.04762	0	0.01628	0	0.00238	0.02326	0	0	0	0	0.03659	0.03636	0.02619	0.03721	0.02093	0.02558	0.00238	0	0	0	0	0.00465	0	0	0.00238	0	0.00227	0	0
308	0	0	0	0	0	0	0.00238	0	0.0093	0.07907	0.0359	0.01304	0.0881	0.04419	0.00233	0.0093	0.00476	0.04419	0	0	0	0	0.03415	0.03636	0.00238	0	0	0	0	0	0	0	0	0	0	0	0	0	0	0	0
309	0	0	0	0	0	0	0.01905	0.0093	0.06512	0.16279	0.14615	0.1913	0.26429	0.2	0.12093	0.11395	0.10714	0.14419	0.1	0.09767	0.09767	0.1	0.12683	0.13182	0.10952	0.1	0.1	0.1	0.10476	0.1	0.1	0.1	0.1	0.1	0.1	0.1	0.1	0.1	0.10682	0.10238	0.1
310	0	0	0	0	0	0	0.00238	0.03488	0.10465	0.22093	0.19744	0.20652	0.29286	0.2	0.14419	0.11163	0.10238	0.13953	0.09524	0.1	0.1	0.09767	0.13415	0.14545	0.10714	0.10233	0.10233	0.1	0.1	0.1	0.1	0.1	0.1	0.1	0.1	0.1	0.1	0.1	0.1	0.10238	0.1
RCT G65A ADP - Relative nuclotide interaction - figure raw data
residue	Time [ns]
number	0	25	50	75	100	125	150	175	200	225	250	275	300	325	350	375	400	425	450	475	500	525	550	575	600	625	650	675	700	725	750	775	800	825	850	875	900	925	950	975	1000
1	0	0	0	0	0	0	0	0	0	0	0.00256	0	0	0	0	0.00233	0.00238	0.05349	0	0.00233	0	0	0	0	0	0	0	0	0	0	0	0.00465	0	0	0	0	0.00714	0.1	0.1	0.05	0
2	0	0	0	0	0	0	0	0	0	0	0	0	0	0	0	0	0	0	0	0	0	0	0	0	0	0	0	0	0	0	0	0.0093	0	0	0	0	0.00714	0.1	0.1	0.02143	0
3	0	0	0	0	0	0	0	0	0	0	0	0.00217	0	0	0	0	0	0	0	0	0	0	0	0	0	0	0	0	0	0	0	0.01395	0	0	0	0	0	0.10698	0.1	0.02619	0
4	0	0	0	0	0	0	0	0	0	0	0	0	0	0	0	0	0	0	0	0	0	0	0	0	0	0	0	0	0	0	0	0.0093	0	0	0	0	0	0.10233	0.09091	0.00952	0
5	0	0	0	0	0	0	0	0	0	0	0	0	0	0	0	0	0.00476	0.02093	0	0	0	0	0	0	0	0	0	0	0	0	0	0	0	0	0	0	0	0.0907	0.08182	0.00952	0
6	0	0	0	0	0	0	0	0	0	0	0	0	0	0	0	0.00233	0.00952	0.05116	0	0	0	0	0	0	0	0	0	0	0	0	0	0	0	0	0	0	0	0.0814	0.06136	0.01429	0
7	0	0	0	0	0	0	0	0	0	0	0	0	0	0	0	0	0.00714	0.05349	0	0	0	0	0	0	0	0	0	0	0	0	0	0	0	0	0	0	0	0.03023	0	0.00238	0
8	0	0	0	0	0	0	0	0	0	0	0	0	0	0	0	0.00465	0.00952	0.04884	0	0	0	0	0	0	0	0	0	0	0	0	0	0	0	0	0	0	0.00238	0.07674	0.05682	0.00952	0
9	0	0	0	0	0	0	0	0	0	0	0	0	0	0	0	0.00233	0.00714	0.04419	0	0	0	0	0	0	0	0	0	0	0	0	0	0	0	0	0	0	0	0.00233	0.00227	0	0
10	0	0	0	0	0	0	0	0	0	0	0	0	0	0	0	0	0.00238	0.00233	0	0	0	0	0	0	0	0	0	0	0	0	0	0	0	0	0	0	0.00714	0.0093	0	0.00238	0
11	0	0	0	0	0	0	0	0	0	0	0	0	0	0	0	0	0	0	0.00476	0.00233	0	0	0	0	0	0	0	0	0	0	0	0	0	0	0	0	0	0	0	0.00238	0
12	0	0	0	0	0	0	0	0	0	0	0	0	0	0	0	0	0	0	0.00238	0.00233	0	0	0	0	0	0	0	0	0	0	0	0	0	0	0	0	0	0	0	0.00714	0
13	0	0	0	0	0	0	0	0	0	0	0	0	0	0	0	0	0	0	0	0	0	0	0	0	0	0	0	0	0	0	0	0	0	0	0	0	0	0	0	0.00238	0
14	0	0	0	0	0	0	0	0	0	0	0	0	0	0	0	0	0	0	0	0	0	0	0	0	0	0	0	0	0	0	0	0	0	0	0	0	0	0	0	0.00238	0
15	0	0	0	0	0	0	0	0	0	0	0	0	0	0	0	0	0	0	0	0	0	0	0	0	0	0	0	0	0	0	0	0	0	0	0	0	0	0	0	0	0
16	0	0	0	0	0.00238	0	0	0	0	0	0.02308	0.08478	0.01429	0	0	0	0	0	0	0	0	0	0	0	0	0	0	0	0	0	0	0	0	0	0.01905	0.03256	0.00238	0	0	0	0
17	0	0	0.00952	0	0	0	0	0	0	0.02558	0.03077	0.0913	0	0	0	0	0	0	0	0	0.01628	0.00233	0	0	0	0	0	0	0	0	0	0	0	0	0	0	0	0.03953	0.01364	0	0
18	0	0	0	0	0	0	0	0	0	0	0.03846	0.09348	0	0	0	0.00465	0	0	0	0	0.04419	0	0	0	0	0	0	0	0	0	0	0	0	0	0	0	0	0	0	0	0
19	0	0	0	0	0	0	0	0	0	0	0.08718	0.12174	0	0	0.00698	0.03488	0	0	0	0	0.06512	0	0.00244	0.00909	0	0	0	0	0	0.00233	0.00952	0.00233	0	0.00465	0	0	0	0	0	0	0
20	0	0	0	0.00233	0.01667	0	0	0.00465	0.00465	0.0093	0.11538	0.15652	0.02619	0.01395	0.08837	0.12326	0.03095	0.0093	0	0	0.05814	0.00465	0	0.01364	0.0381	0.03023	0.0093	0	0	0	0	0	0	0	0	0.00465	0	0	0	0	0
21	0	0	0	0	0.00952	0	0	0	0	0.02791	0.12821	0.13478	0.05952	0.01628	0.0907	0.10698	0.03095	0.00698	0	0	0.03256	0	0	0.00227	0.00238	0.01163	0.00233	0	0	0	0	0	0	0	0	0.00233	0	0	0	0	0
22	0	0	0	0.00233	0.00714	0	0	0.00233	0.00465	0.03953	0.0359	0.05652	0.1	0.05116	0.09767	0.12093	0.09762	0.01395	0	0	0.00465	0	0	0	0	0.00698	0	0	0	0.00465	0	0	0	0	0	0	0	0	0	0	0
23	0	0.00909	0	0.00698	0.01429	0	0	0	0	0.02326	0.08718	0.0413	0.0881	0.01395	0.09302	0.09535	0.01429	0	0	0	0.0186	0	0	0	0	0	0	0	0	0.00465	0	0	0	0	0	0	0.00238	0.00233	0	0	0
24	0	0	0	0.00233	0.00476	0	0	0	0	0.03721	0.03077	0	0.06905	0.0093	0.08372	0.0814	0	0	0	0	0.00233	0	0	0	0	0	0	0	0	0.00465	0	0	0	0	0	0	0.00476	0.05814	0.01136	0.00238	0
25	0	0	0	0	0	0	0	0	0	0.00698	0.00513	0	0.03095	0	0.00233	0.00465	0	0	0	0.00698	0.03721	0	0	0	0	0	0	0	0	0	0	0	0	0	0	0	0.00714	0.08605	0.05455	0.00952	0
26	0	0	0	0	0	0	0	0	0	0.02558	0.00513	0	0.05952	0.0186	0.02558	0.00233	0.01429	0.00465	0	0	0	0	0	0	0	0	0	0	0	0	0	0	0	0	0	0	0	0	0	0	0
27	0	0	0	0	0.00238	0	0	0	0	0.02093	0	0	0	0	0	0	0	0	0	0.02791	0.01395	0	0	0	0	0	0	0	0	0	0	0	0	0	0	0	0	0	0	0	0
28	0	0	0	0	0	0	0	0	0	0.00465	0	0	0	0	0	0	0	0	0.00476	0.0186	0	0	0	0	0	0	0	0	0	0	0	0	0	0	0	0	0	0	0	0	0
29	0	0	0	0	0	0	0	0	0	0.00698	0.02308	0.05435	0	0	0	0	0	0	0.00476	0.01163	0	0	0	0	0	0	0	0	0	0.00465	0	0	0	0	0	0	0	0	0	0	0
30	0	0	0	0	0	0	0.01429	0.01163	0	0	0	0.00217	0	0	0	0.0093	0	0	0.02381	0.05814	0.0093	0	0	0	0	0	0	0	0	0.04186	0	0	0	0	0	0	0	0	0	0	0
31	0	0	0	0	0.0119	0	0	0.0186	0.00698	0.00233	0	0	0	0.00233	0.06744	0.06047	0.00714	0	0	0	0	0	0	0.00455	0	0	0	0	0.00238	0.02326	0	0	0	0	0.00952	0.03023	0.00238	0.00233	0	0	0
32	0	0.00455	0	0	0.00714	0.01628	0.00476	0	0.0093	0	0	0	0.00714	0.00233	0.06744	0.05349	0.00714	0	0	0	0	0	0	0.00682	0	0	0	0	0.00476	0.03721	0	0.00698	0.05581	0.03256	0.04286	0.05581	0	0	0	0	0
33	0	0.03636	0	0	0.00238	0.03023	0.04048	0.03023	0.04651	0.02093	0.02564	0.01957	0.01429	0.00233	0.00233	0.01163	0	0	0	0.00233	0	0	0	0.00455	0.00238	0	0	0	0.00952	0.06047	0	0.00233	0.04419	0.01163	0.07857	0.05581	0.00952	0.02558	0.08182	0.01667	0
34	0	0.04091	0	0.00698	0.1	0.1093	0.15238	0.10465	0.1186	0.06977	0.07436	0.09783	0.1	0.12558	0.11628	0.1186	0.10476	0.10233	0.1	0.1	0.1	0.08605	0.06585	0.1	0.09524	0.04419	0.09767	0.02558	0.07619	0.17907	0.07857	0.09767	0.11163	0.12558	0.17381	0.13488	0.07857	0.0907	0.13182	0.05476	0.1
35	0	0.03182	0	0	0.0381	0.02558	0.05238	0.05581	0.01628	0.00233	0.00256	0.02174	0	0.00233	0	0	0	0.00465	0	0	0	0.00233	0	0	0.00714	0	0.00465	0.00233	0.00476	0.07674	0.00952	0.00233	0.03953	0.07442	0.10714	0.06047	0	0.02093	0.05909	0.02857	0
36	0	0.07727	0.00238	0.00465	0	0	0	0	0	0	0.00256	0.0087	0	0	0	0	0	0	0	0	0	0	0.00244	0.02273	0.03571	0.01628	0.01395	0.02093	0.00714	0.09767	0.01429	0.00465	0.06047	0.1	0.07143	0.05814	0	0.01395	0.03864	0.01905	0
37	0	0.08636	0.00238	0.00465	0	0	0	0	0.00233	0.01395	0.00256	0.02826	0	0	0	0	0	0	0	0	0	0	0.01951	0.08864	0.0881	0.0907	0.0907	0.08372	0.07619	0.1093	0.06429	0.06977	0.03488	0.1	0.05238	0.00233	0.01905	0.08605	0.11591	0.08095	0
38	0	0.07273	0	0.00465	0	0	0	0	0	0	0.01538	0.0087	0	0.00233	0.00233	0	0	0	0	0.00233	0	0	0.02195	0.1	0.08571	0.0907	0.08372	0.06279	0.07857	0.03488	0.0381	0.03256	0.05581	0.10233	0.01905	0	0.00714	0.01395	0.03409	0.0119	0
39	0	0.03636	0	0	0	0	0	0	0	0.00465	0	0	0	0	0	0	0	0	0	0	0	0	0.00244	0.07045	0.03333	0.09302	0.07907	0.07907	0.04524	0.01163	0.05952	0.04186	0.02558	0.09767	0.01429	0	0	0.00698	0.025	0.02381	0
40	0	0	0.00952	0	0	0	0	0	0	0	0	0	0	0.00465	0	0	0	0	0	0	0	0.00233	0	0.07273	0.02857	0.1	0.14884	0.10698	0.20952	0.00233	0.03571	0.00698	0.01395	0.08372	0.00714	0	0	0.01163	0	0	0
41	0	0.00909	0	0	0	0	0	0	0	0	0	0.00652	0	0	0.02326	0.07674	0.09762	0.1	0.1	0.1	0.1	0.1	0.1	0.16136	0.11905	0.12093	0.1093	0.09767	0.17143	0.10233	0.02857	0.00233	0	0.00698	0.00238	0	0.00238	0	0	0	0
42	0	0.00909	0	0	0	0	0	0	0	0	0.00256	0.00217	0	0.00465	0.00233	0.00698	0	0	0	0	0	0	0.02195	0.1	0.08095	0.0186	0.1	0.0186	0.07143	0.02326	0	0	0	0.00233	0	0	0.00238	0	0	0.00476	0
43	0	0	0	0	0	0	0	0	0	0.02558	0.01795	0.00435	0	0.01395	0.01163	0.02791	0.04286	0.01163	0	0	0	0	0	0.04773	0.00238	0.00698	0.0186	0.05814	0.16429	0	0	0	0.0186	0.07442	0.00476	0	0	0	0	0.00476	0
44	0	0	0	0	0	0	0	0	0	0.00465	0.00513	0.00652	0	0.00465	0	0.02093	0	0	0	0	0	0	0	0	0	0.00233	0.08372	0.08605	0.14286	0	0	0	0.01395	0.07907	0	0	0	0	0	0.01429	0
45	0	0	0	0	0	0	0	0	0	0.0093	0.01795	0.01304	0	0.00233	0	0.0186	0	0	0	0	0	0	0	0.03182	0.00714	0.0186	0.04186	0.07209	0.12381	0	0	0	0.00698	0.08837	0	0	0	0	0	0.00952	0
46	0	0	0	0	0	0	0	0	0	0	0	0	0	0	0	0.02326	0	0	0	0	0	0	0	0	0.00952	0.07209	0.03953	0.07209	0.13333	0.00233	0	0	0.02791	0.1	0.00476	0	0	0	0	0.00714	0
47	0	0	0	0	0	0	0	0	0	0	0	0	0	0	0	0.02791	0.00238	0	0	0	0	0	0	0.00227	0.05714	0.18837	0.11628	0.0814	0.12381	0.00698	0.00238	0	0.06047	0.1	0.00476	0	0	0	0	0.04048	0
48	0	0	0	0	0	0	0	0	0	0	0	0	0	0	0	0.0186	0	0	0	0	0	0	0	0.01818	0.06667	0.19535	0.10698	0.08605	0.06667	0	0	0	0.00465	0.06047	0	0	0	0	0	0.01905	0
49	0	0	0	0	0	0	0	0	0	0	0	0	0	0	0	0.02093	0	0	0.02381	0.00465	0	0	0.00244	0.00227	0.13571	0.20698	0.12791	0.1186	0.1119	0.09767	0.0119	0	0.03256	0.09535	0.04762	0.00465	0.00952	0.06977	0.1	0.05238	0
50	0	0	0	0	0	0	0	0	0	0	0	0	0	0	0	0.00698	0	0	0.03571	0.02326	0	0	0	0.00455	0.13095	0.2	0.07442	0.0093	0.00714	0.03256	0.00476	0	0	0.00465	0.00952	0.00465	0.00476	0.00233	0.02045	0.0119	0
51	0	0	0	0	0	0	0	0	0	0	0	0	0	0	0	0.00233	0	0	0.05	0.06279	0	0	0	0.08182	0.2	0.2	0.06512	0.04651	0	0.00233	0	0	0	0	0.0119	0.00465	0.00714	0.04884	0.06591	0.00238	0
52	0	0	0	0	0	0	0	0	0	0	0	0	0	0	0	0.00233	0	0	0.04762	0.04884	0	0.00465	0	0.06364	0.10238	0.1907	0.07209	0.06279	0.0119	0.08372	0.00476	0	0	0	0.07857	0.1	0.07857	0.07209	0.1	0.04762	0
53	0	0	0	0	0	0	0	0	0	0	0	0	0	0	0	0	0	0	0.05238	0.05349	0	0	0	0.00909	0.07619	0.17674	0.05116	0.02791	0.00476	0.00233	0	0	0	0	0.07381	0.1	0.09524	0.09302	0.09545	0.05476	0
54	0	0	0	0	0	0	0	0	0	0	0	0	0	0	0	0	0	0	0.05	0.05116	0	0.00465	0	0	0	0.02791	0.00465	0.0093	0	0	0	0	0	0	0.04286	0.1	0.09286	0.06279	0.07727	0.02381	0
55	0	0	0	0	0	0	0	0	0	0	0	0	0	0	0	0	0	0	0.05238	0.05116	0	0	0	0	0.01429	0.06977	0	0	0	0	0	0	0	0	0.06905	0.1	0.09524	0.0907	0.05909	0.01905	0
56	0	0	0	0	0	0	0	0	0	0	0	0	0	0	0	0	0	0.01163	0.05	0.04651	0	0	0	0	0	0	0	0	0	0	0	0	0	0	0.06667	0.1	0.09524	0.0907	0.04773	0.01905	0
57	0	0	0	0	0	0	0	0	0	0	0	0	0	0	0	0	0	0	0.02143	0.01395	0	0	0	0	0	0	0	0	0	0	0	0	0	0	0.08095	0.1	0.08571	0.1	0.07955	0.0619	0
58	0	0	0	0	0	0	0	0	0	0	0	0	0	0	0	0	0	0.01163	0.03095	0.03256	0	0	0	0	0	0	0	0	0	0	0	0	0	0	0.05238	0.1	0.07857	0.05814	0.025	0.00238	0
59	0	0	0	0	0	0	0	0	0	0	0	0	0	0	0	0	0	0.02326	0	0.00698	0	0	0	0	0	0	0	0	0	0	0	0	0	0	0	0.00233	0	0	0	0	0
60	0	0	0	0	0	0	0	0	0	0	0	0	0	0	0	0	0	0	0	0	0	0	0	0	0	0	0	0	0	0	0	0	0	0	0.0119	0.02558	0.02381	0.02558	0.00227	0	0
61	0	0	0	0	0	0	0	0.00233	0	0	0	0	0	0	0	0	0	0	0	0	0	0	0	0	0	0	0	0	0	0	0	0	0	0	0	0	0	0	0	0	0
62	0	0	0	0	0	0	0	0	0	0	0	0	0	0	0	0	0	0	0	0	0	0	0	0	0	0	0	0	0	0	0	0	0	0	0	0	0	0	0	0	0
63	0	0.07727	0.16429	0.15814	0.07857	0.06279	0.07619	0.08372	0.12093	0.16512	0.15897	0.04565	0	0.05814	0.0186	0	0	0	0	0	0	0	0	0	0	0	0	0	0	0.00233	0	0.00233	0	0	0	0	0	0	0	0	0
64	1	0.4	0.47143	0.30233	0.20714	0.20233	0.25952	0.25581	0.30698	0.37209	0.35128	0.24565	0.19524	0.28605	0.30698	0.29535	0.24524	0.2186	0.2881	0.2814	0.25116	0.24419	0.24878	0.27955	0.29524	0.28605	0.29767	0.2907	0.28095	0.22093	0.19286	0.17674	0.1814	0.18605	0.17857	0.1814	0.1881	0.18605	0.17955	0.1881	0.2
65	1	0.57273	0.53333	0.43488	0.31667	0.30233	0.48095	0.41163	0.39767	0.39767	0.38205	0.25652	0.20238	0.29302	0.4	0.4	0.36905	0.37674	0.4	0.39767	0.3907	0.3814	0.38537	0.39773	0.39762	0.4	0.39767	0.38605	0.39048	0.33488	0.22143	0.33256	0.25581	0.26279	0.28571	0.27907	0.27857	0.26512	0.27045	0.28095	0.3
66	1	0.36818	0.41905	0.39535	0.28095	0.25581	0.25476	0.27674	0.3186	0.26744	0.18718	0.11522	0.08571	0.15814	0.2186	0.18372	0.19286	0.14651	0.15952	0.13023	0.10698	0.1	0.11707	0.12045	0.14524	0.10698	0.20233	0.14884	0.17857	0.23953	0.18095	0.19535	0.10233	0.1	0.10476	0.09302	0.10238	0.1	0.1	0.1	0.1
67	1	0.46364	0.47619	0.42791	0.29286	0.25581	0.3	0.2907	0.3	0.29302	0.26667	0.13913	0.11905	0.16047	0.27442	0.26047	0.21905	0.16047	0.17143	0.16512	0.13023	0.1093	0.10732	0.2	0.20238	0.15581	0.22326	0.22558	0.27143	0.27442	0.20714	0.2186	0.12326	0.10698	0.11667	0.09302	0.1119	0.11395	0.10455	0.12143	0.1
68	1	0.44545	0.44048	0.41163	0.32381	0.26744	0.24524	0.24651	0.26512	0.25116	0.22564	0.12609	0.12381	0.14186	0.23721	0.17209	0.16429	0.14186	0.15476	0.18372	0.10698	0.05814	0.09512	0.17045	0.1881	0.14419	0.19767	0.19302	0.21905	0.24884	0.25238	0.20465	0.1093	0.13488	0.09048	0.11163	0.08571	0.08372	0.08409	0.04286	0.1
69	1	0.45	0.41429	0.40465	0.29286	0.24884	0.20714	0.22558	0.2186	0.20698	0.20256	0.10652	0.11667	0.10233	0.10233	0.03488	0.13095	0.1	0.10476	0.12093	0.17674	0.08837	0.04634	0.07273	0.11905	0.11163	0.16744	0.07674	0.10238	0.22558	0.21905	0.13721	0.06279	0.10233	0.01905	0.02093	0.0381	0.04651	0.05455	0.0381	0
70	1	0.33182	0.37143	0.29535	0.17381	0.14884	0.14048	0.18372	0.1814	0.19535	0.18974	0.08043	0.08095	0.0907	0.06744	0.00233	0.01667	0.02326	0.03095	0.01628	0.00698	0	0	0.00455	0.01429	0	0.0814	0.02326	0.01905	0.03256	0.05238	0.08372	0.03721	0.00233	0.00238	0	0.00238	0.00233	0	0	0
71	1	0.14091	0.15476	0.05116	0.05714	0.05349	0.07143	0.07209	0.07442	0.1093	0.09744	0.01522	0.0619	0.06744	0.03721	0	0	0.00233	0.02381	0.00465	0	0	0	0.00227	0.01429	0.00233	0.02791	0.00233	0.01905	0.02558	0.05	0.08372	0.01163	0.00233	0	0	0	0	0	0	0
72	0	0.00909	0.00952	0.12093	0.10714	0.1093	0.10476	0.11163	0.1186	0.12326	0.14103	0.07609	0.08571	0.00465	0	0	0	0	0.00714	0.00465	0	0	0	0	0.00238	0	0	0	0	0	0	0.00233	0	0	0	0	0.00476	0	0	0	0
73	0	0.04545	0.03333	0.1	0.10714	0.10233	0.10238	0.1	0.11163	0.16744	0.18462	0.06087	0.06667	0	0	0	0	0	0	0	0	0	0	0	0	0	0	0	0	0	0	0	0	0	0	0	0	0	0	0	0
74	0	0	0	0.0093	0.05476	0.07907	0.01667	0.03023	0.0186	0.00465	0	0.00435	0.00238	0	0	0	0	0	0	0	0	0	0	0	0	0	0	0	0	0	0	0	0	0	0	0	0	0	0	0	0
75	0	0	0	0	0.01429	0.04186	0	0	0	0	0.00513	0	0.00476	0	0	0	0	0	0	0	0	0	0	0	0	0	0	0	0	0	0	0	0	0	0	0	0	0	0	0	0
76	0	0	0	0	0.05714	0.08605	0.02143	0.04884	0.03488	0.0093	0.00769	0.0087	0.02143	0	0	0	0	0	0	0	0	0	0	0	0	0	0	0	0	0	0	0	0	0	0	0	0	0	0	0	0
77	0	0	0	0	0.02619	0.06279	0.02381	0.03256	0.02326	0.00233	0	0.0087	0	0	0	0	0	0	0	0	0	0	0	0	0	0	0	0	0	0	0	0	0	0	0	0	0	0	0	0	0
78	0	0	0	0	0	0	0	0	0	0	0	0	0	0	0	0	0	0	0	0	0	0	0	0	0.00476	0.0093	0.0093	0.01395	0.07619	0	0	0	0	0	0	0	0	0	0	0	0
79	0	0	0	0	0	0.00233	0	0	0	0	0	0	0	0	0	0	0	0	0	0	0	0	0	0	0.02857	0.0093	0.0093	0	0	0	0	0	0	0	0	0	0	0	0	0	0
80	0	0	0	0	0	0	0	0	0	0	0	0	0	0	0	0	0	0	0	0	0	0	0	0.00455	0.10476	0.02326	0.02791	0	0	0	0	0	0	0	0	0	0	0	0	0	0
81	0	0	0	0	0	0	0	0	0	0	0	0	0	0	0	0	0	0	0	0	0	0	0	0	0.07143	0	0.00465	0	0	0	0	0	0	0	0	0	0	0	0	0	0.1
82	0	0	0	0	0.00476	0.02558	0	0	0	0	0	0	0	0	0	0	0	0	0	0	0	0	0	0	0.09048	0	0	0	0	0	0	0	0	0	0	0	0	0	0	0	0
83	0	0	0	0	0	0.01628	0	0	0	0	0	0	0	0	0	0	0	0	0	0	0	0	0	0.00455	0.08095	0	0	0	0	0	0	0	0	0	0	0	0	0	0	0	0.1
84	0	0	0	0	0	0	0	0	0	0	0	0	0	0	0	0	0	0	0	0	0	0	0	0	0.08095	0	0	0	0	0	0	0	0	0	0	0	0	0	0	0	0
85	0	0	0	0	0	0	0	0	0	0	0	0	0	0	0	0	0	0	0	0	0	0	0	0.00455	0.0619	0	0.00465	0	0	0	0	0	0	0	0	0	0	0	0	0	0
86	0	0	0	0	0	0	0	0	0	0	0	0	0	0	0	0	0	0	0	0	0	0	0	0.02273	0.08571	0.03256	0.0093	0	0	0	0	0	0	0	0	0	0	0	0	0	0
87	0	0	0	0	0	0	0	0	0	0	0	0	0	0	0	0	0.00476	0.0186	0	0	0	0	0	0.01364	0.07143	0	0.00465	0	0	0	0	0	0	0	0	0	0	0	0	0	0.1
88	0	0	0	0	0	0	0	0	0	0	0	0	0	0	0	0	0.00476	0.01628	0	0	0	0	0	0	0.02857	0.04186	0.0093	0	0.02381	0	0	0	0	0	0	0	0	0	0	0	0
89	0	0	0	0	0	0	0	0	0	0	0	0	0	0	0	0	0	0	0	0	0	0	0	0	0.02381	0	0.00465	0	0	0	0	0	0	0	0	0	0	0	0	0	0
90	0	0	0	0	0	0	0	0	0	0	0	0	0	0	0	0	0	0	0	0	0	0	0	0	0	0	0	0	0	0	0	0	0	0	0	0	0	0	0	0	0
91	0	0	0	0	0	0	0	0	0	0	0	0	0	0	0	0	0	0.00233	0	0	0	0	0	0	0	0	0	0	0	0	0	0	0	0	0.0381	0.08837	0.05476	0.00233	0	0	0
92	0	0	0	0	0	0	0	0	0	0	0	0	0	0	0	0	0	0	0	0	0	0	0	0	0	0	0	0.02326	0.09048	0	0	0	0	0	0.0381	0.07209	0.03571	0.05581	0.05	0	0
93	0	0	0	0	0	0	0	0	0	0	0	0	0	0	0	0	0	0	0	0	0	0	0	0	0	0	0.01628	0.04186	0.02143	0.04884	0.00238	0	0	0	0.08095	0.08837	0.07143	0.1	0.09545	0.09286	0
94	0	0	0	0	0	0	0	0	0	0	0	0	0	0	0	0	0	0	0	0	0	0	0	0	0	0	0.02093	0.02093	0.0119	0.07442	0.00714	0	0	0	0.02381	0.00698	0.00476	0.06512	0.07727	0.02619	0
95	1	0.2	0.20238	0.05581	0	0.0093	0.07381	0.06744	0.09767	0.12093	0.11026	0.09565	0.02857	0.12791	0.13023	0.12093	0.1	0.1	0.1	0.1	0.09767	0.09302	0.09756	0.1	0.10238	0.1	0.15116	0.17442	0.10714	0.16512	0.10714	0.10233	0.1	0.1	0.12857	0.09535	0.10476	0.17907	0.11364	0.1619	0.1
96	1	0.57727	0.51429	0.32558	0.21429	0.21628	0.34762	0.29767	0.28605	0.29767	0.28462	0.2	0.19048	0.28605	0.3907	0.38837	0.33095	0.32326	0.3881	0.35349	0.35581	0.36512	0.33171	0.35227	0.4119	0.40233	0.43721	0.41628	0.40714	0.37674	0.2619	0.33256	0.24419	0.20465	0.2381	0.2093	0.24048	0.22558	0.20227	0.21667	0.3
97	1	0.65	0.39524	0.22326	0.23571	0.32326	0.38095	0.33953	0.3	0.27907	0.28974	0.21304	0.21905	0.32326	0.44186	0.41395	0.38333	0.36047	0.3881	0.36744	0.35581	0.32791	0.33659	0.38636	0.45238	0.45349	0.41628	0.38372	0.40952	0.33256	0.35238	0.41628	0.35581	0.28837	0.29048	0.26047	0.32143	0.30698	0.29091	0.30714	0.3
98	1	0.56364	0.47857	0.3093	0.24286	0.22791	0.34048	0.27442	0.28837	0.28372	0.27692	0.19783	0.16667	0.28372	0.4	0.36512	0.31429	0.3093	0.32143	0.29302	0.30233	0.33023	0.30976	0.35	0.38095	0.40698	0.39767	0.37442	0.4381	0.33721	0.30714	0.36977	0.34186	0.27209	0.25	0.22791	0.25476	0.26047	0.25455	0.26667	0.3
99	1	0.23636	0.14762	0.1	0.10476	0.11163	0.19524	0.18372	0.14651	0.10233	0.03077	0.00435	0	0.06977	0.19767	0.2093	0.20238	0.16279	0.12857	0.14884	0.14186	0.16279	0.1561	0.24545	0.25238	0.25116	0.29302	0.27907	0.3	0.2907	0.29286	0.28372	0.21395	0.16977	0.11667	0.13721	0.12143	0.11395	0.11818	0.11667	0.1
100	0	0.10909	0.07857	0.01628	0.00952	0.01163	0.10714	0.1	0.04884	0.01395	0.00513	0	0	0.0907	0.17907	0.19535	0.18333	0.15581	0.15714	0.15581	0.13721	0.16279	0.12195	0.24091	0.23333	0.25116	0.26047	0.24651	0.29524	0.23721	0.29762	0.29302	0.1814	0.11395	0.10714	0.1093	0.1	0.10465	0.08864	0.1	0.1
101	1	0.42273	0.44048	0.27907	0.20714	0.18372	0.19524	0.2	0.1907	0.2	0.12821	0.02609	0.02619	0.16744	0.29535	0.30233	0.28571	0.25581	0.28333	0.26047	0.24186	0.26512	0.18049	0.33409	0.27143	0.21628	0.27907	0.26047	0.3	0.27907	0.24762	0.26512	0.17907	0.12326	0.1881	0.16512	0.1119	0.1186	0.10227	0.10714	0.1
102	0	0.15455	0.10238	0	0.00238	0.00233	0.00714	0.00698	0.00465	0	0	0	0	0.08605	0.09535	0.07674	0.05714	0.03721	0.07857	0.0814	0.08605	0.04651	0.07317	0.10682	0.14286	0.17442	0.15116	0.14419	0.18333	0.17209	0.19286	0.24186	0.17442	0.14419	0.09286	0.07674	0.07619	0.15116	0.16818	0.14048	0.1
103	0	0	0.00238	0	0	0	0	0	0	0	0	0	0	0	0	0	0	0	0	0	0	0.01628	0.02195	0.09091	0.10476	0.1	0.1186	0.12326	0.17619	0.1	0.10714	0.16279	0.10233	0.0907	0.00476	0	0	0.00465	0.04773	0.03333	0
104	0	0.00455	0.00476	0.00233	0	0	0.04048	0.06512	0.01628	0	0	0	0	0.07442	0.02326	0	0	0.00233	0.01667	0.00233	0	0.00465	0.00244	0.04318	0.05238	0.03023	0.05581	0.06512	0.10476	0.01163	0.06429	0.13256	0.03256	0.02558	0.00238	0	0	0	0.00455	0.00476	0
105	0	0.01818	0.01667	0	0	0	0.00238	0	0	0	0	0	0	0.05814	0.01628	0	0	0.00233	0.00238	0	0	0	0	0	0	0	0.04186	0.1	0.10476	0.06512	0.01667	0.0186	0	0.00233	0	0	0	0.01163	0.05227	0.02619	0
106	0	0	0	0	0	0	0	0	0	0	0	0	0	0	0	0	0	0	0	0	0	0	0.00732	0	0.08095	0.07907	0.14651	0.15581	0.20476	0.1	0.1	0.1	0.1	0.08605	0.09762	0.08372	0.03333	0.0907	0.1	0.09048	0
107	0	0	0	0	0	0	0	0	0	0	0	0	0	0	0	0	0	0	0	0	0	0	0	0.01136	0	0	0.1	0.08837	0.14762	0.01628	0.0119	0.0093	0.02558	0.06047	0.00238	0	0	0	0.00455	0.00952	0
108	0	0	0	0	0	0	0	0	0	0	0.00513	0	0	0.00465	0	0	0	0	0	0	0	0	0	0	0.0119	0.00233	0.01395	0.04651	0.12381	0	0.02619	0.0814	0	0	0	0	0	0	0	0.00238	0
109	0	0	0	0	0	0	0	0	0	0	0	0	0	0	0	0	0	0	0	0	0	0	0	0	0	0	0.04884	0.04651	0.12857	0	0	0	0	0	0.00714	0.03488	0	0.04651	0.02955	0	0
110	0	0	0	0	0	0	0	0	0	0	0.00256	0	0	0	0	0	0	0	0	0	0	0	0	0	0	0	0.03023	0.05581	0.12381	0.0814	0.00714	0.01628	0	0	0.0381	0.06047	0.00714	0.07209	0.09545	0.04286	0
111	0	0	0	0	0	0	0	0	0	0	0	0	0	0	0	0	0	0	0	0	0	0	0	0	0.00476	0	0.03256	0.06512	0.12143	0.09535	0.00476	0	0	0	0.08095	0.1	0.07857	0.08837	0.1	0.05714	0
112	0	0.12727	0.07143	0	0	0	0	0	0	0	0	0	0	0.08605	0.0814	0.04651	0.03095	0.03256	0.03095	0.05349	0.03488	0.04884	0.04634	0.01818	0.11429	0.0907	0.12326	0.15349	0.17381	0.13488	0.16429	0.20233	0.11395	0.06047	0.12381	0.11163	0.08333	0.15116	0.16136	0.12857	0.1
113	0	0	0	0	0	0	0	0	0	0	0	0	0	0	0	0	0	0	0	0	0	0	0	0	0.08095	0.08372	0.08837	0.1	0.0881	0.1	0.09762	0.09535	0.08372	0.01395	0.09048	0.0814	0.07143	0.1	0.1	0.1	0
114	0	0.13182	0.08095	0.1	0.10952	0.10233	0.11429	0.11628	0.1093	0.11395	0.03333	0.02826	0.02857	0.03953	0.15349	0.22558	0.13571	0.12326	0.1	0.12093	0.10698	0.14651	0.12683	0.225	0.21429	0.20233	0.20698	0.23488	0.27143	0.26047	0.24286	0.2	0.20698	0.16977	0.13571	0.12791	0.12381	0.16512	0.2	0.19524	0.1
115	0	0.14545	0.10238	0.05814	0.03095	0.06512	0.12143	0.12326	0.12791	0.11628	0.1	0.1	0.1	0.10233	0.13721	0.16977	0.11905	0.03256	0.05476	0.06279	0.1	0.06744	0.06341	0.06591	0.19048	0.23953	0.25116	0.23256	0.24048	0.15581	0.13571	0.16047	0.11395	0.06279	0.08571	0.0907	0.07143	0.06279	0.05	0.11667	0
116	1	0.24091	0.22619	0.22093	0.21905	0.2093	0.20476	0.21163	0.22326	0.2093	0.2	0.2087	0.20476	0.20698	0.2093	0.25349	0.23571	0.21628	0.22857	0.24651	0.27209	0.26512	0.23902	0.23409	0.27857	0.3	0.31628	0.32791	0.3	0.29767	0.30238	0.30465	0.29302	0.29302	0.30238	0.33256	0.32619	0.28372	0.27273	0.35	0.3
117	0	0.10909	0.18333	0.12558	0.12619	0.1814	0.2	0.2	0.2	0.2	0.2	0.2	0.2	0.2	0.2	0.2	0.20238	0.18605	0.17143	0.15814	0.1814	0.15116	0.16829	0.15227	0.19762	0.24651	0.24419	0.22791	0.21667	0.14186	0.1119	0.13023	0.13721	0.13953	0.14286	0.15581	0.13333	0.12093	0.10682	0.18571	0.1
118	0	0.16364	0.20476	0.2	0.2	0.2	0.2	0.20233	0.2	0.2	0.2	0.2	0.2	0.2	0.20233	0.2	0.2	0.2	0.2	0.2	0.2	0.19767	0.20244	0.2	0.2	0.20698	0.21628	0.21163	0.20238	0.1814	0.15476	0.21163	0.21628	0.20465	0.20952	0.20698	0.20714	0.19767	0.2	0.2381	0.2
119	0	0.2	0.20952	0.2	0.2	0.2	0.2	0.21163	0.2	0.2	0.2	0.20435	0.20238	0.20698	0.20233	0.20233	0.20476	0.20233	0.2	0.20233	0.2	0.2	0.20244	0.2	0.20238	0.21395	0.22093	0.20698	0.23095	0.21395	0.22143	0.2093	0.24186	0.20233	0.22381	0.26977	0.24048	0.21163	0.225	0.29048	0.3
120	0	0.08182	0.12143	0.12558	0.12143	0.12558	0.15952	0.15581	0.13488	0.13256	0.11795	0.13696	0.13095	0.14651	0.14186	0.14884	0.10952	0.10233	0.1	0.1	0.1	0.1	0.1	0.1	0.10714	0.10698	0.10698	0.12326	0.10476	0.1	0.1	0.1	0.1	0.1	0.1	0.10465	0.10476	0.1	0.1	0.10238	0.1
121	0	0.07727	0.1	0.1	0.07381	0.05581	0.08333	0.05581	0.05814	0.05116	0.02308	0.03043	0.03333	0.02791	0.01395	0.06279	0.05476	0.06977	0.04762	0.02791	0.03256	0.03953	0.05366	0.02955	0.02857	0.04186	0.07442	0.06279	0.06905	0.07442	0.07381	0.08605	0.06279	0.07674	0.09048	0.07907	0.09048	0.07442	0.07045	0.12619	0.1
122	0	0.06364	0.07143	0.06512	0.05238	0.06744	0.10238	0.06744	0.09535	0.08372	0.05641	0.08696	0.06429	0.06512	0.07442	0.06744	0.05476	0	0.00476	0	0	0	0.00976	0.00227	0.0119	0.00233	0.06512	0.08605	0.00238	0.00698	0.00476	0.00698	0	0.00233	0.01905	0.00233	0.01429	0.06279	0	0.05952	0
123	0	0.00909	0.02381	0.01395	0.01429	0.02791	0.0381	0.02093	0.02093	0.00698	0	0.01304	0.01905	0.01395	0.0093	0.02558	0	0.00233	0.01667	0.00233	0.00465	0.00233	0.00244	0.00227	0.00238	0.00233	0.00233	0.0093	0.00476	0	0	0.00698	0	0.00465	0.01905	0.00465	0.01905	0.06977	0.00455	0.05238	0
124	0	0.00455	0.00476	0	0.00476	0	0	0.00233	0	0	0	0	0	0	0	0	0	0	0.00238	0.00465	0	0	0	0	0	0	0	0	0	0	0	0	0	0	0.01667	0	0.00952	0.05581	0.00227	0.05	0
125	0	0.00455	0.00476	0	0	0	0	0	0	0	0	0	0	0	0	0	0	0	0	0	0	0	0	0	0.00476	0	0.04186	0.05581	0	0.01628	0	0.00465	0.00233	0	0.05952	0.00698	0.02143	0.09535	0.05	0.07381	0
126	0	0	0	0	0	0	0	0	0	0	0	0	0	0	0	0	0	0	0	0	0	0	0	0	0	0	0.04419	0.06047	0	0.0186	0	0	0.00233	0	0.08571	0.08372	0.07857	0.1	0.08864	0.09762	0
127	0	0	0	0	0	0	0	0	0	0	0	0	0	0	0	0	0	0	0	0	0	0	0	0	0	0	0	0	0	0	0	0	0	0	0.07143	0.05814	0.06429	0.09767	0.05	0.05714	0
128	0	0	0	0	0	0	0	0	0	0	0	0	0	0	0	0	0	0	0	0	0	0	0	0	0	0	0	0	0	0	0	0	0	0	0.0381	0.01395	0.02619	0.07907	0.02727	0.04524	0
129	0	0	0	0	0	0	0	0	0	0	0	0	0	0	0	0	0	0	0.00952	0.01628	0	0	0	0	0	0	0	0	0	0	0	0	0	0	0	0	0	0.00465	0	0	0
130	0	0	0	0	0	0	0	0	0	0	0	0	0	0	0	0	0	0	0.00238	0.0093	0	0	0	0	0	0	0	0	0	0	0	0	0	0	0	0	0	0	0	0	0
131	0	0	0	0	0	0	0	0	0	0	0	0	0	0	0	0	0	0	0	0	0	0	0	0	0	0	0	0	0	0	0	0	0	0	0	0	0	0	0	0	0
132	0	0	0	0	0	0	0	0	0	0	0	0	0	0	0	0	0	0.00698	0	0	0	0	0	0	0	0	0	0	0	0	0	0	0	0	0	0	0	0	0	0	0
133	0	0	0	0	0	0	0	0	0	0	0	0	0	0	0	0	0	0	0	0	0	0	0	0	0	0	0	0	0	0	0	0	0	0	0	0	0	0	0	0	0
134	0	0	0	0	0	0	0.02381	0.01395	0.01628	0.03721	0.01795	0.02391	0	0	0	0	0	0	0	0	0	0	0	0	0	0	0	0	0	0	0	0	0	0	0	0	0	0	0.00455	0	0
135	0	0.00455	0.00714	0.09302	0.09286	0.08605	0.1	0.1	0.1	0.11163	0.11795	0.0587	0.00238	0	0	0	0	0	0	0	0	0	0	0	0	0	0	0	0	0	0	0	0	0	0	0	0	0	0	0	0
136	0	0.28636	0.33571	0.29535	0.24048	0.24651	0.20952	0.1907	0.1814	0.31163	0.27692	0.15	0.09524	0.0907	0.11395	0.1	0.08571	0.08372	0.06905	0.06512	0.05116	0.05581	0.06585	0.07045	0.07143	0.05581	0.05581	0.06977	0.05476	0.07907	0.05714	0.05581	0.05814	0.02791	0.0381	0.03953	0.03571	0.03721	0.05227	0.02857	0
137	1	0.46364	0.46429	0.39302	0.30476	0.31628	0.2881	0.2907	0.29767	0.2907	0.27692	0.16957	0.17381	0.16279	0.26047	0.27674	0.23571	0.23488	0.22857	0.20698	0.2093	0.19535	0.1878	0.17273	0.22143	0.24186	0.25814	0.24186	0.27619	0.28605	0.27381	0.23023	0.11163	0.16047	0.11667	0.1093	0.13095	0.14651	0.12727	0.12143	0.1
138	1	0.69545	0.65714	0.58605	0.55238	0.61163	0.65952	0.60465	0.5	0.5	0.48462	0.36304	0.31429	0.41163	0.5	0.5	0.5	0.5	0.5	0.5	0.49767	0.49767	0.49756	0.5	0.5	0.5	0.5	0.5	0.5	0.46744	0.41667	0.49535	0.41628	0.4	0.39762	0.42791	0.41667	0.40233	0.4	0.39286	0.3
139	1	0.65	0.55476	0.62093	0.52619	0.5093	0.51905	0.48837	0.32558	0.31628	0.29744	0.21522	0.21667	0.24419	0.32558	0.32558	0.34048	0.33023	0.34048	0.34651	0.3814	0.33721	0.34634	0.35682	0.36905	0.39302	0.38605	0.37907	0.3619	0.33023	0.3	0.30233	0.27674	0.26744	0.29048	0.34419	0.29048	0.25349	0.27273	0.22143	0.3
140	1	0.58636	0.58095	0.55116	0.4619	0.47209	0.5	0.45814	0.30698	0.24186	0.22564	0.15217	0.12143	0.20465	0.32093	0.32093	0.3381	0.33023	0.36667	0.37907	0.3907	0.35581	0.36585	0.4	0.38571	0.3814	0.37209	0.39302	0.39048	0.33953	0.28333	0.36512	0.37907	0.36744	0.29524	0.37209	0.35	0.30465	0.29091	0.29762	0.3
141	0	0.18636	0.06667	0.16047	0.17619	0.21628	0.2	0.16744	0.06977	0.04419	0.07949	0.0913	0.07619	0.1186	0.10465	0.10233	0.1	0.11163	0.10714	0.12791	0.10698	0.10465	0.11707	0.10455	0.09762	0.09767	0.10233	0.10465	0.11905	0.1	0.1	0.13721	0.21628	0.28372	0.20952	0.23953	0.27381	0.20233	0.18409	0.21429	0.2
142	0	0.16364	0.19048	0.27907	0.36667	0.44186	0.40952	0.36744	0.26744	0.28837	0.32051	0.35217	0.3381	0.35116	0.29302	0.27674	0.29524	0.2907	0.24048	0.2814	0.27674	0.27674	0.27317	0.26591	0.27381	0.26977	0.28605	0.24419	0.20714	0.22326	0.21429	0.25116	0.33953	0.36744	0.3	0.32791	0.37619	0.33721	0.30682	0.38333	0.3
143	1	0.79545	0.67857	0.57442	0.55	0.59767	0.57143	0.56047	0.46744	0.33023	0.37179	0.3	0.3	0.36279	0.45814	0.48372	0.5	0.49535	0.49524	0.49767	0.5	0.5	0.5	0.5	0.5	0.5	0.5	0.5	0.5	0.49767	0.49762	0.5	0.50233	0.46977	0.49524	0.48837	0.45952	0.40233	0.4	0.4	0.4
144	0	0.15909	0.17143	0.24884	0.27381	0.33488	0.31905	0.28372	0.21163	0.19302	0.21538	0.17174	0.14286	0.16047	0.16047	0.19302	0.16667	0.13023	0.15952	0.17674	0.19302	0.16512	0.15122	0.20682	0.19286	0.15814	0.16047	0.1907	0.19762	0.18605	0.19048	0.19767	0.22791	0.24186	0.22143	0.31628	0.34286	0.28605	0.29545	0.2881	0.3
145	0	0.00455	0.05238	0.08372	0.15952	0.17442	0.15238	0.18605	0.18372	0.2	0.2	0.2	0.2	0.16512	0.1	0.1	0.1	0.1	0.1	0.1	0.1	0.09767	0.1	0.1	0.1	0.09767	0.08837	0.09535	0.09524	0.09302	0.09524	0.1	0.18372	0.18372	0.17381	0.16047	0.1381	0.11395	0.10682	0.11429	0.2
146	0	0.17727	0.24048	0.2	0.2	0.2	0.20238	0.23023	0.29302	0.28605	0.29487	0.30652	0.29762	0.28372	0.22093	0.25814	0.28571	0.21628	0.2	0.20233	0.2	0.2	0.2	0.2	0.2	0.2	0.2	0.2	0.2	0.2	0.2	0.2	0.2186	0.2	0.2	0.21628	0.25238	0.25581	0.27045	0.27619	0.3
147	0	0.10909	0.17143	0.13721	0.14524	0.17209	0.19762	0.18605	0.23023	0.1907	0.20256	0.18261	0.19524	0.19535	0.19535	0.19767	0.1619	0.15814	0.19762	0.19535	0.17209	0.15349	0.17073	0.175	0.19286	0.19302	0.19535	0.20233	0.19762	0.13953	0.1	0.13023	0.12093	0.13023	0.1381	0.15116	0.13333	0.13721	0.15455	0.13571	0.1
148	0	0.00909	0.05476	0.04884	0.08571	0.09767	0.1	0.09767	0.16279	0.19535	0.19231	0.2	0.19762	0.15814	0.1	0.1	0.1	0.1	0.1	0.1	0.1	0.09767	0.1	0.1	0.1	0.1	0.0907	0.1	0.1	0.1	0.09762	0.1	0.1	0.1	0.1	0.1	0.1	0.1	0.1	0.09762	0.1
149	0	0.01364	0.09524	0.07209	0.09286	0.09535	0.09524	0.10233	0.16047	0.19535	0.19487	0.19783	0.19524	0.16047	0.0907	0.08837	0.09048	0.09302	0.1	0.1	0.09535	0.09302	0.09756	0.09773	0.09762	0.08837	0.08605	0.09302	0.09048	0.08372	0.09524	0.08605	0.0907	0.0814	0.09048	0.08372	0.10476	0.0907	0.09545	0.09048	0.1
150	0	0.2	0.22381	0.2	0.2	0.2	0.2	0.21628	0.27209	0.21395	0.25128	0.21739	0.22619	0.2186	0.20233	0.2093	0.21905	0.2	0.2	0.20233	0.2	0.2	0.2	0.2	0.2	0.2	0.20233	0.20465	0.2	0.2	0.2	0.20465	0.2186	0.2	0.2	0.2186	0.21667	0.2093	0.225	0.23333	0.3
151	0	0.03182	0.09286	0.09535	0.1	0.1	0.1119	0.1093	0.10233	0.10233	0.1	0.1	0.1	0.1	0.1	0.10465	0.1	0.1	0.1	0.1	0.1	0.1	0.1	0.1	0.1	0.1	0.1	0.1	0.1	0.1	0.1	0.1	0.1	0.1	0.1	0.1	0.1	0.1	0.1	0.1	0.1
152	0	0	0.00476	0	0	0	0	0	0.00233	0.04419	0.03333	0.09565	0.06667	0.01395	0	0	0	0	0	0	0	0	0	0	0	0	0	0	0	0	0	0.00233	0	0	0	0.0093	0	0	0	0	0
153	0	0.02273	0.09048	0.0814	0.09286	0.07442	0.07381	0.09302	0.07907	0.10233	0.12821	0.1413	0.12143	0.09767	0.07442	0.09302	0.1	0.09767	0.0881	0.0907	0.08372	0.08372	0.09512	0.08409	0.09286	0.09767	0.09767	0.09767	0.09762	0.09767	0.09762	0.1	0.09767	0.09767	0.09524	0.11628	0.1	0.09535	0.09773	0.09048	0.1
154	0	0.02273	0.0881	0.08372	0.05952	0.01628	0.02143	0.03721	0.02791	0.0186	0.03077	0.01087	0.01905	0.01163	0.00465	0.06512	0.07619	0.07907	0.02857	0.0186	0.02791	0.02558	0.04634	0.025	0.03095	0.09535	0.0814	0.08837	0.09286	0.09535	0.09524	0.09767	0.0907	0.0907	0.08333	0.0907	0.07381	0.09302	0.08636	0.0881	0.1
155	0	0.00455	0.00476	0.0093	0.00714	0	0.00238	0	0	0	0	0	0	0	0	0.00465	0.00238	0.00465	0.00238	0	0.00233	0	0	0	0.00238	0.01163	0.00698	0.00465	0.00476	0.00698	0.00476	0.0093	0.00465	0.00233	0	0.00465	0.00476	0.00698	0.00455	0.00714	0
156	0	0	0	0	0	0	0	0	0	0	0	0	0	0	0	0	0	0	0	0	0	0	0	0	0	0	0	0	0	0	0	0	0	0	0	0.00465	0	0	0	0	0
157	0	0	0	0	0	0	0	0	0	0	0	0	0	0	0	0	0	0	0	0	0	0	0	0	0	0	0	0	0	0	0	0	0	0	0	0	0	0	0	0	0
158	0	0	0	0	0	0	0	0	0	0	0	0	0	0	0	0	0	0	0	0	0	0	0	0	0	0	0	0	0	0	0	0	0	0	0	0	0	0	0	0	0
159	0	0	0	0	0	0	0	0	0	0	0	0	0	0	0	0	0	0	0	0	0	0	0	0	0	0	0	0	0	0	0	0	0	0	0	0	0	0	0	0	0
160	0	0	0	0	0	0	0	0	0	0.00465	0	0.01087	0	0	0	0	0	0	0	0	0	0	0	0	0	0	0	0	0	0	0	0	0	0	0	0	0	0	0	0	0
161	0	0	0	0.00233	0.02143	0.03721	0.09762	0.1	0.1	0.1	0.1	0.04783	0	0	0	0	0	0	0	0	0	0	0	0	0	0	0	0	0	0	0	0	0	0	0	0	0	0	0	0	0
162	0	0	0.00952	0.01163	0.05	0.09302	0.1	0.1	0.1	0.1	0.1	0.05435	0	0	0	0	0	0	0	0	0	0	0	0	0	0	0	0	0	0.02093	0.03095	0	0	0	0	0	0	0	0	0	0
163	1	0.46818	0.42143	0.34884	0.2381	0.20233	0.14762	0.11628	0.16977	0.2	0.19231	0.1	0.1	0.02558	0.0093	0.01395	0.07619	0.00698	0.03333	0.04186	0.01628	0	0.0122	0.00682	0.01667	0.00698	0.02791	0.00698	0.02143	0.03488	0.1	0.03023	0	0	0	0	0.0619	0.09535	0.03636	0	0.1
164	0	0.05909	0.02143	0.04884	0.06667	0.09535	0.15952	0.07907	0.07907	0.0814	0.09231	0.05652	0.00952	0	0	0	0	0	0.01429	0.03488	0.04186	0.04884	0.02927	0.01136	0.03571	0.02093	0.0186	0.0093	0.02381	0.03953	0.09762	0.04419	0	0	0.00238	0.00698	0.00238	0.00233	0	0	0
165	0	0.45455	0.28095	0.45349	0.39762	0.37907	0.29048	0.23721	0.13721	0.19767	0.23846	0.13478	0.13571	0.10233	0.09302	0.09767	0.09048	0.10465	0.10476	0.1093	0.10465	0.10465	0.11951	0.09773	0.1	0.09767	0.1	0.1	0.10714	0.1	0.1	0.10233	0.16977	0.1907	0.09762	0.10233	0.08333	0.05581	0.075	0.05238	0
166	0	0.04091	0.00714	0.10233	0.13333	0.19767	0.14762	0.10233	0.00465	0	0	0	0	0	0	0	0	0	0.00952	0.00233	0.04186	0.1	0.06829	0.01136	0.02143	0.01163	0.0186	0.01395	0.01667	0.03023	0.0881	0.07442	0.10233	0.11163	0.1	0.1	0.06429	0.00698	0	0	0
167	0	0	0	0.00698	0.00238	0	0	0	0	0	0	0	0	0	0	0	0	0	0	0	0	0	0	0.00455	0.00238	0.02093	0	0	0	0	0	0.00233	0.00233	0.01395	0.00238	0	0.00238	0	0	0	0
168	0	0.00455	0.0119	0.1	0.1	0.1	0.1	0.1	0.05581	0.04186	0.04615	0.05217	0.03333	0.02791	0	0	0	0	0	0	0	0	0	0	0	0.00698	0	0	0	0	0.00476	0.01395	0.09767	0.09535	0.09524	0.1	0.0619	0	0	0	0
169	0	0.03182	0.00476	0.1	0.12381	0.17674	0.14286	0.10233	0.06047	0.06977	0.07692	0.08696	0.08095	0.04884	0	0	0	0	0.00238	0.00233	0.03488	0.09767	0.07561	0	0.00238	0.00465	0.03256	0.02791	0.03571	0.04884	0.09524	0.07674	0.12558	0.13953	0.1	0.1	0.0619	0.0093	0.00909	0	0
170	0	0	0	0	0	0	0	0	0	0	0	0	0.00238	0	0	0	0	0	0	0	0	0	0	0	0	0	0	0	0	0.00233	0	0	0	0	0	0	0	0	0	0	0
171	0	0	0	0	0	0	0	0	0.06047	0.09535	0.09487	0.08478	0.07857	0.06279	0	0	0	0	0	0	0	0	0	0	0	0	0	0	0	0	0.00476	0.02093	0	0	0	0	0	0	0	0	0
172	0	0	0.04286	0.0907	0.1	0.1	0.1	0.1	0.07907	0.1	0.1	0.1	0.1	0.06279	0	0	0	0	0	0	0	0	0	0	0	0	0	0	0	0	0	0.00233	0.0907	0.08837	0.0881	0.1	0.07143	0	0	0	0
173	0	0	0	0	0	0	0.00476	0	0.06512	0.10698	0.10769	0.11087	0.1	0.06279	0	0	0	0	0	0	0	0	0	0	0	0	0	0	0	0.02326	0.06667	0	0.00233	0	0	0	0	0	0	0	0
174	0	0	0	0	0	0	0	0	0.05814	0.0907	0.08718	0.08261	0.08571	0.06047	0	0	0	0	0	0	0	0	0	0	0	0	0	0	0	0	0	0	0	0	0	0	0	0	0	0	0
175	0	0	0.00714	0	0	0	0	0	0.06744	0.1	0.1	0.1	0.1	0.06279	0	0	0	0	0	0	0	0	0	0	0	0	0	0	0	0	0.00476	0.0186	0	0	0	0.00233	0.00238	0	0	0	0
176	0	0	0.00238	0	0	0	0	0	0.06744	0.1	0.1	0.1	0.1	0.06279	0	0	0	0	0	0	0	0	0	0	0	0	0	0	0	0	0	0	0	0	0	0.00233	0	0	0	0	0
177	0	0	0	0	0	0	0	0	0.06279	0.1	0.1	0.1	0.1	0.06279	0	0	0	0	0	0	0	0	0	0	0	0	0	0	0	0	0	0	0	0	0	0.00233	0	0	0	0	0
178	0	0	0	0	0	0	0	0	0.02326	0.03721	0.00513	0.02391	0.03333	0.0186	0	0	0	0	0	0	0	0	0	0	0	0	0	0	0	0	0	0	0	0	0	0	0	0	0	0	0
179	0	0	0	0	0	0	0	0	0	0	0	0	0	0	0	0	0	0	0	0	0	0	0	0	0	0	0	0	0	0	0	0	0	0	0	0	0	0	0	0	0
180	0	0	0	0	0	0	0.00714	0.00233	0.00233	0.02093	0.00769	0.02174	0	0	0	0	0	0	0	0	0	0	0	0	0	0	0	0	0	0	0	0	0	0	0	0	0	0	0	0	0
181	0	0	0	0	0	0.00233	0.03333	0.00698	0.00698	0.05349	0.07179	0.02826	0	0	0	0	0	0	0	0	0	0	0	0	0	0	0	0	0	0.00233	0	0	0	0	0	0	0	0	0	0	0
182	0	0	0.04762	0.09767	0.10476	0.1	0.09762	0.1	0.1	0.1	0.1	0.06087	0.04762	0	0	0	0	0	0	0	0	0	0	0	0	0	0	0	0	0.02093	0.05952	0	0	0	0	0	0	0	0	0	0
183	0	0.01818	0.01905	0.04419	0.02857	0.02558	0.01667	0.00233	0.00233	0.00233	0	0.00217	0	0	0	0	0	0	0.00238	0.00233	0.0093	0.01163	0	0.00227	0.00952	0.00465	0	0	0	0.0093	0.04286	0.00233	0.00233	0	0	0	0	0	0	0	0
184	1	0.17273	0.15	0.25116	0.2619	0.17907	0.11905	0.1093	0.15349	0.2	0.18205	0.10217	0.1	0.00698	0	0	0	0	0.05714	0.06279	0.03953	0.03721	0.02683	0.01818	0.05952	0.05116	0.01628	0.04884	0.05952	0.03023	0.0881	0.01628	0.00233	0.00465	0	0	0.00476	0.00465	0	0	0
185	0	0.01364	0.00238	0.06047	0.02381	0.00233	0.00714	0.00465	0	0	0	0.00217	0	0	0	0	0	0	0.00238	0	0.00233	0	0	0	0.01429	0	0	0	0	0	0	0	0	0	0	0	0	0	0	0	0
186	0	0.00455	0	0.00698	0.00238	0	0	0	0	0	0	0	0	0	0	0	0	0	0	0	0	0	0	0	0	0	0	0	0	0	0	0	0	0	0	0	0	0	0	0	0
187	0	0	0	0.10698	0.05238	0.00233	0	0	0.00465	0.00233	0	0.02609	0.0381	0.00233	0	0	0	0	0	0	0	0	0	0	0	0	0	0	0	0	0	0	0	0	0	0	0	0	0	0	0
188	0	0	0	0.07674	0.00714	0	0	0	0	0	0.00256	0.03043	0.02619	0	0	0	0	0	0	0	0	0	0	0	0	0	0	0	0	0	0	0	0	0	0	0	0	0	0	0	0
189	0	0	0	0.01163	0	0	0	0	0	0	0	0	0	0	0	0	0	0	0	0	0	0	0	0	0	0	0	0	0	0	0	0	0	0	0	0	0	0	0	0	0
190	0	0	0	0	0	0	0	0	0	0	0	0	0	0	0	0	0	0	0	0	0	0	0	0	0	0	0	0	0	0	0	0	0	0	0	0	0	0	0	0	0
191	0	0	0	0.04884	0.00238	0	0	0	0	0	0	0.00217	0.01667	0	0	0	0	0	0	0	0	0	0	0	0	0	0	0	0	0	0	0	0	0	0	0	0	0	0	0	0
192	0	0	0	0.0093	0	0	0	0	0	0	0	0	0	0	0	0	0	0	0	0	0	0	0	0	0	0	0	0	0	0	0	0	0	0	0	0	0	0	0	0	0
193	0	0	0	0	0	0	0	0	0	0	0	0	0	0	0	0	0	0	0	0	0	0	0	0	0	0	0	0	0	0	0	0	0	0	0	0	0	0	0	0	0
194	0	0	0	0	0	0	0	0	0	0	0	0	0	0	0	0	0	0	0	0	0	0	0	0	0	0	0	0	0	0	0	0	0	0	0	0	0	0	0	0	0
195	0	0	0	0	0	0	0	0	0	0	0	0	0	0	0	0	0	0	0	0	0	0	0	0	0	0	0	0	0	0	0	0	0	0	0	0	0	0	0	0	0
196	0	0	0	0	0	0	0	0	0	0	0	0	0	0	0	0	0	0	0	0	0	0	0	0	0	0	0	0	0	0	0	0	0	0.00233	0	0	0	0	0	0	0
197	0	0	0	0	0	0	0	0	0	0	0	0	0	0	0	0	0	0	0	0	0	0	0	0	0	0	0	0	0	0	0	0	0	0	0	0	0	0	0	0	0
198	0	0	0	0	0	0	0	0	0	0	0	0	0	0	0	0	0	0	0	0	0	0	0	0	0	0	0	0	0	0	0	0	0	0	0	0	0	0	0	0	0
199	0	0	0	0	0	0	0	0	0	0	0	0	0	0	0	0	0	0	0	0	0	0	0	0	0	0	0	0	0	0	0	0	0	0	0	0	0	0	0	0	0
200	0	0	0	0	0	0	0	0	0	0	0	0	0	0	0	0	0	0.04186	0	0	0	0	0	0	0	0	0	0	0	0	0	0	0	0.00233	0	0	0	0	0	0	0
201	0	0	0	0	0	0	0	0	0	0	0	0	0	0	0	0	0	0	0	0	0	0	0	0	0	0	0	0	0	0	0	0	0	0	0	0	0	0	0	0	0
202	0	0	0	0	0	0	0	0	0	0	0	0	0	0	0	0	0	0.01395	0	0	0	0	0	0	0	0	0	0	0	0	0	0	0	0	0	0	0	0	0	0	0
203	0	0	0	0	0	0	0	0	0	0	0	0	0	0	0	0	0	0	0	0	0	0	0	0	0	0	0	0	0	0	0	0	0	0	0	0	0	0	0	0	0
204	0	0	0	0	0	0	0	0	0	0	0	0	0	0	0	0	0	0	0	0	0	0	0	0	0	0	0	0	0	0	0	0	0	0	0	0	0	0	0	0	0
205	0	0	0	0	0	0	0	0	0	0	0	0	0	0	0	0	0	0	0	0	0	0	0	0	0	0	0	0	0	0	0	0	0	0	0	0	0	0	0	0	0
206	0	0	0	0	0	0	0	0	0	0	0	0	0	0	0	0	0	0	0	0	0	0	0	0	0	0	0	0	0	0	0	0	0	0	0	0	0	0	0	0	0
207	0	0	0	0	0	0	0	0	0	0	0	0	0	0	0	0	0	0	0	0	0	0	0	0	0	0	0	0	0	0	0	0	0	0	0	0	0	0	0	0	0
208	0	0	0	0	0	0	0	0	0	0	0	0	0	0	0	0	0	0	0	0	0	0	0	0	0	0	0	0	0	0	0	0	0	0	0	0	0	0	0	0	0
209	0	0	0	0	0	0	0	0	0	0	0	0	0	0	0	0	0	0	0	0	0	0	0	0	0	0	0	0	0	0	0	0.00465	0	0	0	0	0	0	0	0	0
210	0	0	0	0	0	0	0	0	0	0	0	0	0	0	0	0	0	0	0	0	0	0	0	0	0	0	0	0	0	0	0	0.00465	0	0	0	0	0	0	0	0	0
211	0	0	0	0	0	0	0	0	0	0	0	0	0	0	0	0	0	0	0	0	0	0	0	0	0	0	0	0	0	0	0	0	0	0	0	0	0	0	0	0	0
212	0	0	0	0	0	0	0	0	0	0	0	0	0	0	0	0	0	0	0	0	0	0	0	0	0	0	0	0	0	0	0	0.01395	0	0	0	0	0	0	0	0	0
213	0	0	0	0	0	0	0	0	0	0	0	0	0	0	0	0	0	0	0	0	0	0	0	0	0	0	0	0	0	0	0.01429	0.14419	0.03256	0	0	0	0	0	0	0	0
214	0	0	0	0	0	0	0	0	0	0	0	0	0	0	0	0	0	0	0	0	0	0	0	0	0	0	0	0	0	0	0.00952	0.03256	0	0	0	0	0	0	0	0	0
215	0	0	0	0	0	0	0	0	0	0	0	0	0	0	0	0	0	0	0	0	0	0	0	0	0	0	0	0	0	0	0	0	0	0	0	0	0	0	0	0	0
216	0	0	0	0	0	0	0	0	0	0	0	0	0	0	0	0	0	0	0	0	0	0	0	0	0	0	0	0	0	0	0.00952	0.07442	0	0	0	0	0	0	0	0	0
217	0	0	0	0	0	0	0	0	0	0	0	0	0	0	0	0	0	0	0	0	0	0	0.00488	0	0.00238	0	0	0	0	0.00233	0.01905	0.11628	0.03721	0	0	0	0	0	0	0	0
218	0	0	0	0	0	0	0	0	0	0	0	0	0	0	0	0	0	0	0	0	0	0	0	0	0	0	0	0	0	0	0.00952	0.02326	0	0	0	0	0	0	0	0	0
219	0	0	0	0	0	0	0	0	0	0	0	0	0	0	0	0	0	0	0	0	0	0	0	0	0.00238	0	0	0	0	0	0.01429	0.02326	0	0	0	0	0	0	0	0	0
220	0	0	0	0	0	0	0	0	0	0	0	0	0	0	0	0	0	0	0	0	0	0	0.0122	0	0.00476	0.03953	0.02558	0	0.00238	0.0093	0.05714	0.14884	0.05116	0	0	0	0	0	0	0	0
221	0	0	0	0	0	0	0	0	0	0	0	0	0	0	0	0	0	0	0	0	0	0	0.0122	0.04091	0.06667	0.07907	0.05349	0.00465	0.01429	0.01395	0.02381	0.09767	0.02791	0	0	0	0	0	0	0	0
222	0	0	0	0	0	0	0	0	0	0	0	0	0	0	0	0	0	0	0	0	0	0	0	0	0.00238	0.02558	0.00233	0	0	0	0.00952	0.02326	0	0	0	0	0	0	0	0	0
223	0	0	0	0	0	0	0	0	0.00698	0.02558	0.02821	0.01304	0.04286	0.02093	0	0	0	0	0	0	0	0	0.00488	0	0.00238	0.07209	0.04419	0	0	0.0093	0.03333	0.04884	0	0	0	0	0	0	0	0	0
224	0	0	0	0	0	0	0	0	0	0	0	0	0	0	0	0	0	0	0	0	0	0	0.02927	0.06591	0.0881	0.09767	0.07442	0.03953	0.00952	0.01628	0.06429	0.1186	0.06047	0	0	0	0	0	0	0	0
225	0	0	0	0	0	0	0	0	0	0	0	0	0	0	0	0	0	0	0	0	0	0	0.0122	0.1	0.08571	0.09302	0.0907	0.04419	0.00952	0.01628	0.00952	0.0186	0.01163	0.02791	0.00476	0.01163	0.00476	0	0	0	0
226	0	0	0.00952	0.0093	0.00476	0.00233	0.01429	0.0186	0.01163	0.05581	0.03846	0.05	0.05714	0.01628	0	0	0	0	0	0	0	0	0	0	0.00476	0.06977	0.04419	0	0	0	0.04048	0.03256	0.0814	0.0814	0.06667	0.06279	0.04048	0	0	0	0
227	0	0	0	0	0	0	0	0	0	0.00698	0.01026	0.00435	0.02857	0.02326	0	0	0	0	0	0	0	0	0.01463	0.00455	0.03571	0.0814	0.05814	0.00233	0	0.01395	0.05476	0.03721	0.00698	0	0	0	0	0	0	0	0
228	0	0	0.00476	0	0	0	0	0	0	0	0	0	0	0	0	0	0	0	0	0	0	0	0.00976	0.1	0.09286	0.09535	0.08837	0.05116	0.01429	0.07442	0.05952	0.03953	0.01395	0.02558	0.00476	0	0	0	0	0	0
229	0	0	0.0119	0	0	0	0	0	0	0	0	0.00435	0	0	0	0	0	0	0	0	0	0	0	0.03409	0.00952	0.07907	0.06279	0.02093	0	0.02093	0.07381	0.06512	0.09535	0.09535	0.08571	0.07674	0.03571	0	0	0	0
230	0	0	0.02143	0	0	0	0	0.00698	0.0093	0.06047	0.07179	0.08913	0.1	0.04651	0	0	0	0	0	0	0	0	0	0	0.0119	0.04884	0.03488	0	0	0.00233	0.07381	0.0907	0.09302	0.07209	0.04524	0.03256	0.05	0.00233	0	0	0
231	0	0	0.00714	0	0	0	0	0	0	0	0	0.00435	0	0.01163	0	0	0	0	0	0	0	0	0.00488	0.07045	0.03333	0.08372	0.06512	0.00698	0.00238	0.06512	0.07381	0.07442	0.02326	0.00698	0.00238	0	0.01429	0	0	0	0
232	0	0	0.00714	0.00233	0	0	0	0	0	0	0	0.00217	0	0	0	0	0	0	0	0	0	0	0	0.08636	0.01905	0.06279	0.06744	0.04651	0.01667	0.07209	0.09048	0.06279	0.0814	0.04419	0.02857	0.00698	0.02143	0	0	0	0
233	0	0	0.00952	0.00698	0	0.00233	0.00238	0.00233	0	0	0	0.00217	0	0	0	0	0	0	0	0	0	0	0.0122	0.1	0.07619	0.09767	0.0907	0.06279	0.07381	0.09535	0.07381	0.0186	0.00698	0.01395	0.00476	0	0.02143	0	0	0	0
234	0	0	0.00714	0.00698	0.01429	0.04651	0.03095	0.00698	0	0	0	0.01087	0	0	0	0	0	0	0	0	0	0	0	0.09318	0.05	0.06047	0.06512	0.06744	0.09286	0.1	0.03333	0	0.00465	0.02326	0.02857	0	0.01429	0	0	0	0
235	0	0	0.01905	0.08605	0.09286	0.09302	0.07619	0.08605	0.00698	0.0093	0.00769	0.02174	0.00714	0.00465	0	0	0	0	0	0	0.00698	0.01163	0.00244	0.08864	0.02857	0.04186	0.04884	0.07442	0.09524	0.1	0.04286	0.02093	0.07907	0.05581	0.1	0.03488	0.0119	0	0	0	0
236	0	0	0.00476	0.01395	0.00476	0	0.00238	0	0	0	0	0	0	0	0	0	0	0	0	0	0	0	0.00976	0.1	0.09048	0.06744	0.08605	0.1	0.1	0.1	0.02857	0	0.02326	0.02558	0.00238	0	0.00238	0	0	0	0
237	0	0.00909	0.00238	0.06977	0.01905	0.01395	0.03095	0.00233	0	0	0	0	0	0	0	0	0	0	0.00476	0	0.00465	0.00698	0.00976	0.075	0.03095	0.00465	0.02791	0.1	0.08333	0.08837	0.02857	0	0.01163	0.00233	0	0.00233	0.00238	0	0	0	0
238	0	0	0.00714	0.00233	0.00476	0	0	0.00233	0.00233	0	0	0	0	0	0	0	0	0	0	0	0	0	0.0122	0.09773	0.08571	0.03256	0.03953	0.09302	0.04524	0.00465	0	0.02093	0.07209	0.08837	0	0	0	0	0	0	0
239	0	0.00909	0	0.02326	0	0	0	0	0	0	0	0	0	0	0	0	0	0	0	0	0	0	0	0	0.00952	0	0.03953	0.1	0.06667	0.02093	0.00952	0.00698	0.0093	0	0	0	0	0	0	0	0
240	0	0	0	0	0	0	0	0	0	0	0	0	0	0	0	0	0	0	0	0	0	0	0	0	0	0.00233	0.00233	0.03488	0.01667	0.00233	0.01429	0.13023	0.05116	0	0	0	0	0	0	0	0
241	0	0	0	0	0	0	0	0	0	0	0	0	0	0	0	0	0	0	0	0	0	0	0	0.05682	0.05476	0.02093	0.05116	0.1	0.04524	0	0.07143	0.12093	0.06047	0	0	0	0	0	0	0	0
242	0	0	0	0	0	0	0	0	0	0	0	0	0	0	0	0	0	0	0	0	0	0	0	0	0.00952	0.00233	0	0	0	0	0	0.02791	0.0186	0	0	0	0	0	0	0	0
243	0	0	0	0	0	0	0	0	0	0	0	0	0	0	0	0	0	0.03721	0	0	0	0	0.00732	0.06136	0.0619	0.02791	0.04884	0.1	0.02857	0	0.05238	0.12093	0.06512	0	0	0	0	0	0	0	0
244	0	0	0	0	0	0	0	0	0	0	0	0	0	0	0	0	0	0.02791	0	0	0	0	0.0122	0.09545	0.07619	0.03488	0.05116	0.1	0.04762	0.00233	0.06667	0.13023	0.06512	0	0	0	0	0	0	0	0
245	0	0	0	0	0	0	0	0	0	0	0	0	0	0	0	0	0	0.03721	0	0	0	0	0	0.01818	0.03095	0.0186	0	0	0	0	0.01429	0.11163	0.05581	0	0	0	0	0	0	0	0
246	0	0	0	0	0	0	0	0	0	0	0	0	0	0	0	0.00233	0.00476	0.08372	0	0	0	0	0.00488	0.00909	0.04048	0.02791	0.00233	0	0.00238	0.01163	0.01905	0.13023	0.06047	0	0	0	0	0	0	0	0
247	0	0	0	0	0	0	0	0	0	0	0	0	0	0	0	0	0	0.04186	0	0	0	0	0	0	0	0	0	0	0	0	0	0	0.01395	0	0	0	0	0	0	0	0
248	0	0	0	0	0	0	0	0	0	0	0	0	0	0	0	0.00233	0.01429	0.07907	0	0	0	0	0	0	0	0	0	0	0	0	0.00952	0.06512	0.03721	0	0	0	0	0	0	0	0
249	0	0	0	0	0	0	0	0	0	0	0	0	0	0	0	0.00233	0.00476	0.02791	0	0	0	0	0	0	0	0	0	0	0	0	0	0.04186	0.0093	0	0	0	0	0	0	0	0.2
250	0	0	0	0	0	0	0	0	0	0	0	0	0	0	0	0	0	0	0	0	0	0	0.00244	0	0	0	0	0	0	0	0	0.00465	0	0	0	0	0	0	0	0	0
251	0	0	0	0	0	0	0	0	0	0	0	0	0	0	0	0	0	0.0093	0	0	0	0	0	0	0	0	0	0	0	0	0	0	0	0	0	0	0	0	0	0	0
252	0	0	0	0	0	0	0	0	0	0	0	0	0	0	0	0.00233	0.03333	0.03721	0	0	0	0	0	0	0	0	0	0	0	0	0	0.00465	0	0	0	0	0	0	0	0	0.2
253	0	0	0	0	0	0	0	0	0	0	0	0	0	0	0	0	0.00476	0.01395	0	0	0	0	0.00244	0	0	0	0	0	0	0	0	0.00465	0	0	0	0	0	0	0	0	0
254	0	0	0	0	0	0	0	0	0	0	0	0	0	0	0	0	0	0	0	0	0	0	0.00488	0	0	0	0	0	0	0	0	0	0	0	0	0	0	0	0	0	0
255	0	0	0	0	0	0	0	0	0	0	0	0	0	0	0	0.00698	0	0	0	0	0	0	0	0	0	0	0	0	0	0	0	0	0	0	0	0	0	0	0	0	0
256	0	0	0	0	0	0	0	0	0	0	0	0	0	0	0	0.00233	0.01429	0.02326	0	0	0	0	0	0	0	0	0	0	0	0	0	0	0	0	0	0	0	0	0	0	0
257	0	0	0	0	0	0	0	0	0	0	0	0	0	0	0	0	0	0	0	0	0	0	0	0	0	0	0	0	0	0	0	0	0	0	0	0	0	0	0	0	0
258	0	0	0	0	0	0	0	0	0	0	0	0	0	0	0	0	0	0	0	0	0	0	0	0	0	0	0	0	0	0	0	0	0	0	0	0	0	0	0	0	0
259	0	0	0	0	0	0	0	0	0	0	0	0	0	0	0	0	0.00476	0	0	0	0	0	0	0	0	0	0	0	0	0	0	0	0	0	0	0	0	0	0	0	0
260	0	0	0	0	0	0	0	0	0	0	0	0	0	0	0	0	0.00476	0	0	0	0	0.00465	0	0	0	0	0	0	0	0	0	0	0	0	0	0	0	0	0	0	0
261	0	0	0	0	0	0	0	0	0	0	0	0	0	0	0	0	0.00476	0	0	0	0	0	0	0	0	0	0	0	0	0	0	0	0	0	0	0	0	0	0	0	0
262	0	0	0	0	0	0	0	0	0	0	0	0	0	0	0	0	0.01429	0	0	0	0	0	0	0	0	0	0	0	0	0	0	0	0	0	0	0.0186	0	0	0	0	0
263	0	0	0	0	0	0	0	0	0	0	0	0	0	0	0	0	0.01429	0	0	0	0	0	0	0	0	0	0	0	0	0	0	0	0	0	0	0.00465	0	0	0	0	0
264	0	0	0	0	0	0	0	0	0	0	0	0	0	0	0	0	0.00476	0	0	0	0	0	0	0	0	0	0	0	0	0	0	0	0	0	0	0	0	0	0	0	0
265	0	0	0	0	0	0	0	0	0	0	0	0	0	0	0	0	0.00476	0	0	0	0	0	0	0	0	0	0	0	0	0	0	0	0	0	0	0.02791	0	0	0	0	0
266	0	0	0	0	0	0	0	0	0	0	0	0	0	0	0	0	0	0	0	0	0	0	0	0	0	0	0	0	0	0	0	0	0	0	0	0	0	0	0	0	0
267	0	0	0	0	0	0	0	0	0	0	0	0	0	0	0	0	0.00476	0	0	0	0	0	0	0	0	0	0	0	0	0	0	0	0.00698	0	0	0	0	0	0	0	0
268	0	0	0	0	0	0	0	0	0	0	0	0	0	0	0	0	0.00476	0.0093	0	0	0	0	0	0	0	0	0	0	0	0	0	0	0.02326	0.00233	0	0	0	0	0	0	0.2
269	0	0	0	0	0	0	0	0	0	0	0	0	0	0	0	0	0.00476	0.0093	0	0	0	0	0	0.00227	0	0	0	0	0	0	0	0	0.01628	0.00233	0	0	0	0	0	0	0
270	0	0	0	0	0	0	0	0	0	0	0	0	0	0	0	0	0.00476	0.00465	0	0	0	0	0	0.00227	0	0	0	0	0	0	0	0	0.0093	0.00233	0	0	0	0	0.00227	0	0.1
271	0	0	0	0	0	0	0	0	0	0	0	0	0	0	0.00233	0.0093	0	0	0	0	0	0.00233	0	0	0	0	0	0	0	0	0	0	0.01395	0	0	0	0	0	0.00227	0	0.1
272	0	0	0	0	0	0	0	0	0	0	0	0	0.00476	0	0	0	0	0	0	0	0.0093	0.03023	0.03659	0.00909	0.00238	0.00233	0.02326	0.01395	0	0	0.00952	0.00698	0.02093	0	0	0	0	0	0	0	0.1
273	0	0	0	0	0	0	0	0	0	0	0	0	0.00476	0	0.00233	0	0	0	0	0	0.0093	0.0093	0.01951	0.00227	0	0	0	0	0	0	0	0	0.00233	0	0	0.00465	0.0119	0.00465	0	0.00714	0
274	0	0	0	0	0	0	0	0	0	0	0	0	0	0	0.00698	0	0	0	0	0.00465	0.00698	0.03256	0.04146	0.06136	0.03333	0.00233	0.08837	0.07209	0.05238	0.05116	0.01667	0.02326	0.02558	0.05116	0.09762	0.09535	0.08571	0.0907	0.1	0.03095	0
275	0	0	0	0	0	0	0	0	0	0	0	0	0	0	0.00233	0	0	0	0	0.00465	0.0093	0.04419	0.01951	0.04773	0.03571	0	0.04419	0.04651	0.05476	0.05116	0.02619	0.01163	0.00233	0	0.00476	0.01163	0.0119	0.02093	0	0	0
276	0	0	0	0	0	0	0	0	0	0	0	0	0.00476	0	0.00233	0	0.00238	0.00233	0.0619	0.1	0.03953	0.04651	0.01951	0.02727	0.03095	0.01395	0.07907	0.09767	0.08095	0.07209	0.11429	0.0186	0.01628	0.01628	0.01905	0.02791	0.0381	0.06512	0.04545	0.05714	0.1
277	0	0	0	0	0	0	0	0	0	0	0	0	0	0	0	0	0	0	0.02143	0.0093	0	0.07674	0.06341	0.09545	0.09048	0.09302	0.10465	0.10698	0.1381	0.14419	0.11905	0.07674	0.06047	0.1	0.01667	0.00233	0.00476	0.00465	0	0	0.1
278	0	0	0	0	0	0	0	0	0	0	0	0	0	0	0	0	0	0	0	0.00698	0.07442	0.05581	0.02439	0.07045	0.11429	0.10698	0.12093	0.12791	0.16429	0.16047	0.14524	0.05581	0.10698	0.1186	0.12857	0.1	0.11429	0.07442	0	0	0.1
279	0	0	0	0	0	0	0	0	0	0	0	0	0	0	0	0	0	0	0	0	0	0	0.00732	0.00227	0.00476	0.05349	0.1	0.1	0.1	0.1	0.1	0.03256	0.08605	0.1	0.09048	0.06047	0.01905	0	0	0.00952	0.1
280	0	0	0	0	0	0	0	0	0	0	0	0	0	0	0	0	0.04762	0.08837	0.03095	0.06047	0.03488	0.02093	0.02195	0.04773	0.09762	0.06977	0.03721	0.0814	0.04524	0.06279	0.00952	0.0093	0.03023	0.0186	0.02857	0.00233	0.00476	0	0.00909	0.00714	0.1
281	0	0	0	0	0	0	0	0	0	0	0	0	0	0	0	0	0	0	0	0	0	0.00465	0.02439	0.00227	0.00714	0	0.00465	0.01628	0	0	0.00714	0.0093	0	0	0.00714	0	0	0	0	0	0.1
282	0	0	0	0	0	0	0	0	0	0	0	0	0	0	0	0	0	0	0	0	0	0.00465	0	0	0	0	0	0	0	0	0	0	0	0	0	0.00233	0	0	0.00455	0.00238	0
283	0	0	0	0	0	0	0	0	0	0	0	0	0	0	0	0	0	0	0	0	0	0.00465	0	0	0	0	0	0	0	0	0	0	0	0	0	0	0	0	0	0	0
284	0	0	0	0	0	0	0	0	0	0	0	0	0	0	0	0.0093	0.00238	0	0	0	0	0	0	0.00455	0	0	0.00233	0	0	0	0	0	0	0	0.00238	0.01163	0	0	0	0.00238	0
285	0	0	0	0	0	0	0	0	0	0	0	0	0	0	0	0	0	0	0	0	0	0	0.00488	0.00227	0	0.02326	0.02558	0.00233	0	0	0	0.00233	0.00233	0.02558	0.09524	0.06744	0.09524	0.0907	0.1	0.1	0
286	0	0	0	0	0	0	0	0	0	0	0	0	0	0	0.02326	0.00698	0.00238	0.0186	0.00714	0.00233	0	0.01395	0.00732	0	0.00238	0.02326	0.03953	0.00465	0.00476	0.00233	0	0.00233	0.01163	0.02326	0.08571	0.09535	0.09286	0.08372	0.09091	0.08333	0
287	0	0	0	0	0	0	0	0	0	0	0	0	0	0	0.02093	0.00465	0.00714	0.0814	0.1	0.1	0.1	0.09767	0.07561	0.04318	0.1	0.1	0.1	0.1	0.1	0.08372	0.09524	0.09535	0.1	0.1	0.1	0.1	0.1	0.1	0.1	0.12381	0.2
288	0	0	0	0	0	0	0	0	0	0	0	0	0	0	0	0.00233	0	0.04186	0.0881	0.09767	0.08837	0.08837	0.04634	0.03409	0.1	0.1	0.1	0.0814	0.1	0.07442	0.1	0.1	0.1	0.09767	0.1	0.1	0.1	0.1	0.1	0.12381	0.2
289	0	0	0	0	0	0	0	0	0	0	0	0	0	0	0	0.0186	0	0.0093	0	0	0	0.00465	0	0	0	0	0	0	0	0.00233	0.01667	0	0.00698	0.00233	0	0.03256	0	0	0	0.04762	0
290	0	0	0	0.00233	0	0	0	0	0	0	0	0	0	0	0.00233	0.01395	0.02381	0.03721	0	0	0	0.0186	0.00488	0	0	0	0	0	0	0.00233	0.03095	0.00233	0.02326	0.02093	0	0.01628	0.00238	0.00698	0	0.01429	0
291	0	0	0	0	0	0	0	0	0	0	0	0	0	0	0.05116	0.0093	0.00952	0.1093	0.09762	0.1	0.1	0.04651	0.0561	0.03864	0.08571	0.08837	0.09767	0.07442	0.09048	0.09767	0.1	0.09767	0.1	0.1	0.1	0.11395	0.1	0.1	0.1	0.10476	0.2
292	0	0	0	0	0	0	0	0	0	0	0	0	0	0	0.06977	0	0.00476	0.12558	0.07857	0.09302	0.08372	0.08837	0.03171	0	0	0	0	0	0	0.01163	0.07619	0.08605	0.0814	0.08837	0.1	0.1	0.09286	0.08605	0.09773	0.10238	0.2
293	0	0	0	0	0	0	0	0	0	0	0	0	0	0	0.0186	0	0.02381	0.10698	0.0119	0	0.00698	0.04419	0.00244	0.00227	0	0	0	0	0	0.00698	0.00238	0	0	0	0	0	0	0.00233	0	0	0
294	0	0	0	0	0	0	0	0	0	0	0	0	0	0	0.00698	0	0.00952	0.08372	0.06667	0.1	0.09535	0.04186	0.0122	0	0	0	0	0	0	0.00698	0	0.0093	0.00465	0.02791	0.00952	0.00233	0.00952	0.00233	0.00909	0.01905	0
295	0	0	0	0	0	0	0	0	0	0	0	0	0.00476	0	0	0	0.02381	0.05814	0	0	0.00465	0.0093	0	0.00455	0.00476	0	0	0.00698	0.00238	0.01628	0.00714	0.00465	0	0.00465	0	0	0	0	0	0	0
296	0	0	0	0	0	0	0	0	0	0	0	0	0.00952	0	0.00233	0.00465	0.04524	0.1093	0.00714	0.00465	0.00698	0	0	0.00909	0	0	0	0	0	0	0	0	0	0	0	0	0	0	0	0	0
297	0	0	0	0	0	0	0	0	0	0	0	0.01087	0.05714	0.03256	0	0.01163	0.01905	0.06279	0	0	0	0	0	0.00227	0	0	0	0	0	0	0	0	0	0	0	0	0	0	0	0	0
298	0	0	0	0	0	0	0	0.00465	0	0	0.01795	0.03478	0.07381	0.05349	0.00233	0.0093	0.01905	0.04186	0	0	0	0	0	0.00455	0.00238	0	0	0	0	0	0	0	0	0	0	0	0	0	0	0	0
299	0	0	0	0	0	0	0	0	0	0	0.02564	0.03478	0.05714	0.04651	0.00233	0.00465	0.01905	0.11628	0	0	0	0	0	0.01136	0	0	0	0	0	0	0	0	0	0	0	0	0	0	0	0	0
300	0	0	0	0	0	0	0	0	0	0	0.04359	0.08913	0.07381	0.06744	0.00233	0.00233	0	0.06512	0	0	0	0	0	0	0	0	0	0	0	0	0	0	0	0	0	0	0	0	0	0	0
301	0	0	0	0	0	0	0	0	0	0.06047	0.1	0.1	0.09524	0.08837	0.01395	0.01163	0.00476	0.11163	0.00238	0	0	0	0.00244	0	0	0	0	0	0	0	0	0	0.00465	0	0	0	0	0	0	0	0
302	0	0	0	0	0	0	0	0	0	0.07442	0.1	0.1	0.09048	0.08605	0.01628	0	0	0.06977	0.00714	0	0	0	0	0	0	0	0	0	0	0	0	0	0	0	0	0	0	0	0	0	0
303	0	0	0	0	0	0	0	0	0	0.07442	0.1	0.1	0.09762	0.1	0.0814	0	0	0.06512	0.00238	0	0	0	0	0	0	0	0	0	0	0	0	0	0	0	0	0	0	0	0	0	0
304	0	0	0	0	0	0	0	0	0	0.08372	0.1	0.1	0.1	0.1	0.11395	0.00233	0.00238	0.06977	0	0	0	0	0	0	0	0	0	0	0	0	0	0.08837	0.06047	0	0	0	0	0	0	0.00238	0
305	0	0	0	0	0	0	0	0	0	0.07907	0.1	0.1	0.0881	0.09767	0.1	0.02093	0.00714	0.05116	0	0	0	0	0	0	0	0	0	0	0	0	0	0	0	0	0	0	0	0	0	0	0
306	0	0	0	0	0	0	0	0	0	0.08605	0.08974	0.1	0.09048	0.06279	0.09767	0.02558	0.03095	0.0186	0	0	0	0	0	0	0	0	0	0	0	0	0	0	0	0	0.00238	0.00465	0	0	0	0	0
307	0	0	0	0	0	0	0	0	0	0.02558	0.01538	0.02391	0.04048	0.05814	0.1	0.03256	0.03095	0	0	0	0	0	0	0	0	0	0	0	0	0	0	0	0	0	0	0.01163	0	0	0	0	0
308	0	0	0	0	0	0	0	0	0	0.03721	0	0.00435	0	0.02093	0.04884	0.02326	0.02857	0	0	0	0	0	0	0	0	0	0	0	0	0	0	0	0	0	0	0.01628	0	0	0	0	0
309	0	0	0	0	0	0	0	0	0	0.02791	0	0.00217	0.0119	0.01163	0.05581	0.03721	0.04286	0	0	0	0.00233	0	0	0	0	0	0	0	0	0	0	0	0	0	0.00714	0.03721	0	0	0	0	0
310	0	0	0	0	0	0	0	0	0	0.05581	0.00256	0.00435	0	0.0093	0.0186	0.04186	0.03333	0	0	0	0.00233	0	0	0	0	0	0	0	0	0	0	0	0	0	0.00714	0.03488	0	0	0	0	0

## Sheet: Figure 5b
Corresponding raw data and scripts for the analysis are available online at
	https://edmond.mpdl.mpg.de/privateurl.xhtml?token=e2560f0c-8e8f-4d95-9b25-cda3d6c372ba
File name:	source_data_computational_analysis.zip
Furthermore, the embedded xtc files of the Gromacs (version 2022.4) simulations and the scripts for the analysis are provided online (see link)
G65 ATP
Ligand:	ATP
Substructure	Distance between substructure and ligand [A]
of ligand	mean	sd
Ad1	6.33009	3.56148
Ad2	6.78488	3.18376
Rib	6.00233	2.30579
Phos	12.7544	3.02825
G65 ADP
Ligand:	ADP
Substructure	Distance between substructure and ligand [A]
of ligand	mean	sd
Ad1	7.00852	2.08977
Ad2	4.91912	2.7688
Rib	5.5769	2.36645
Phos	9.23247	1.69142
R150 ATP
Ligand:	ATP
Substructure	Distance between substructure and ligand [A]
of ligand	mean	sd
Ad1	10.8508	3.70172
Ad2	10.0747	2.81452
Rib	7.85699	2.71642
Phos	3.55318	2.45894

## Sheet: Figure 5c
Corresponding raw data and scripts for the analysis are available online at
	https://edmond.mpdl.mpg.de/privateurl.xhtml?token=e2560f0c-8e8f-4d95-9b25-cda3d6c372ba
File name:	source_data_computational_analysis.zip
Furthermore, the embedded xtc files of the Gromacs (version 2022.4) simulations and the scripts for the analysis are provided online (see link)
							KEA3 RCT WT			KEA3 RCT WT
KEA3 RCT WT apo			KEA3 RCT G65A apo				ATP bound to G65			ADP bound to G65
radius of gyration [A]	probability density		radius of gyration [A]	probability density			radius of gyration [A]	probability density		radius of gyration [A]	probability density
21.026	0.000793261		20.4346	0.00550886			21.1613	0.00397628		20.7191	0.00180077
21.0471	0.000842799		20.4554	0.00585405			21.1865	0.00434232		20.7389	0.0019684
21.0681	0.000943748		20.4761	0.00653321			21.2118	0.00509481		20.7587	0.00230699
21.0891	0.00110007		20.4969	0.00752338			21.237	0.00627306		20.7785	0.00282381
21.1102	0.00131731		20.5177	0.00879022			21.2622	0.00793417		20.7983	0.00352708
21.1312	0.00160197		20.5385	0.0102884			21.2874	0.0101492		20.8181	0.00442611
21.1522	0.00196206		20.5592	0.0119631			21.3127	0.0129995		20.8379	0.00552881
21.1733	0.00240619		20.58	0.0137526			21.3379	0.0165741		20.8577	0.00683979
21.1943	0.0029442		20.6008	0.0155918			21.3631	0.0209652		20.8775	0.0083596
21.2153	0.0035871		20.6216	0.0174174			21.3883	0.0262624		20.8973	0.0100833
21.2364	0.00434735		20.6423	0.0191723			21.4136	0.0325503		20.9171	0.0120004
21.2574	0.00523926		20.6631	0.0208108			21.4388	0.0399036		20.9369	0.0140956
21.2785	0.00627882		20.6839	0.0223018			21.464	0.0483817		20.9567	0.0163507
21.2995	0.00748363		20.7047	0.0236312			21.4892	0.0580213		20.9765	0.0187457
21.3205	0.00887199		20.7255	0.0248003			21.5144	0.0688311		20.9963	0.021261
21.3416	0.010462		20.7462	0.0258246			21.5397	0.0807829		21.0161	0.0238789
21.3626	0.0122707		20.767	0.0267285			21.5649	0.0938063		21.0359	0.0265853
21.3836	0.0143124		20.7878	0.0275403			21.5901	0.107784		21.0557	0.0293687
21.4047	0.0165977		20.8086	0.0282869			21.6153	0.122547		21.0755	0.032221
21.4257	0.0191334		20.8293	0.0289896			21.6406	0.137882		21.0953	0.0351363
21.4467	0.0219213		20.8501	0.02966			21.6658	0.153533		21.1151	0.0381095
21.4678	0.0249586		20.8709	0.0303003			21.691	0.169219		21.1349	0.0411353
21.4888	0.0282383		20.8917	0.0309036			21.7162	0.184643		21.1546	0.0442069
21.5099	0.0317493		20.9124	0.0314563			21.7415	0.199517		21.1744	0.0473154
21.5309	0.0354771		20.9332	0.0319423			21.7667	0.213575		21.1942	0.050448
21.5519	0.0394047		20.954	0.0323468			21.7919	0.22659		21.214	0.0535871
21.573	0.0435129		20.9748	0.0326595			21.8171	0.238392		21.2338	0.0567092
21.594	0.047781		20.9955	0.0328764			21.8424	0.248871		21.2536	0.0597837
21.615	0.0521868		21.0163	0.0330011			21.8676	0.25798		21.2734	0.062773
21.6361	0.0567069		21.0371	0.0330434			21.8928	0.265732		21.2932	0.0656318
21.6571	0.0613152		21.0579	0.0330167			21.918	0.27219		21.313	0.0683094
21.6781	0.0659824		21.0786	0.0329358			21.9433	0.277451		21.3328	0.0707517
21.6992	0.0706743		21.0994	0.0328132			21.9685	0.28163		21.3526	0.0729052
21.7202	0.0753501		21.1202	0.0326572			21.9937	0.284844		21.3724	0.0747215
21.7413	0.079962		21.141	0.0324703			22.0189	0.287193		21.3922	0.0761616
21.7623	0.084455		21.1617	0.0322493			22.0441	0.288748		21.412	0.0772006
21.7833	0.0887691		21.1825	0.031986			22.0694	0.289551		21.4318	0.0778304
21.8044	0.0928417		21.2033	0.0316696			22.0946	0.289607		21.4516	0.0780611
21.8254	0.0966122		21.2241	0.0312895			22.1198	0.288893		21.4714	0.0779198
21.8464	0.100027		21.2449	0.0308369			22.145	0.287373		21.4912	0.0774478
21.8675	0.103042		21.2656	0.0303081			22.1703	0.285002		21.511	0.0766967
21.8885	0.105631		21.2864	0.0297053			22.1955	0.281746		21.5308	0.0757223
21.9096	0.107782		21.3072	0.0290372			22.2207	0.277592		21.5506	0.0745808
21.9306	0.1095		21.328	0.0283187			22.2459	0.27255		21.5704	0.0733243
21.9516	0.110807		21.3487	0.0275697			22.2712	0.26666		21.5902	0.0719971
21.9727	0.111735		21.3695	0.026814			22.2964	0.259991		21.61	0.0706367
21.9937	0.112325		21.3903	0.0260762			22.3216	0.252635		21.6298	0.0692722
22.0147	0.112621		21.4111	0.0253801			22.3468	0.244707		21.6496	0.0679271
22.0358	0.112662		21.4318	0.0247459			22.3721	0.236338		21.6694	0.0666211
22.0568	0.112486		21.4526	0.0241885			22.3973	0.227679		21.6892	0.0653708
22.0778	0.11212		21.4734	0.023716			22.4225	0.218894		21.709	0.0641921
22.0989	0.111587		21.4942	0.0233289			22.4477	0.210156		21.7288	0.0630996
22.1199	0.1109		21.5149	0.0230206			22.473	0.201644		21.7486	0.0621059
22.141	0.110074		21.5357	0.0227787			22.4982	0.193534		21.7684	0.0612209
22.162	0.109119		21.5565	0.022587			22.5234	0.185989		21.7882	0.0604518
22.183	0.108051		21.5773	0.0224282			22.5486	0.179146		21.808	0.0598022
22.2041	0.106887		21.598	0.0222861			22.5739	0.173112		21.8278	0.0592729
22.2251	0.105648		21.6188	0.0221481			22.5991	0.167953		21.8476	0.0588623
22.2461	0.104357		21.6396	0.0220061			22.6243	0.163699		21.8674	0.0585702
22.2672	0.103035		21.6604	0.0218576			22.6495	0.160343		21.8872	0.0583961
22.2882	0.101696		21.6811	0.0217048			22.6747	0.15785		21.907	0.0583425
22.3092	0.100347		21.7019	0.0215544			22.7	0.156164		21.9268	0.0584149
22.3303	0.0989867		21.7227	0.0214156			22.7252	0.155219		21.9466	0.058621
22.3513	0.0976038		21.7435	0.0212999			22.7504	0.154945		21.9664	0.0589698
22.3724	0.096181		21.7643	0.02122			22.7756	0.155277		21.9862	0.0594697
22.3934	0.0946987		21.785	0.021189			22.8009	0.156159		22.0059	0.0601281
22.4144	0.0931378		21.8058	0.0212203			22.8261	0.157543		22.0257	0.0609495
22.4355	0.0914853		21.8266	0.0213287			22.8513	0.1594		22.0455	0.0619344
22.4565	0.0897355		21.8474	0.0215296			22.8765	0.161712		22.0653	0.0630793
22.4775	0.0878921		21.8681	0.0218403			22.9018	0.164473		22.0851	0.0643768
22.4986	0.0859683		21.8889	0.0222802			22.927	0.167682		22.1049	0.0658162
22.5196	0.083985		21.9097	0.0228697			22.9522	0.171342		22.1247	0.0673842
22.5406	0.0819686		21.9305	0.0236298			22.9774	0.17545		22.1445	0.0690657
22.5617	0.0799485		21.9512	0.0245799			23.0027	0.179987		22.1643	0.0708455
22.5827	0.0779544		21.972	0.0257354			23.0279	0.18492		22.1841	0.0727088
22.6038	0.0760147		21.9928	0.0271061			23.0531	0.190192		22.2039	0.0746427
22.6248	0.0741549		22.0136	0.0286935			23.0783	0.195725		22.2237	0.0766361
22.6458	0.072396		22.0343	0.0304899			23.1036	0.201421		22.2435	0.078681
22.6669	0.0707557		22.0551	0.0324784			23.1288	0.20717		22.2633	0.080774
22.6879	0.069247		22.0759	0.0346338			23.154	0.212846		22.2831	0.0829145
22.7089	0.0678802		22.0967	0.0369249			23.1792	0.218322		22.3029	0.0851051
22.73	0.0666636		22.1174	0.0393178			23.2044	0.22347		22.3227	0.0873485
22.751	0.0656056		22.1382	0.041779			23.2297	0.228167		22.3425	0.0896459
22.772	0.0647148		22.159	0.0442789			23.2549	0.232295		22.3623	0.0919923
22.7931	0.0640026		22.1798	0.0467944			23.2801	0.235749		22.3821	0.0943759
22.8141	0.0634831		22.2005	0.0493109			23.3053	0.238438		22.4019	0.0967757
22.8352	0.0631731		22.2213	0.0518229			23.3306	0.240287		22.4217	0.0991624
22.8562	0.063092		22.2421	0.0543344			23.3558	0.241239		22.4415	0.101502
22.8772	0.0632603		22.2629	0.0568588			23.381	0.241262		22.4613	0.103759
22.8983	0.0636988		22.2837	0.0594162			23.4062	0.240346		22.4811	0.105904
22.9193	0.0644274		22.3044	0.0620333			23.4315	0.238511		22.5009	0.107916
22.9403	0.0654639		22.3252	0.0647414			23.4567	0.235803		22.5207	0.109786
22.9614	0.0668234		22.346	0.0675747			23.4819	0.232295		22.5405	0.11152
22.9824	0.0685184		22.3668	0.0705681			23.5071	0.228086		22.5603	0.113135
23.0034	0.0705578		22.3875	0.0737563			23.5324	0.223295		22.5801	0.114658
23.0245	0.0729476		22.4083	0.0771709			23.5576	0.218057		22.5999	0.116121
23.0455	0.0756904		22.4291	0.0808381			23.5828	0.212511		22.6197	0.117556
23.0666	0.0787846		22.4499	0.0847784			23.608	0.206797		22.6395	0.11899
23.0876	0.0822235		22.4706	0.0890041			23.6333	0.201046		22.6593	0.120445
23.1086	0.0859943		22.4914	0.0935211			23.6585	0.195373		22.6791	0.121936
23.1297	0.0900773		22.5122	0.0983286			23.6837	0.189874		22.6989	0.123469
23.1507	0.0944452		22.533	0.103422			23.7089	0.184624		22.7187	0.125045
23.1717	0.0990621		22.5537	0.108795			23.7341	0.179681		22.7385	0.126662
23.1928	0.103886		22.5745	0.114439			23.7594	0.175082		22.7583	0.128312
23.2138	0.108872		22.5953	0.120349			23.7846	0.170853		22.7781	0.129988
23.2349	0.113971		22.6161	0.126515			23.8098	0.167005		22.7979	0.131684
23.2559	0.119141		22.6368	0.132927			23.835	0.163543		22.8177	0.133392
23.2769	0.124343		22.6576	0.139568			23.8603	0.16046		22.8375	0.135103
23.298	0.129548		22.6784	0.146415			23.8855	0.157742		22.8573	0.136812
23.319	0.134734		22.6992	0.153433			23.9107	0.155368		22.877	0.13851
23.34	0.139886		22.7199	0.160576			23.9359	0.153307		22.8968	0.14019
23.3611	0.144994		22.7407	0.16779			23.9612	0.151528		22.9166	0.141844
23.3821	0.150051		22.7615	0.175009			23.9864	0.149993		22.9364	0.143465
23.4031	0.155047		22.7823	0.182167			24.0116	0.148667		22.9562	0.145047
23.4242	0.159972		22.8031	0.189189			24.0368	0.147517		22.976	0.146584
23.4452	0.164811		22.8238	0.196006			24.0621	0.146514		22.9958	0.148071
23.4663	0.169548		22.8446	0.202546			24.0873	0.145636		23.0156	0.149503
23.4873	0.174162		22.8654	0.208743			24.1125	0.144867		23.0354	0.150878
23.5083	0.178635		22.8862	0.214539			24.1377	0.144195		23.0552	0.15219
23.5294	0.182948		22.9069	0.219882			24.163	0.143614		23.075	0.153433
23.5504	0.187081		22.9277	0.224733			24.1882	0.14312		23.0948	0.154598
23.5714	0.191019		22.9485	0.229068			24.2134	0.142707		23.1146	0.155675
23.5925	0.194745		22.9693	0.232877			24.2386	0.142368		23.1344	0.156653
23.6135	0.198248		22.99	0.236169			24.2639	0.142094		23.1542	0.157525
23.6345	0.201518		23.0108	0.238967			24.2891	0.141871		23.174	0.158288
23.6556	0.204543		23.0316	0.241305			24.3143	0.141686		23.1938	0.158948
23.6766	0.207313		23.0524	0.243221			24.3395	0.141523		23.2136	0.159521
23.6977	0.209813		23.0731	0.244751			24.3647	0.14137		23.2334	0.160035
23.7187	0.212027		23.0939	0.245924			24.39	0.141215		23.2532	0.160526
23.7397	0.213931		23.1147	0.246752			24.4152	0.141051		23.273	0.161038
23.7608	0.215501		23.1355	0.247236			24.4404	0.140869		23.2928	0.16162
23.7818	0.216711		23.1562	0.247362			24.4656	0.140662		23.3126	0.162316
23.8028	0.217544		23.177	0.247109			24.4909	0.140417		23.3324	0.163165
23.8239	0.21799		23.1978	0.246451			24.5161	0.140114		23.3522	0.164198
23.8449	0.218056		23.2186	0.245371			24.5413	0.13973		23.372	0.165433
23.8659	0.217766		23.2393	0.243857			24.5665	0.139237		23.3918	0.166884
23.887	0.217161		23.2601	0.241915			24.5918	0.138605		23.4116	0.168553
23.908	0.216299		23.2809	0.239565			24.617	0.137806		23.4314	0.170442
23.9291	0.215246		23.3017	0.23684			24.6422	0.136815		23.4512	0.172547
23.9501	0.214075		23.3225	0.233788			24.6674	0.135617		23.471	0.174867
23.9711	0.212858		23.3432	0.230465			24.6927	0.134202		23.4908	0.177399
23.9922	0.211658		23.364	0.226934			24.7179	0.132574		23.5106	0.180138
24.0132	0.210534		23.3848	0.22326			24.7431	0.130745		23.5304	0.183076
24.0342	0.209529		23.4056	0.219508			24.7683	0.128738		23.5502	0.186197
24.0553	0.208676		23.4263	0.215746			24.7936	0.126589		23.57	0.189475
24.0763	0.207996		23.4471	0.212034			24.8188	0.124336		23.5898	0.192871
24.0973	0.207499		23.4679	0.20843			24.844	0.122026		23.6096	0.196337
24.1184	0.20719		23.4887	0.204987			24.8692	0.119708		23.6294	0.199812
24.1394	0.207063		23.5094	0.20175			24.8944	0.117428		23.6492	0.203234
24.1605	0.207104		23.5302	0.198758			24.9197	0.115223		23.669	0.206535
24.1815	0.207294		23.551	0.196042			24.9449	0.113123		23.6888	0.209656
24.2025	0.207605		23.5718	0.19363			24.9701	0.111142		23.7086	0.212546
24.2236	0.208001		23.5925	0.191542			24.9953	0.109281		23.7283	0.215166
24.2446	0.208443		23.6133	0.189794			25.0206	0.107529		23.7481	0.217494
24.2656	0.208885		23.6341	0.188398			25.0458	0.105867		23.7679	0.219517
24.2867	0.209286		23.6549	0.187359			25.071	0.104269		23.7877	0.221232
24.3077	0.209606		23.6756	0.186676			25.0962	0.10271		23.8075	0.222641
24.3287	0.209816		23.6964	0.186335			25.1215	0.101167		23.8273	0.223748
24.3498	0.209897		23.7172	0.186312			25.1467	0.099622		23.8471	0.224559
24.3708	0.209844		23.738	0.186564			25.1719	0.0980658		23.8669	0.225078
24.3919	0.209661		23.7587	0.187036			25.1971	0.0964952		23.8867	0.225309
24.4129	0.209361		23.7795	0.187656			25.2224	0.0949141		23.9065	0.225256
24.4339	0.208962		23.8003	0.188348			25.2476	0.0933308		23.9263	0.224926
24.455	0.208478		23.8211	0.189032			25.2728	0.0917586		23.9461	0.22433
24.476	0.20792		23.8419	0.189636			25.298	0.0902124		23.9659	0.223482
24.497	0.207294		23.8626	0.190099			25.3233	0.0887075		23.9857	0.222401
24.5181	0.206599		23.8834	0.190378			25.3485	0.0872582		24.0055	0.22111
24.5391	0.205831		23.9042	0.190453			25.3737	0.0858752		24.0253	0.219636
24.5602	0.204985		23.925	0.190324			25.3989	0.0845649		24.0451	0.218008
24.5812	0.204065		23.9457	0.190013			25.4242	0.0833283		24.0649	0.216251
24.6022	0.20308		23.9665	0.18956			25.4494	0.0821604		24.0847	0.214388
24.6233	0.202049		23.9873	0.18902			25.4746	0.081053		24.1045	0.212435
24.6443	0.200997		24.0081	0.188453			25.4998	0.0799958		24.1243	0.210396
24.6653	0.199956		24.0288	0.187926			25.525	0.0789794		24.1441	0.208265
24.6864	0.198957		24.0496	0.187496			25.5503	0.0779975		24.1639	0.206027
24.7074	0.198026		24.0704	0.187215			25.5755	0.0770477		24.1837	0.203658
24.7284	0.197181		24.0912	0.187119			25.6007	0.0761342		24.2035	0.201134
24.7495	0.196431		24.1119	0.187223			25.6259	0.0752657		24.2233	0.198433
24.7705	0.195774		24.1327	0.187527			25.6512	0.0744553		24.2431	0.195547
24.7916	0.195202		24.1535	0.188013			25.6764	0.0737161		24.2629	0.192481
24.8126	0.194702		24.1743	0.188649			25.7016	0.0730622		24.2827	0.189256
24.8336	0.194259		24.195	0.189391			25.7268	0.0725042		24.3025	0.185913
24.8547	0.193861		24.2158	0.19019			25.7521	0.0720488		24.3223	0.182502
24.8757	0.193499		24.2366	0.190991			25.7773	0.0716978		24.3421	0.179082
24.8967	0.193167		24.2574	0.191737			25.8025	0.0714492		24.3619	0.175713
24.9178	0.192868		24.2781	0.192372			25.8277	0.071296		24.3817	0.172453
24.9388	0.192606		24.2989	0.192844			25.853	0.0712283		24.4015	0.169352
24.9598	0.192385		24.3197	0.193109			25.8782	0.071234		24.4213	0.166452
24.9809	0.192213		24.3405	0.193137			25.9034	0.0712994		24.4411	0.163783
25.0019	0.192094		24.3613	0.192912			25.9286	0.0714112		24.4609	0.161369
25.023	0.192032		24.382	0.192439			25.9539	0.071556		24.4807	0.15922
25.044	0.192029		24.4028	0.191744			25.9791	0.0717207		24.5005	0.157339
25.065	0.192085		24.4236	0.190869			26.0043	0.0718931		24.5203	0.155719
25.0861	0.192205		24.4444	0.18987			26.0295	0.0720598		24.5401	0.154348
25.1071	0.192392		24.4651	0.188811			26.0547	0.0722079		24.5599	0.15321
25.1281	0.192656		24.4859	0.18776			26.08	0.0723232		24.5797	0.152286
25.1492	0.193007		24.5067	0.186777			26.1052	0.0723915		24.5994	0.151565
25.1702	0.193455		24.5275	0.185918			26.1304	0.0723991		24.6192	0.151038
25.1912	0.19401		24.5482	0.185225			26.1556	0.0723342		24.639	0.150707
25.2123	0.194679		24.569	0.184731			26.1809	0.0721872		24.6588	0.150578
25.2333	0.195464		24.5898	0.184456			26.2061	0.0719519		24.6786	0.150663
25.2544	0.196359		24.6106	0.184408			26.2313	0.0716267		24.6984	0.150972
25.2754	0.197351		24.6313	0.184583			26.2565	0.0712131		24.7182	0.151512
25.2964	0.198421		24.6521	0.184967			26.2818	0.0707169		24.738	0.152279
25.3175	0.199547		24.6729	0.185535			26.307	0.0701456		24.7578	0.153258
25.3385	0.200701		24.6937	0.186252			26.3322	0.0695083		24.7776	0.15442
25.3595	0.201861		24.7144	0.187075			26.3574	0.068814		24.7974	0.155726
25.3806	0.203004		24.7352	0.187951			26.3827	0.0680708		24.8172	0.157127
25.4016	0.204117		24.756	0.188829			26.4079	0.0672852		24.837	0.158568
25.4226	0.205193		24.7768	0.189654			26.4331	0.0664619		24.8568	0.159992
25.4437	0.206231		24.7975	0.19038			26.4583	0.0656044		24.8766	0.161341
25.4647	0.207237		24.8183	0.190967			26.4836	0.0647151		24.8964	0.16256
25.4858	0.208217		24.8391	0.191387			26.5088	0.0637981		24.9162	0.163599
25.5068	0.209176		24.8599	0.191629			26.534	0.0628587		24.936	0.164417
25.5278	0.210116		24.8807	0.191693			26.5592	0.061905		24.9558	0.164982
25.5489	0.211028		24.9014	0.191592			26.5845	0.0609484		24.9756	0.165277
25.5699	0.2119		24.9222	0.191345			26.6097	0.0600018		24.9954	0.165304
25.5909	0.212712		24.943	0.190975			26.6349	0.0590792		25.0152	0.165083
25.612	0.213443		24.9638	0.190506			26.6601	0.0581934		25.035	0.164655
25.633	0.214068		24.9845	0.189956			26.6853	0.057355		25.0548	0.164077
25.654	0.214568		25.0053	0.189333			26.7106	0.0565717		25.0746	0.163417
25.6751	0.214926		25.0261	0.188641			26.7358	0.055846		25.0944	0.162746
25.6961	0.215132		25.0469	0.187878			26.761	0.0551769		25.1142	0.162134
25.7172	0.215182		25.0676	0.187038			26.7862	0.0545603		25.134	0.161635
25.7382	0.215077		25.0884	0.186116			26.8115	0.0539891		25.1538	0.161292
25.7592	0.21482		25.1092	0.185111			26.8367	0.0534543		25.1736	0.161128
25.7803	0.214418		25.13	0.18403			26.8619	0.0529461		25.1934	0.16115
25.8013	0.213878		25.1507	0.182889			26.8871	0.0524545		25.2132	0.161354
25.8223	0.213205		25.1715	0.181709			26.9124	0.0519699		25.233	0.161726
25.8434	0.212401		25.1923	0.18052			26.9376	0.0514825		25.2528	0.162246
25.8644	0.211469		25.2131	0.179354			26.9628	0.0509831		25.2726	0.162896
25.8854	0.210407		25.2338	0.17824			26.988	0.0504628		25.2924	0.16366
25.9065	0.209213		25.2546	0.177206			27.0133	0.0499136		25.3122	0.164526
25.9275	0.207888		25.2754	0.176269			27.0385	0.0493282		25.332	0.16549
25.9486	0.206432		25.2962	0.175437			27.0637	0.0487006		25.3518	0.166548
25.9696	0.204849		25.3169	0.174713			27.0889	0.0480275		25.3716	0.167704
25.9906	0.203146		25.3377	0.174089			27.1142	0.0473087		25.3914	0.168963
26.0117	0.201333		25.3585	0.173552			27.1394	0.0465476		25.4112	0.170327
26.0327	0.199418		25.3793	0.17309			27.1646	0.0457531		25.431	0.171796
26.0537	0.197413		25.4001	0.172686			27.1898	0.0449395		25.4507	0.173361
26.0748	0.195329		25.4208	0.17233			27.215	0.044126		25.4705	0.175001
26.0958	0.193175		25.4416	0.172011			27.2403	0.043336		25.4903	0.176687
26.1169	0.190961		25.4624	0.17172			27.2655	0.0425952		25.5101	0.178376
26.1379	0.188697		25.4832	0.171451			27.2907	0.0419297		25.5299	0.180022
26.1589	0.18639		25.5039	0.171197			27.3159	0.041363		25.5497	0.18158
26.18	0.184049		25.5247	0.170946			27.3412	0.0409136		25.5695	0.183011
26.201	0.181679		25.5455	0.170688			27.3664	0.0405933		25.5893	0.184289
26.222	0.179284		25.5663	0.170408			27.3916	0.040405		25.6091	0.18541
26.2431	0.176867		25.587	0.170086			27.4168	0.0403426		25.6289	0.186389
26.2641	0.174427		25.6078	0.169704			27.4421	0.0403926		25.6487	0.187257
26.2851	0.171965		25.6286	0.169246			27.4673	0.0405354		25.6685	0.188057
26.3062	0.16948		25.6494	0.168695			27.4925	0.0407483		25.6883	0.188831
26.3272	0.166975		25.6701	0.168043			27.5177	0.041009		25.7081	0.189613
26.3483	0.164452		25.6909	0.167285			27.543	0.0412962		25.7279	0.19042
26.3693	0.161913		25.7117	0.166421			27.5682	0.0415932		25.7477	0.191248
26.3903	0.15936		25.7325	0.165459			27.5934	0.0418869		25.7675	0.192073
26.4114	0.156793		25.7532	0.164405			27.6186	0.0421687		25.7873	0.192853
26.4324	0.154213		25.774	0.163268			27.6439	0.0424323		25.8071	0.193537
26.4534	0.151619		25.7948	0.162056			27.6691	0.0426733		25.8269	0.194071
26.4745	0.149012		25.8156	0.160771			27.6943	0.0428878		25.8467	0.194406
26.4955	0.146397		25.8363	0.159414			27.7195	0.0430711		25.8665	0.194502
26.5165	0.143783		25.8571	0.157983			27.7447	0.0432175		25.8863	0.19433
26.5376	0.141184		25.8779	0.156472			27.77	0.0433217		25.9061	0.193877
26.5586	0.138615		25.8987	0.154879			27.7952	0.0433785		25.9259	0.193143
26.5797	0.136095		25.9195	0.153203			27.8204	0.0433831		25.9457	0.192139
26.6007	0.133642		25.9402	0.151448			27.8456	0.0433334		25.9655	0.190888
26.6217	0.131274		25.961	0.149624			27.8709	0.0432294		25.9853	0.189422
26.6428	0.129003		25.9818	0.147743			27.8961	0.0430735		26.0051	0.187776
26.6638	0.126841		26.0026	0.145824			27.9213	0.0428696		26.0249	0.185987
26.6848	0.124796		26.0233	0.143887			27.9465	0.0426223		26.0447	0.184091
26.7059	0.122876		26.0441	0.141952			27.9718	0.0423362		26.0645	0.182118
26.7269	0.121084		26.0649	0.140039			27.997	0.0420148		26.0843	0.180085
26.7479	0.119422		26.0857	0.138161			28.0222	0.0416606		26.1041	0.178
26.769	0.117884		26.1064	0.136332			28.0474	0.0412747		26.1239	0.17586
26.79	0.116462		26.1272	0.134556			28.0727	0.0408602		26.1437	0.173653
26.8111	0.115142		26.148	0.132837			28.0979	0.0404216		26.1635	0.171357
26.8321	0.113902		26.1688	0.131171			28.1231	0.0399667		26.1833	0.168953
26.8531	0.11272		26.1895	0.129557			28.1483	0.0395082		26.2031	0.166424
26.8742	0.11157		26.2103	0.127991			28.1736	0.0390614		26.2229	0.163758
26.8952	0.110431		26.2311	0.126468			28.1988	0.0386432		26.2427	0.160957
26.9162	0.109283		26.2519	0.124989			28.224	0.0382695		26.2625	0.15803
26.9373	0.108114		26.2726	0.123552			28.2492	0.0379522		26.2823	0.154994
26.9583	0.106915		26.2934	0.12216			28.2745	0.0376982		26.3021	0.151873
26.9793	0.105683		26.3142	0.120812			28.2997	0.0375077		26.3218	0.148695
27.0004	0.104419		26.335	0.119506			28.3249	0.0373757		26.3416	0.145489
27.0214	0.103124		26.3557	0.118235			28.3501	0.0372929		26.3614	0.142283
27.0425	0.1018		26.3765	0.116987			28.3753	0.0372493		26.3812	0.139108
27.0635	0.100447		26.3973	0.115749			28.4006	0.0372346		26.401	0.135993
27.0845	0.0990632		26.4181	0.114503			28.4258	0.0372419		26.4208	0.132965
27.1056	0.0976456		26.4389	0.113232			28.451	0.0372667		26.4406	0.130051
27.1266	0.0961895		26.4596	0.111924			28.4762	0.037307		26.4604	0.12727
27.1476	0.0946903		26.4804	0.110567			28.5015	0.0373629		26.4802	0.124633
27.1687	0.093146		26.5012	0.109159			28.5267	0.0374353		26.5	0.122144
27.1897	0.0915582		26.522	0.107705			28.5519	0.0375249		26.5198	0.119791
27.2107	0.0899335		26.5427	0.106211			28.5771	0.0376314		26.5396	0.117556
27.2318	0.0882832		26.5635	0.104691			28.6024	0.037753		26.5594	0.115412
27.2528	0.0866233		26.5843	0.103156			28.6276	0.037887		26.5792	0.11333
27.2739	0.0849724		26.6051	0.101618			28.6528	0.0380291		26.599	0.111283
27.2949	0.0833491		26.6258	0.100083			28.678	0.0381749		26.6188	0.10925
27.3159	0.0817693		26.6466	0.0985535			28.7033	0.0383189		26.6386	0.107223
27.337	0.0802438		26.6674	0.0970294			28.7285	0.0384563		26.6584	0.105203
27.358	0.0787764		26.6882	0.0955059			28.7537	0.0385821		26.6782	0.103202
27.379	0.0773634		26.7089	0.0939775			28.7789	0.0386917		26.698	0.101239
27.4001	0.0759951		26.7297	0.0924397			28.8042	0.0387808		26.7178	0.0993353
27.4211	0.0746574		26.7505	0.0908906			28.8294	0.038845		26.7376	0.09751
27.4422	0.0733358		26.7713	0.0893316			28.8546	0.0388804		26.7574	0.0957757
27.4632	0.0720173		26.792	0.0877678			28.8798	0.0388831		26.7772	0.0941352
27.4842	0.0706937		26.8128	0.0862078			28.905	0.0388495		26.797	0.0925815
27.5053	0.0693633		26.8336	0.0846622			28.9303	0.0387777		26.8168	0.0910998
27.5263	0.0680303		26.8544	0.0831416			28.9555	0.0386674		26.8366	0.0896701
27.5473	0.0667037		26.8751	0.0816556			28.9807	0.038521		26.8564	0.0882718
27.5684	0.0653952		26.8959	0.0802111			29.0059	0.0383442		26.8762	0.0868884
27.5894	0.064117		26.9167	0.0788112			29.0312	0.0381452		26.896	0.0855106
27.6104	0.0628789		26.9375	0.0774555			29.0564	0.037934		26.9158	0.0841357
27.6315	0.0616881		26.9583	0.0761413			29.0816	0.0377213		26.9356	0.0827684
27.6525	0.0605475		26.979	0.0748637			29.1068	0.0375159		26.9554	0.0814189
27.6736	0.0594572		26.9998	0.073619			29.1321	0.0373248		26.9752	0.0801014
27.6946	0.0584147		27.0206	0.0724048			29.1573	0.0371502		26.995	0.0788303
27.7156	0.0574168		27.0414	0.0712209			29.1825	0.0369894		27.0148	0.0776205
27.7367	0.0564607		27.0621	0.0700699			29.2077	0.0368358		27.0346	0.076485
27.7577	0.0555453		27.0829	0.0689562			29.233	0.0366788		27.0544	0.0754347
27.7787	0.0546704		27.1037	0.0678855			29.2582	0.0365064		27.0742	0.0744795
27.7998	0.053838		27.1245	0.0668621			29.2834	0.0363067		27.094	0.0736266
27.8208	0.0530497		27.1452	0.0658891			29.3086	0.0360694		27.1138	0.0728814
27.8418	0.052307		27.166	0.0649671			29.3339	0.0357871		27.1336	0.0722458
27.8629	0.0516094		27.1868	0.0640939			29.3591	0.0354567		27.1534	0.0717186
27.8839	0.0509544		27.2076	0.0632652			29.3843	0.0350791		27.1731	0.0712941
27.905	0.050337		27.2283	0.0624756			29.4095	0.0346591		27.1929	0.0709616
27.926	0.0497504		27.2491	0.0617197			29.4348	0.034206		27.2127	0.0707043
27.947	0.0491863		27.2699	0.0609943			29.46	0.033732		27.2325	0.0704997
27.9681	0.0486364		27.2907	0.0602991			29.4852	0.0332507		27.2523	0.0703208
27.9891	0.0480928		27.3114	0.0596373			29.5104	0.0327761		27.2721	0.0701375
28.0101	0.0475486		27.3322	0.0590169			29.5356	0.0323204		27.2919	0.0699199
28.0312	0.046998		27.353	0.0584484			29.5609	0.0318915		27.3117	0.0696414
28.0522	0.0464365		27.3738	0.0579437			29.5861	0.0314926		27.3315	0.0692837
28.0732	0.0458607		27.3945	0.0575136			29.6113	0.031121		27.3513	0.0688387
28.0943	0.0452683		27.4153	0.0571648			29.6365	0.0307686		27.3711	0.0683094
28.1153	0.0446581		27.4361	0.056899			29.6618	0.0304237		27.3909	0.0677103
28.1364	0.0440307		27.4569	0.0567101			29.687	0.0300725		27.4107	0.0670642
28.1574	0.0433882		27.4777	0.0565854			29.7122	0.0297018		27.4305	0.066397
28.1784	0.0427346		27.4984	0.0565066			29.7374	0.0293006		27.4503	0.0657344
28.1995	0.0420755		27.5192	0.0564518			29.7627	0.0288612		27.4701	0.065097
28.2205	0.0414173		27.54	0.0563988			29.7879	0.0283803		27.4899	0.0644971
28.2415	0.0407663		27.5608	0.0563282			29.8131	0.0278587		27.5097	0.0639364
28.2626	0.0401277		27.5815	0.0562251			29.8383	0.0273013		27.5295	0.0634059
28.2836	0.039505		27.6023	0.0560815			29.8636	0.0267168		27.5493	0.0628874
28.3046	0.0388987		27.6231	0.0558961			29.8888	0.0261175		27.5691	0.0623553
28.3257	0.0383072		27.6439	0.055674			29.914	0.0255177		27.5889	0.061781
28.3467	0.0377266		27.6646	0.0554256			29.9392	0.0249342		27.6087	0.0611362
28.3678	0.037152		27.6854	0.0551637			29.9645	0.0243833		27.6285	0.0603986
28.3888	0.036579		27.7062	0.0549023			29.9897	0.0238802		27.6483	0.0595553
28.4098	0.0360048		27.727	0.0546537			30.0149	0.0234371		27.6681	0.0586054
28.4309	0.035429		27.7477	0.0544277			30.0401	0.0230617		27.6879	0.0575614
28.4519	0.0348536		27.7685	0.0542299			30.0653	0.0227562		27.7077	0.0564477
28.4729	0.0342827		27.7893	0.0540613			30.0906	0.0225172		27.7275	0.0552989
28.494	0.0337217		27.8101	0.0539192			30.1158	0.022336		27.7473	0.0541531
28.515	0.0331759		27.8308	0.0537978			30.141	0.0221986		27.7671	0.0530485
28.536	0.0326491		27.8516	0.0536891			30.1662	0.0220881		27.7869	0.052018
28.5571	0.0321439		27.8724	0.0535846			30.1915	0.0219853		27.8067	0.0510865
28.5781	0.0316604		27.8932	0.0534764			30.2167	0.0218714		27.8265	0.0502677
28.5992	0.0311974		27.9139	0.0533574			30.2419	0.0217296		27.8463	0.0495651
28.6202	0.0307527		27.9347	0.0532226			30.2671	0.0215473		27.8661	0.0489725
28.6412	0.0303241		27.9555	0.0530692			30.2924	0.0213177		27.8859	0.0484772
28.6623	0.0299093		27.9763	0.0528956			30.3176	0.021041		27.9057	0.0480617
28.6833	0.0295069		27.9971	0.0527019			30.3428	0.0207255		27.9255	0.0477078
28.7043	0.0291157		28.0178	0.0524885			30.368	0.0203858		27.9453	0.0473987
28.7254	0.0287348		28.0386	0.0522566			30.3933	0.0200416		27.9651	0.0471204
28.7464	0.0283626		28.0594	0.0520068			30.4185	0.0197153		27.9849	0.0468633
28.7675	0.0279976		28.0802	0.0517399			30.4437	0.0194284		28.0047	0.0466214
28.7885	0.0276374		28.1009	0.051457			30.4689	0.0191979		28.0245	0.0463915
28.8095	0.0272794		28.1217	0.0511595			30.4942	0.0190351		28.0442	0.0461704
28.8306	0.0269212		28.1425	0.0508511			30.5194	0.0189427		28.064	0.0459539
28.8516	0.0265606		28.1633	0.050538			30.5446	0.0189153		28.0838	0.0457355
28.8726	0.0261967		28.184	0.050229			30.5698	0.0189404		28.1036	0.0455054
28.8937	0.0258294		28.2048	0.049936			30.5951	0.0190001		28.1234	0.0452517
28.9147	0.0254599		28.2256	0.0496721			30.6203	0.0190744		28.1432	0.044962
28.9357	0.0250904		28.2464	0.0494501			30.6455	0.0191439		28.163	0.0446261
28.9568	0.0247241		28.2671	0.0492798			30.6707	0.0191923		28.1828	0.0442388
28.9778	0.0243644		28.2879	0.0491662			30.6959	0.0192076		28.2026	0.0438009
28.9989	0.0240148		28.3087	0.0491073			30.7212	0.0191833		28.2224	0.0433198
29.0199	0.0236782		28.3295	0.0490934			30.7464	0.0191184		28.2422	0.0428086
29.0409	0.0233575		28.3502	0.0491087			30.7716	0.0190157		28.262	0.0422833
29.062	0.0230545		28.371	0.049133			30.7968	0.0188813		28.2818	0.0417604
29.083	0.0227705		28.3918	0.0491445			30.8221	0.0187227		28.3016	0.0412537
29.104	0.0225055		28.4126	0.0491236			30.8473	0.018548		28.3214	0.0407726
29.1251	0.0222589		28.4333	0.0490554			30.8725	0.0183648		28.3412	0.0403209
29.1461	0.0220283		28.4541	0.0489315			30.8977	0.0181801		28.361	0.0398968
29.1671	0.0218107		28.4749	0.0487506			30.923	0.018		28.3808	0.0394954
29.1882	0.0216019		28.4957	0.0485173			30.9482	0.0178293		28.4006	0.0391086
29.2092	0.0213969		28.5165	0.0482403			30.9734	0.0176717		28.4204	0.0387282
29.2303	0.0211901		28.5372	0.0479299			30.9986	0.01753		28.4402	0.0383461
29.2513	0.0209762		28.558	0.0475954			31.0239	0.0174051		28.46	0.0379562
29.2723	0.0207503		28.5788	0.047243			31.0491	0.0172958		28.4798	0.0375546
29.2934	0.0205082		28.5996	0.0468744			31.0743	0.0171988		28.4996	0.0371388
29.3144	0.0202475		28.6203	0.0464871			31.0995	0.017109		28.5194	0.0367095
29.3354	0.019967		28.6411	0.0460747			31.1248	0.0170198		28.5392	0.0362683
29.3565	0.0196676		28.6619	0.0456281			31.15	0.0169252		28.559	0.035819
29.3775	0.0193517		28.6827	0.0451377			31.1752	0.016821		28.5788	0.0353669
29.3985	0.019023		28.7034	0.0445946			31.2004	0.0167058		28.5986	0.0349174
29.4196	0.0186854		28.7242	0.043992			31.2256	0.016582		28.6184	0.0344764
29.4406	0.018343		28.745	0.0433269			31.2509	0.0164557		28.6382	0.0340481
29.4617	0.0179983		28.7658	0.0426003			31.2761	0.0163352		28.658	0.0336346
29.4827	0.0176523		28.7865	0.041817			31.3013	0.0162303		28.6778	0.0332347
29.5037	0.0173046		28.8073	0.0409862			31.3265	0.0161496		28.6976	0.0328436
29.5248	0.0169533		28.8281	0.0401205			31.3518	0.0160989		28.7174	0.0324534
29.5458	0.0165968		28.8489	0.0392347			31.377	0.0160806		28.7372	0.0320533
29.5668	0.0162342		28.8696	0.038345			31.4022	0.0160925		28.757	0.0316317
29.5879	0.0158664		28.8904	0.0374673			31.4274	0.0161292		28.7768	0.0311779
29.6089	0.0154968		28.9112	0.0366153			31.4527	0.0161829		28.7966	0.0306836
29.6299	0.0151311		28.932	0.0357998			31.4779	0.0162448		28.8164	0.0301451
29.651	0.014777		28.9527	0.035027			31.5031	0.0163066		28.8362	0.0295642
29.672	0.0144422		28.9735	0.0342986			31.5283	0.0163613		28.856	0.0289479
29.6931	0.0141344		28.9943	0.0336117			31.5536	0.0164043		28.8758	0.0283083
29.7141	0.0138591		29.0151	0.03296			31.5788	0.0164325		28.8955	0.0276609
29.7351	0.0136192		29.0359	0.0323349			31.604	0.0164446		28.9153	0.0270224
29.7562	0.0134149		29.0566	0.0317272			31.6292	0.01644		28.9351	0.0264093
29.7772	0.0132433		29.0774	0.0311286			31.6545	0.0164174		28.9549	0.0258348
29.7982	0.0130997		29.0982	0.0305327			31.6797	0.0163741		28.9747	0.0253081
29.8193	0.0129778		29.119	0.0299361			31.7049	0.0163064		28.9945	0.0248327
29.8403	0.0128709		29.1397	0.0293392			31.7301	0.016209		29.0143	0.0244067
29.8613	0.0127727		29.1605	0.0287458			31.7553	0.0160765		29.0341	0.0240234
29.8824	0.0126777		29.1813	0.0281634			31.7806	0.0159043		29.0539	0.0236727
29.9034	0.0125815		29.2021	0.0276017			31.8058	0.0156911		29.0737	0.0233434
29.9245	0.0124809		29.2228	0.0270718			31.831	0.0154386		29.0935	0.0230243
29.9455	0.0123735		29.2436	0.0265845			31.8562	0.0151534		29.1133	0.0227064
29.9665	0.0122577		29.2644	0.0261486			31.8815	0.0148463		29.1331	0.0223838
29.9876	0.0121321		29.2852	0.025769			31.9067	0.014531		29.1529	0.0220539
30.0086	0.0119957		29.3059	0.0254462			31.9319	0.0142229		29.1727	0.021717
30.0296	0.0118475		29.3267	0.0251751			31.9571	0.0139372		29.1925	0.0213754
30.0507	0.0116869		29.3475	0.024946			31.9824	0.0136871		29.2123	0.021033
30.0717	0.0115136		29.3683	0.0247456			32.0076	0.0134823		29.2321	0.0206936
30.0927	0.011328		29.389	0.0245589			32.0328	0.0133283		29.2519	0.0203609
30.1138	0.0111313		29.4098	0.024371			32.058	0.0132266		29.2717	0.0200378
30.1348	0.0109256		29.4306	0.0241695			32.0833	0.0131747		29.2915	0.0197266
30.1559	0.0107137		29.4514	0.0239456			32.1085	0.0131672		29.3113	0.0194289
30.1769	0.0104989		29.4721	0.023695			32.1337	0.0131971		29.3311	0.0191456
30.1979	0.0102845		29.4929	0.023418			32.1589	0.0132564		29.3509	0.0188774
30.219	0.0100733		29.5137	0.023119			32.1842	0.0133373		29.3707	0.0186245
30.24	0.0098673		29.5345	0.0228042			32.2094	0.0134326		29.3905	0.0183864
30.261	0.00966768		29.5553	0.0224816			32.2346	0.0135368		29.4103	0.0181618
30.2821	0.00947425		29.576	0.022159			32.2598	0.0136451		29.4301	0.017948
30.3031	0.00928618		29.5968	0.0218424			32.2851	0.0137544		29.4499	0.0177412
30.3242	0.00910226		29.6176	0.0215367			32.3103	0.0138623		29.4697	0.0175366
30.3452	0.0089212		29.6384	0.0212444			32.3355	0.0139675		29.4895	0.0173293
30.3662	0.00874211		29.6591	0.0209664			32.3607	0.0140693		29.5093	0.0171144
30.3873	0.00856468		29.6799	0.020701			32.3859	0.0141674		29.5291	0.016889
30.4083	0.00838921		29.7007	0.0204456			32.4112	0.0142625		29.5489	0.016652
30.4293	0.00821649		29.7215	0.0201958			32.4364	0.0143556		29.5687	0.0164054
30.4504	0.00804757		29.7422	0.0199468			32.4616	0.0144481		29.5885	0.0161532
30.4714	0.00788356		29.763	0.0196936			32.4868	0.0145417		29.6083	0.0159019
30.4924	0.00772523		29.7838	0.019432			32.5121	0.0146379		29.6281	0.015658
30.5135	0.00757311		29.8046	0.01916			32.5373	0.0147378		29.6479	0.0154279
30.5345	0.00742754		29.8253	0.0188778			32.5625	0.0148419		29.6677	0.0152159
30.5556	0.0072886		29.8461	0.0185892			32.5877	0.0149495		29.6875	0.0150242
30.5766	0.00715646		29.8669	0.0183001			32.613	0.0150588		29.7073	0.0148518
30.5976	0.00703119		29.8877	0.0180185			32.6382	0.0151666		29.7271	0.0146962
30.6187	0.00691307		29.9084	0.0177523			32.6634	0.0152687		29.7469	0.0145526
30.6397	0.00680208		29.9292	0.017508			32.6886	0.01536		29.7666	0.0144165
30.6607	0.006698		29.95	0.0172893			32.7139	0.0154354		29.7864	0.0142836
30.6818	0.00660011		29.9708	0.0170965			32.7391	0.0154898		29.8062	0.0141514
30.7028	0.00650684		29.9915	0.0169265			32.7643	0.0155193		29.826	0.0140195
30.7238	0.00641599		30.0123	0.0167739			32.7895	0.0155217		29.8458	0.0138893
30.7449	0.006325		30.0331	0.0166318			32.8148	0.0154965		29.8656	0.013764
30.7659	0.00623137		30.0539	0.0164928			32.84	0.0154457		29.8854	0.0136475
30.787	0.00613348		30.0747	0.0163507			32.8652	0.0153735		29.9052	0.0135438
30.808	0.00603106		30.0954	0.0161999			32.8904	0.0152857		29.925	0.0134554
30.829	0.0059258		30.1162	0.0160362			32.9156	0.0151886		29.9448	0.0133837
30.8501	0.00582143		30.137	0.0158564			32.9409	0.0150891		29.9646	0.0133277
30.8711	0.00572326		30.1578	0.015658			32.9661	0.0149923		29.9844	0.013285
30.8921	0.00563755		30.1785	0.01544			32.9913	0.0149014		30.0042	0.0132524
30.9132	0.00557047		30.1993	0.0152023			33.0165	0.0148172		30.024	0.0132262
30.9342	0.00552695		30.2201	0.0149464			33.0418	0.0147383		30.0438	0.0132037
30.9552	0.00550966		30.2409	0.0146761			33.067	0.0146612		30.0636	0.0131834
30.9763	0.00551851		30.2616	0.0143968			33.0922	0.0145815		30.0834	0.0131651
30.9973	0.00555036		30.2824	0.0141153			33.1174	0.0144957		30.1032	0.0131501
31.0184	0.00559953		30.3032	0.0138396			33.1427	0.0144011		30.123	0.0131409
31.0394	0.00565854		30.324	0.0135772			33.1679	0.0142975		30.1428	0.0131405
31.0604	0.00571908		30.3447	0.0133342			33.1931	0.0141861		30.1626	0.0131518
31.0815	0.00577333		30.3655	0.0131149			33.2183	0.0140695		30.1824	0.0131779
31.1025	0.00581497		30.3863	0.0129209			33.2436	0.0139501		30.2022	0.0132205
31.1235	0.00583988		30.4071	0.0127509			33.2688	0.0138295		30.222	0.0132806
31.1446	0.00584664		30.4278	0.0126013			33.294	0.0137065		30.2418	0.0133572
31.1656	0.00583627		30.4486	0.0124669			33.3192	0.0135779		30.2616	0.0134484
31.1866	0.00581181		30.4694	0.0123414			33.3445	0.0134382		30.2814	0.013551
31.2077	0.00577765		30.4902	0.0122186			33.3697	0.0132811		30.3012	0.0136614
31.2287	0.00573856		30.5109	0.0120929			33.3949	0.0131013		30.321	0.013777
31.2498	0.00569906		30.5317	0.0119603			33.4201	0.0128959		30.3408	0.0138963
31.2708	0.00566281		30.5525	0.0118183			33.4454	0.0126657		30.3606	0.0140199
31.2918	0.00563241		30.5733	0.0116665			33.4706	0.0124155		30.3804	0.01415
31.3129	0.00560943		30.5941	0.011506			33.4958	0.0121536		30.4002	0.0142899
31.3339	0.00559432		30.6148	0.0113395			33.521	0.0118905		30.42	0.0144425
31.3549	0.00558695		30.6356	0.0111705			33.5462	0.0116368		30.4398	0.0146089
31.376	0.00558643		30.6564	0.0110025			33.5715	0.0114015		30.4596	0.0147878
31.397	0.00559132		30.6772	0.0108388			33.5967	0.01119		30.4794	0.0149748
31.418	0.00559974		30.6979	0.010682			33.6219	0.0110046		30.4992	0.0151627
31.4391	0.00560949		30.7187	0.0105334			33.6471	0.0108434		30.519	0.015344
31.4601	0.00561832		30.7395	0.0103932			33.6724	0.0107026		30.5388	0.0155109
31.4812	0.00562409		30.7603	0.0102606			33.6976	0.0105771		30.5586	0.0156576
31.5022	0.00562541		30.781	0.0101344			33.7228	0.0104623		30.5784	0.0157807
31.5232	0.00562188		30.8018	0.010013			33.748	0.0103553		30.5982	0.0158788
31.5443	0.00561445		30.8226	0.00989528			33.7733	0.0102553		30.6179	0.0159523
31.5653	0.00560541		30.8434	0.00978026			33.7985	0.0101637		30.6377	0.016002
31.5863	0.00559839		30.8641	0.00966756			33.8237	0.0100826		30.6575	0.0160288
31.6074	0.00559765		30.8849	0.00955711			33.8489	0.0100142		30.6773	0.0160326
31.6284	0.00560747		30.9057	0.00944924			33.8742	0.00995955		30.6971	0.0160129
31.6495	0.00563131		30.9265	0.00934413			33.8994	0.00991749		30.7169	0.0159695
31.6705	0.0056711		30.9472	0.00924199			33.9246	0.00988496		30.7367	0.015903
31.6915	0.00572669		30.968	0.00914265			33.9498	0.00985696		30.7565	0.0158154
31.7126	0.00579559		30.9888	0.00904589			33.9751	0.00982784		30.7763	0.0157111
31.7336	0.00587354		31.0096	0.00895096			34.0003	0.00979209		30.7961	0.0155954
31.7546	0.00595489		31.0303	0.00885689			34.0255	0.00974557		30.8159	0.0154748
31.7757	0.00603348		31.0511	0.00876253			34.0507	0.00968553		30.8357	0.0153554
31.7967	0.00610367		31.0719	0.00866683			34.0759	0.00961148		30.8555	0.0152426
31.8177	0.00616092		31.0927	0.00856913			34.1012	0.00952419		30.8753	0.01514
31.8388	0.006202		31.1135	0.0084694			34.1264	0.00942571		30.8951	0.0150496
31.8598	0.00622532		31.1342	0.00836858			34.1516	0.00931808		30.9149	0.0149717
31.8809	0.00623041		31.155	0.00826884			34.1768	0.00920346		30.9347	0.0149058
31.9019	0.00621758		31.1758	0.00817324			34.2021	0.00908335		30.9545	0.0148512
31.9229	0.00618778		31.1966	0.00808554			34.2273	0.00895882		30.9743	0.0148072
31.944	0.00614223		31.2173	0.00800936			34.2525	0.00883032		30.9941	0.0147739
31.965	0.00608236		31.2381	0.00794786			34.2777	0.00869822		31.0139	0.0147522
31.986	0.00601041		31.2589	0.00790281			34.303	0.00856265		31.0337	0.0147426
32.0071	0.0059291		31.2797	0.00787442			34.3282	0.00842427		31.0535	0.0147451
32.0281	0.00584194		31.3004	0.00786114			34.3534	0.00828371		31.0733	0.0147581
32.0491	0.00575329		31.3212	0.00785973			34.3786	0.0081423		31.0931	0.0147775
32.0702	0.00566787		31.342	0.00786605			34.4039	0.0080018		31.1129	0.014797
32.0912	0.00559051		31.3628	0.00787563			34.4291	0.00786439		31.1327	0.0148081
32.1123	0.00552547		31.3835	0.00788419			34.4543	0.00773259		31.1525	0.0148015
32.1333	0.00547604		31.4043	0.00788846			34.4795	0.00760896		31.1723	0.0147689
32.1543	0.00544414		31.4251	0.00788641			34.5048	0.00749608		31.1921	0.0147049
32.1754	0.00543004		31.4459	0.00787736			34.53	0.00739562		31.2119	0.014608
32.1964	0.0054325		31.4666	0.00786176			34.5552	0.00730897		31.2317	0.0144811
32.2174	0.00544874		31.4874	0.00784065			34.5804	0.00723629		31.2515	0.0143313
32.2385	0.00547496		31.5082	0.00781524			34.6057	0.00717659		31.2713	0.0141681
32.2595	0.00550687		31.529	0.00778627			34.6309	0.00712768		31.2911	0.0140013
32.2805	0.00554009		31.5497	0.00775379			34.6561	0.00708584		31.3109	0.0138391
32.3016	0.0055706		31.5705	0.00771703			34.6813	0.00704633		31.3307	0.0136863
32.3226	0.00559518		31.5913	0.00767442			34.7065	0.00700319		31.3505	0.0135433
32.3437	0.00561168		31.6121	0.00762405			34.7318	0.00695021		31.3703	0.0134068
32.3647	0.00561907		31.6329	0.00756423			34.757	0.00688128		31.3901	0.0132709
32.3857	0.0056174		31.6536	0.00749362			34.7822	0.00679128		31.4099	0.0131278
32.4068	0.00560774		31.6744	0.00741157			34.8074	0.00667709		31.4297	0.012971
32.4278	0.00559182		31.6952	0.0073184			34.8327	0.00653803		31.4495	0.0127954
32.4488	0.00557152		31.716	0.00721516			34.8579	0.00637643		31.4692	0.0125991
32.4699	0.00554863		31.7367	0.00710346			34.8831	0.00619762		31.489	0.0123832
32.4909	0.00552445		31.7575	0.0069854			34.9083	0.00600918		31.5088	0.0121521
32.5119	0.00549954		31.7783	0.00686325			34.9336	0.00582053		31.5286	0.0119121
32.533	0.00547376		31.7991	0.00673951			34.9588	0.00564114		31.5484	0.0116706
32.554	0.00544643		31.8198	0.00661658			34.984	0.00547935		31.5682	0.0114352
32.5751	0.00541657		31.8406	0.00649674			35.0092	0.00534105		31.588	0.0112123
32.5961	0.00538336		31.8614	0.00638227			35.0345	0.00522901		31.6078	0.0110065
32.6171	0.00534648		31.8822	0.00627535			35.0597	0.00514201		31.6276	0.0108203
32.6382	0.00530633		31.9029	0.00617796			35.0849	0.00507571		31.6474	0.010654
32.6592	0.00526392		31.9237	0.006092			35.1101	0.0050232		31.6672	0.0105058
32.6802	0.00522067		31.9445	0.00601919			35.1354	0.00497651		31.687	0.0103727
32.7013	0.00517821		31.9653	0.005961			35.1606	0.00492774		31.7068	0.0102508
32.7223	0.00513779		31.986	0.00591858			35.1858	0.0048705		31.7266	0.0101364
32.7433	0.00510023		32.0068	0.00589265			35.211	0.0048005		31.7464	0.0100259
32.7644	0.0050658		32.0276	0.00588338			35.2362	0.00471611		31.7662	0.00991719
32.7854	0.00503409		32.0484	0.00589035			35.2615	0.00461789		31.786	0.00980908
32.8065	0.00500447		32.0691	0.00591248			35.2867	0.00450811		31.8058	0.0097019
32.8275	0.00497624		32.0899	0.00594785			35.3119	0.00439009		31.8256	0.00959668
32.8485	0.00494858		32.1107	0.00599404			35.3371	0.00426755		31.8454	0.00949536
32.8696	0.00492116		32.1315	0.0060478			35.3624	0.00414405		31.8652	0.00939987
32.8906	0.00489372		32.1523	0.00610535			35.3876	0.00402279		31.885	0.00931153
32.9116	0.00486596		32.173	0.00616275			35.4128	0.00390622		31.9048	0.00923057
32.9327	0.00483752		32.1938	0.006216			35.438	0.00379636		31.9246	0.00915604
32.9537	0.0048075		32.2146	0.00626165			35.4633	0.00369452		31.9444	0.00908598
32.9748	0.00477462		32.2354	0.00629728			35.4885	0.00360116		31.9642	0.0090176
32.9958	0.00473719		32.2561	0.00632195			35.5137	0.00351609		31.984	0.00894815
33.0168	0.0046934		32.2769	0.00633628			35.5389	0.00343828		32.0038	0.00887592
33.0379	0.00464175		32.2977	0.00634257			35.5642	0.003366		32.0236	0.00880057
33.0589	0.00458153		32.3185	0.00634437			35.5894	0.00329669		32.0434	0.00872337
33.0799	0.00451302		32.3392	0.00634602			35.6146	0.00322762		32.0632	0.00864685
33.101	0.00443764		32.36	0.00635182			35.6398	0.00315603		32.083	0.00857442
33.122	0.00435766		32.3808	0.0063656			35.6651	0.00307971		32.1028	0.00850871
33.143	0.00427591		32.4016	0.00638983			35.6903	0.00299753		32.1226	0.00845136
33.1641	0.00419512		32.4223	0.00642538			35.7155	0.00290967		32.1424	0.00840195
33.1851	0.00411754		32.4431	0.00647146			35.7407	0.00281802		32.1622	0.00835818
33.2062	0.00404435		32.4639	0.00652544			35.766	0.00272581		32.182	0.00831612
33.2272	0.00397566		32.4847	0.00658331			35.7912	0.00263745		32.2018	0.0082712
33.2482	0.00391059		32.5054	0.00664012			35.8164	0.00255743		32.2216	0.00821974
33.2693	0.00384747		32.5262	0.00669053			35.8416	0.00248984		32.2414	0.00815931
33.2903	0.00378438		32.547	0.00672954			35.8668	0.00243751		32.2612	0.00809004
33.3113	0.00371945		32.5678	0.00675311			35.8921	0.0024013		32.281	0.00801443
33.3324	0.00365116		32.5885	0.00675866			35.9173	0.00238029		32.3008	0.00793679
33.3534	0.00357865		32.6093	0.00674536			35.9425	0.00237163		32.3206	0.00786248
33.3744	0.00350192		32.6301	0.00671403			35.9677	0.00237135		32.3403	0.00779686
33.3955	0.00342167		32.6509	0.00666698			35.993	0.0023751		32.3601	0.00774425
33.4165	0.00333949		32.6717	0.0066076			36.0182	0.00237864		32.3799	0.00770694
33.4376	0.00325763		32.6924	0.00653995			36.0434	0.00237859		32.3997	0.00768515
33.4586	0.00317856		32.7132	0.00646839			36.0686	0.00237245		32.4195	0.00767697
33.4796	0.00310501		32.734	0.00639707			36.0939	0.00235897		32.4393	0.00767872
33.5007	0.00303928		32.7548	0.00633023			36.1191	0.00233775		32.4591	0.00768602
33.5217	0.00298316		32.7755	0.00627166			36.1443	0.00230917		32.4789	0.00769413
33.5427	0.00293763		32.7963	0.00622471			36.1695	0.00227429		32.4987	0.00769895
33.5638	0.00290279		32.8171	0.00619192			36.1948	0.00223467		32.5185	0.00769767
33.5848	0.00287789		32.8379	0.00617485			36.22	0.00219247		32.5383	0.00768899
33.6058	0.00286154		32.8586	0.00617356			36.2452	0.00215		32.5581	0.00767334
33.6269	0.00285188		32.8794	0.00618657			36.2704	0.00210974		32.5779	0.00765253
33.6479	0.00284705		32.9002	0.00621066			36.2957	0.0020739		32.5977	0.00762978
33.669	0.00284509		32.921	0.00624128			36.3209	0.00204409		32.6175	0.00760864
33.69	0.00284431		32.9417	0.00627314			36.3461	0.00202092		32.6373	0.0075927
33.711	0.00284344		32.9625	0.00630087			36.3713	0.00200373		32.6571	0.00758435
33.7321	0.00284138		32.9833	0.00631986			36.3965	0.0019908		32.6769	0.0075845
33.7531	0.00283767		33.0041	0.00632698			36.4218	0.00197926		32.6967	0.00759239
33.7741	0.00283209		33.0248	0.00632075			36.447	0.00196586		32.7165	0.00760541
33.7952	0.00282479		33.0456	0.00630157			36.4722	0.00194749		32.7363	0.0076197
33.8162	0.00281615		33.0664	0.00627128			36.4974	0.00192178		32.7561	0.00763099
33.8372	0.00280663		33.0872	0.0062326			36.5227	0.00188783		32.7759	0.00763573
33.8583	0.00279659		33.1079	0.00618868			36.5479	0.00184626		32.7957	0.0076317
33.8793	0.00278619		33.1287	0.00614257			36.5731	0.0017995		32.8155	0.00761843
33.9004	0.0027754		33.1495	0.00609686			36.5983	0.00175127		32.8353	0.00759761
33.9214	0.00276384		33.1703	0.00605375			36.6236	0.00170629		32.8551	0.00757213
33.9424	0.00275098		33.1911	0.00601483			36.6488	0.00166904		32.8749	0.00754542
33.9635	0.00273638		33.2118	0.00598156			36.674	0.00164317		32.8947	0.00752029
33.9845	0.00271973		33.2326	0.00595502			36.6992	0.00163078		32.9145	0.00749807
34.0055	0.00270095		33.2534	0.00593612			36.7245	0.00163172		32.9343	0.00747786
34.0266	0.00268028		33.2742	0.00592528			36.7497	0.00164382		32.9541	0.00745667
34.0476	0.00265817		33.2949	0.00592225			36.7749	0.00166306		32.9739	0.00743002
34.0686	0.00263519		33.3157	0.00592595			36.8001	0.00168436		32.9937	0.00739298
34.0897	0.00261181		33.3365	0.00593437			36.8254	0.0017027		33.0135	0.00734106
34.1107	0.00258832		33.3573	0.00594484			36.8506	0.00171413		33.0333	0.00727129
34.1318	0.00256462		33.378	0.00595442			36.8758	0.00171671		33.0531	0.00718328
34.1528	0.00254038		33.3988	0.00596026			36.901	0.00171093		33.0729	0.00707904
34.1738	0.00251496		33.4196	0.00596026			36.9262	0.00169999		33.0927	0.00696261
34.1949	0.00248763		33.4404	0.00595337			36.9515	0.00168903		33.1125	0.00683949
34.2159	0.00245764		33.4611	0.0059395			36.9767	0.00168431		33.1323	0.00671551
34.2369	0.00242438		33.4819	0.00591953			37.0019	0.00169183		33.1521	0.00659586
34.258	0.00238765		33.5027	0.00589459			37.0271	0.00171613		33.1719	0.00648433
34.279	0.0023475		33.5235	0.00586573			37.0524	0.00175912		33.1916	0.00638299
34.3	0.00230447		33.5442	0.00583347			37.0776	0.00181966		33.2114	0.00629189
34.3211	0.0022594		33.565	0.00579752			37.1028	0.00189359		33.2312	0.00620941
34.3421	0.00221338		33.5858	0.00575711			37.128	0.00197437		33.251	0.00613273
34.3632	0.00216769		33.6066	0.00571102			37.1533	0.00205423		33.2708	0.00605835
34.3842	0.00212354		33.6273	0.00565831			37.1785	0.00212552		33.2906	0.00598304
34.4052	0.00208192		33.6481	0.00559848			37.2037	0.0021819		33.3104	0.00590403
34.4263	0.00204352		33.6689	0.00553176			37.2289	0.00221917		33.3302	0.00581964
34.4473	0.00200866		33.6897	0.00545891			37.2542	0.00223587		33.35	0.00572951
34.4683	0.00197721		33.7105	0.00538109			37.2794	0.00223299		33.3698	0.00563483
34.4894	0.00194878		33.7312	0.00529972			37.3046	0.00221348		33.3896	0.00553794
34.5104	0.00192284		33.752	0.00521598			37.3298	0.00218157		33.4094	0.00544187
34.5315	0.00189899		33.7728	0.00513089			37.3551	0.00214196		33.4292	0.00534999
34.5525	0.00187706		33.7936	0.0050453			37.3803	0.00209887		33.449	0.00526497
34.5735	0.0018572		33.8143	0.00496001			37.4055	0.00205581		33.4688	0.00518853
34.5946	0.00183988		33.8351	0.0048759			37.4307	0.00201502		33.4886	0.00512071
34.6156	0.00182552		33.8559	0.00479379			37.456	0.00197774		33.5084	0.00505982
34.6366	0.00181439		33.8767	0.0047145			37.4812	0.00194411		33.5282	0.00500279
34.6577	0.00180615		33.8974	0.00463863			37.5064	0.00191363		33.548	0.00494545
34.6787	0.00179975		33.9182	0.00456634			37.5316	0.00188583		33.5678	0.00488335
34.6997	0.00179336		33.939	0.00449723			37.5568	0.00186045		33.5876	0.00481276
34.7208	0.00178465		33.9598	0.00443047			37.5821	0.00183786		33.6074	0.00473112
34.7418	0.00177112		33.9805	0.00436486			37.6073	0.00181922		33.6272	0.00463784
34.7629	0.00175058		34.0013	0.00429934			37.6325	0.00180649		33.647	0.00453435
34.7839	0.00172169		34.0221	0.00423305			37.6577	0.001802		33.6668	0.00442397
34.8049	0.00168418		34.0429	0.00416596			37.683	0.00180836		33.6866	0.00431151
34.826	0.00163892		34.0636	0.00409856			37.7082	0.00182782		33.7064	0.00420253
34.847	0.00158783		34.0844	0.00403212			37.7334	0.00186182		33.7262	0.00410257
34.868	0.00153356		34.1052	0.00396823			37.7586	0.0019109		33.746	0.00401626
34.8891	0.00147888		34.126	0.00390861			37.7839	0.00197437		33.7658	0.00394681
34.9101	0.00142649		34.1467	0.00385466			37.8091	0.00205035		33.7856	0.00389573
34.9311	0.00137847		34.1675	0.0038074			37.8343	0.00213609		33.8054	0.0038626
34.9522	0.00133618		34.1883	0.00376714			37.8595	0.00222806		33.8252	0.00384567
34.9732	0.00130014		34.2091	0.00373366			37.8848	0.00232247		33.845	0.00384192
34.9943	0.00127015		34.2299	0.00370604			37.91	0.00241559		33.8648	0.00384768
35.0153	0.00124533		34.2506	0.00368315			37.9352	0.002504		33.8846	0.00385939
35.0363	0.00122452		34.2714	0.00366348			37.9604	0.00258471		33.9044	0.00387404
35.0574	0.00120641		34.2922	0.00364553			37.9857	0.00265534		33.9242	0.00388929
35.0784	0.00118991		34.313	0.00362786			38.0109	0.00271382		33.944	0.00390366
35.0994	0.0011743		34.3337	0.00360904			38.0361	0.00275828		33.9638	0.00391682
35.1205	0.00115939		34.3545	0.0035878			38.0613	0.00278689		33.9836	0.00392896
35.1415	0.00114558		34.3753	0.00356314			38.0865	0.00279792		34.0034	0.00394076
35.1625	0.00113367		34.3961	0.0035342			38.1118	0.00278975		34.0232	0.00395306
35.1836	0.00112474		34.4168	0.00350044			38.137	0.00276129		34.043	0.00396629
35.2046	0.00111968		34.4376	0.00346175			38.1622	0.00271242		34.0627	0.00398048
35.2257	0.00111889		34.4584	0.00341834			38.1874	0.00264432		34.0825	0.00399489
35.2467	0.00112204		34.4792	0.00337098			38.2127	0.0025598		34.1023	0.00400827
35.2677	0.00112797		34.4999	0.00332098			38.2379	0.00246319		34.1221	0.00401902
35.2888	0.00113464		34.5207	0.00326996			38.2631	0.00236003		34.1419	0.00402597
35.3098	0.00113957		34.5415	0.00321987			38.2883	0.00225626		34.1617	0.00402818
35.3308	0.00114023		34.5623	0.00317269			38.3136	0.00215775		34.1815	0.00402562
35.3519	0.00113447		34.583	0.00313005			38.3388	0.00206936		34.2013	0.00401909
35.3729	0.00112101		34.6038	0.00309318			38.364	0.00199456		34.2211	0.00401016
35.3939	0.00109966		34.6246	0.00306262			38.3892	0.00193499		34.2409	0.00400073
35.415	0.00107133		34.6454	0.00303814			38.4145	0.00189085		34.2607	0.00399266
35.436	0.00103796		34.6661	0.00301902			38.4397	0.0018608		34.2805	0.00398728
35.4571	0.00100203		34.6869	0.0030042			38.4649	0.00184261		34.3003	0.003985
35.4781	0.000966218		34.7077	0.00299259			38.4901	0.00183348		34.3201	0.00398532
35.4991	0.000932881		34.7285	0.00298336			38.5154	0.00183044		34.3399	0.00398684
35.5202	0.000903766		34.7493	0.00297596			38.5406	0.00183052		34.3597	0.00398755
35.5412	0.00087976		34.77	0.00297025			38.5658	0.00183086		34.3795	0.00398517
35.5622	0.000860904		34.7908	0.00296624			38.591	0.00182904		34.3993	0.00397753
35.5833	0.000846527		34.8116	0.00296396			38.6163	0.00182328		34.4191	0.00396297
35.6043	0.00083545		34.8324	0.0029634			38.6415	0.00181233		34.4389	0.00394039
35.6253	0.0008263		34.8531	0.0029642			38.6667	0.00179579		34.4587	0.00390938
35.6464	0.000817723		34.8739	0.00296589			38.6919	0.00177421		34.4785	0.00387022
35.6674	0.000808571		34.8947	0.00296765			38.7171	0.00174879		34.4983	0.00382361
35.6885	0.000797994		34.9155	0.00296856			38.7424	0.0017214		34.5181	0.00377062
35.7095	0.000785529		34.9362	0.00296748			38.7676	0.00169398		34.5379	0.00371275
35.7305	0.00077108		34.957	0.00296311			38.7928	0.00166831		34.5577	0.00365188
35.7516	0.000754861		34.9778	0.00295403			38.818	0.0016457		34.5775	0.00359001
35.7726	0.000737342		34.9986	0.00293871			38.8433	0.00162688		34.5973	0.00352923
35.7936	0.000719296		35.0193	0.00291571			38.8685	0.00161202		34.6171	0.00347167
35.8147	0.000701681		35.0401	0.002884			38.8937	0.001601		34.6369	0.00341904
35.8357	0.000685552		35.0609	0.00284313			38.9189	0.00159349		34.6567	0.00337268
35.8568	0.000672039		35.0817	0.00279348			38.9442	0.00158915		34.6765	0.00333311
35.8778	0.000662163		35.1024	0.00273621			38.9694	0.00158762		34.6963	0.00330014
35.8988	0.000656752		35.1232	0.00267339			38.9946	0.00158837		34.7161	0.00327311
35.9199	0.000656338		35.144	0.00260747			39.0198	0.00159045		34.7359	0.00325147
35.9409	0.00066105		35.1648	0.00254115			39.0451	0.00159241		34.7557	0.00323508
35.9619	0.000670732		35.1855	0.00247694			39.0703	0.00159224		34.7755	0.00322457
35.983	0.00068482		35.2063	0.00241688			39.0955	0.00158765		34.7953	0.00322204
36.004	0.000702567		35.2271	0.00236227			39.1207	0.00157651		34.8151	0.00323045
36.025	0.000723154		35.2479	0.00231376			39.146	0.00155744		34.8349	0.00325346
36.0461	0.000745687		35.2687	0.00227114			39.1712	0.00153027		34.8547	0.0032946
36.0671	0.000769402		35.2894	0.00223362			39.1964	0.00149641		34.8745	0.00335636
36.0882	0.000793618		35.3102	0.00219997			39.2216	0.0014587		34.8943	0.00343955
36.1092	0.00081778		35.331	0.00216866			39.2468	0.00142111		34.914	0.00354265
36.1302	0.00084141		35.3518	0.00213808			39.2721	0.0013879		34.9338	0.00366208
36.1513	0.00086417		35.3725	0.00210687			39.2973	0.00136292		34.9536	0.00379213
36.1723	0.000885705		35.3933	0.00207395			39.3225	0.00134884		34.9734	0.0039262
36.1933	0.000905808		35.4141	0.00203873			39.3477	0.00134641		34.9932	0.00405745
36.2144	0.000924294		35.4349	0.00200126			39.373	0.00135455		35.013	0.00417965
36.2354	0.000941057		35.4556	0.00196223			39.3982	0.00137045		35.0328	0.00428775
36.2564	0.000956005		35.4764	0.00192292			39.4234	0.00139027		35.0526	0.00437827
36.2775	0.000969034		35.4972	0.00188506			39.4486	0.00140997		35.0724	0.00444894
36.2985	0.000979762		35.518	0.0018505			39.4739	0.00142609		35.0922	0.00449864
36.3196	0.000987612		35.5387	0.00182095			39.4991	0.00143652		35.112	0.00452691
36.3406	0.000991728		35.5595	0.00179759			39.5243	0.00144069		35.1318	0.00453349
36.3616	0.000990975		35.5803	0.0017808			39.5495	0.00143944		35.1516	0.00451825
36.3827	0.000984188		35.6011	0.00177003			39.5748	0.00143466		35.1714	0.0044811
36.4037	0.000970299		35.6218	0.00176382			39.6	0.00142847		35.1912	0.00442216
36.4247	0.000948639		35.6426	0.00176018			39.6252	0.00142271		35.211	0.00434187
36.4458	0.000919069		35.6634	0.00175673			39.6504	0.00141832		35.2308	0.00424122
36.4668	0.000882175		35.6842	0.0017514			39.6757	0.00141543		35.2506	0.00412181
36.4878	0.000839164		35.7049	0.00174264			39.7009	0.00141312		35.2704	0.00398591
36.5089	0.000791767		35.7257	0.00172971			39.7261	0.00140978		35.2902	0.00383636
36.5299	0.000741978		35.7465	0.00171269			39.7513	0.00140344		35.31	0.0036765
36.551	0.000691852		35.7673	0.00169228			39.7766	0.00139209		35.3298	0.00351019
36.572	0.000643204		35.7881	0.00166945			39.8018	0.001374		35.3496	0.00334151
36.593	0.000597534		35.8088	0.00164525			39.827	0.00134795		35.3694	0.00317476
36.6141	0.000555917		35.8296	0.00162039			39.8522	0.00131349		35.3892	0.00301435
36.6351	0.000518997		35.8504	0.00159531			39.8774	0.00127114		35.409	0.00286474
36.6561	0.000487052		35.8712	0.0015699			39.9027	0.00122245		35.4288	0.00273017
36.6772	0.000460059		35.8919	0.00154389			39.9279	0.00116997		35.4486	0.00261448
36.6982	0.000437772		35.9127	0.00151693			39.9531	0.00111703		35.4684	0.00252061
36.7192	0.000419741		35.9335	0.00148888			39.9783	0.0010672		35.4882	0.00245051
36.7403	0.000405374		35.9543	0.00145986			40.0036	0.00102379		35.508	0.00240468
36.7613	0.000393932		35.975	0.00143036			40.0288	0.000989265		35.5278	0.00238178
36.7824	0.000384559		35.9958	0.00140119			40.054	0.000964842		35.5476	0.00237874
36.8034	0.000376389		36.0166	0.0013732			40.0792	0.00095053		35.5674	0.0023907
36.8244	0.000368474		36.0374	0.00134718			40.1045	0.000945074		35.5872	0.00241144
36.8455	0.000360035		36.0581	0.00132357			40.1297	0.000946572		35.607	0.00243381
36.8665	0.000350405		36.0789	0.00130233			40.1549	0.000952747		35.6268	0.00245057
36.8875	0.000339176		36.0997	0.00128285			40.1801	0.000961464		35.6466	0.00245514
36.9086	0.000326261		36.1205	0.00126411			40.2054	0.000970959		35.6664	0.00244246
36.9296	0.000311805		36.1412	0.00124468			40.2306	0.000979811		35.6862	0.00240953
36.9506	0.000296234		36.162	0.00122311			40.2558	0.000987021		35.706	0.00235578
36.9717	0.000280147		36.1828	0.00119807			40.281	0.000991757		35.7258	0.00228316
36.9927	0.000264184		36.2036	0.00116865			40.3063	0.000993526		35.7456	0.00219557
37.0138	0.000248967		36.2243	0.00113449			40.3315	0.000992084		35.7654	0.00209851
37.0348	0.000235025		36.2451	0.00109592			40.3567	0.000987531		35.7851	0.00199801
37.0558	0.000222689		36.2659	0.00105394			40.3819	0.000980485		35.8049	0.00189969
37.0769	0.000212154		36.2867	0.00101014			40.4071	0.000971918		35.8247	0.0018081
37.0979	0.000203435		36.3075	0.000966531			40.4324	0.000963198		35.8445	0.00172605
37.1189	0.000196425		36.3282	0.000925239			40.4576	0.000955629		35.8643	0.00165441
37.14	0.000190923		36.349	0.000888396			40.4828	0.000950225		35.8841	0.00159233
37.161	0.000186715		36.3698	0.000857747			40.508	0.000947417		35.9039	0.00153749
37.1821	0.000183507		36.3906	0.000834536			40.5333	0.000946819		35.9237	0.00148697
37.2031	0.000181005		36.4113	0.000819289			40.5585	0.000947253		35.9435	0.00143786
37.2241	0.000178949		36.4321	0.00081185			40.5837	0.000946981		35.9633	0.00138796
37.2452	0.000177037		36.4529	0.000811385			40.6089	0.000943928		35.9831	0.00133612
37.2662	0.000175036		36.4737	0.000816555			40.6342	0.000936065		36.0029	0.00128246
37.2872	0.000172696		36.4944	0.00082571			40.6594	0.000921756		36.0227	0.00122821
37.3083	0.000169846		36.5152	0.000837178			40.6846	0.000900015		36.0425	0.00117528
37.3293	0.000166311		36.536	0.000849341			40.7098	0.000870536		36.0623	0.00112587
37.3503	0.000161981		36.5568	0.00086094			40.7351	0.000833766		36.0821	0.00108192
37.3714	0.000156815		36.5775	0.000871088			40.7603	0.000790802		36.1019	0.00104492
37.3924	0.000150819		36.5983	0.000879223			40.7855	0.00074316		36.1217	0.00101542
37.4135	0.000144081		36.6191	0.000885155			40.8107	0.000692637		36.1415	0.000993186
37.4345	0.000136791		36.6399	0.000888775			40.836	0.000641222		36.1613	0.000977246
37.4555	0.000129257		36.6606	0.000889975			40.8612	0.000590767		36.1811	0.000966072
37.4766	0.000121859		36.6814	0.00088848			40.8864	0.000543023		36.2009	0.000957785
37.4976	0.000115087		36.7022	0.000883762			40.9116	0.000499446		36.2207	0.000950367
37.5186	0.000109463		36.723	0.000875161			40.9368	0.00046109		36.2405	0.000941913
37.5397	0.000105526		36.7437	0.000861835			40.9621	0.000428514		36.2603	0.000930782
37.5607	0.000103768		36.7645	0.000843163			40.9873	0.000401699		36.2801	0.000915881
37.5817	0.00010461		36.7853	0.000818853			41.0125	0.000380037		36.2999	0.000896694
37.6028	0.000108314		36.8061	0.000789249			41.0377	0.000362408		36.3197	0.000873435
37.6238	0.000114976		36.8269	0.000755319			41.063	0.000347355		36.3395	0.000846982
37.6449	0.000124506		36.8476	0.000718731			41.0882	0.000333261		36.3593	0.000818762
37.6659	0.000136576		36.8684	0.000681557			41.1134	0.000318619		36.3791	0.000790599
37.6869	0.000150709		36.8892	0.000646008			41.1386	0.000302356		36.3989	0.000764165
37.708	0.000166274		36.91	0.00061404			41.1639	0.000283872		36.4187	0.000740987
37.729	0.000182575		36.9307	0.000587041			41.1891	0.00026321		36.4385	0.000722087
37.75	0.000198898		36.9515	0.00056562			41.2143	0.000240936		36.4583	0.000707975
37.7711	0.000214623		36.9723	0.000549553			41.2395	0.00021802		36.4781	0.000698706
37.7921	0.000229249		36.9931	0.000537908			41.2648	0.000195639		36.4979	0.000694098
37.8131	0.000242417		37.0138	0.000529246			41.29	0.000174964		36.5177	0.000693858
37.8342	0.000253929		37.0346	0.000521936			41.3152	0.000156987		36.5375	0.000697792
37.8552	0.000263697		37.0554	0.000514501			41.3404	0.000142381		36.5573	0.000705817
37.8763	0.000271683		37.0762	0.000505827			41.3657	0.000131522		36.5771	0.000718013
37.8973	0.000277874		37.0969	0.00049533			41.3909	0.000124497		36.5969	0.000734398
37.9183	0.000282201		37.1177	0.000483081			41.4161	0.000121165		36.6167	0.000754942
37.9394	0.000284542		37.1385	0.000469662			41.4413	0.000121212		36.6364	0.000779216
37.9604	0.000284759		37.1593	0.000456132			41.4666	0.000124258		36.6562	0.000806439
37.9814	0.000282711		37.18	0.000443765			41.4918	0.000129931		36.676	0.000835503
38.0025	0.000278344		37.2008	0.00043381			41.517	0.000137849		36.6958	0.000865064
38.0235	0.000271717		37.2216	0.000427333			41.5422	0.000147674		36.7156	0.000893695
38.0445	0.000263072		37.2424	0.000424947			41.5674	0.000159039		36.7354	0.000920209
38.0656	0.000252822		37.2631	0.000426836			41.5927	0.000171552		36.7552	0.000943742
38.0866	0.000241518		37.2839	0.000432589			41.6179	0.000184723		36.775	0.000963888
38.1077	0.000229807		37.3047	0.00044137			41.6431	0.000197924		36.7948	0.000980711
38.1287	0.000218325		37.3255	0.000451953			41.6683	0.000210426		36.8146	0.0009945
38.1497	0.000207648		37.3463	0.000462922			41.6936	0.000221346		36.8344	0.00100561
38.1708	0.000198208		37.367	0.000472788			41.7188	0.00022982		36.8542	0.00101422
38.1918	0.000190276		37.3878	0.000480197			41.744	0.000235041		36.874	0.00102013
38.2128	0.000183942		37.4086	0.000484029			41.7692	0.000236489		36.8938	0.00102277
38.2339	0.00017913		37.4294	0.000483486			41.7945	0.000234019		36.9136	0.00102134
38.2549	0.000175633		37.4501	0.000478233			41.8197	0.000228016		36.9334	0.00101513
38.2759	0.000173122		37.4709	0.000468353			41.8449	0.000219431		36.9532	0.00100376
38.297	0.00017121		37.4917	0.000454385			41.8701	0.000209724		36.973	0.000987519
38.318	0.000169436		37.5125	0.000437182			41.8954	0.000200728		36.9928	0.000967383
38.3391	0.00016738		37.5332	0.000417871			41.9206	0.000194416		37.0126	0.000945033
38.3601	0.000164631		37.554	0.000397605			41.9458	0.000192643		37.0324	0.00092254
38.3811	0.000160876		37.5748	0.000377468			41.971	0.000196824		37.0522	0.000901973
38.4022	0.000155927		37.5956	0.000358338			41.9963	0.000207744		37.072	0.000885078
38.4232	0.000149753		37.6163	0.000340816			42.0215	0.00022533		37.0918	0.000872956
38.4442	0.000142469		37.6371	0.000325244			42.0467	0.0002487		37.1116	0.0008659
38.4653	0.000134366		37.6579	0.000311749			42.0719	0.000276179		37.1314	0.000863421
38.4863	0.00012585		37.6787	0.000300351			42.0971	0.000305592		37.1512	0.000864542
38.5073	0.000117375		37.6994	0.000291031			42.1224	0.000334543		37.171	0.00086795
38.5284	0.000109449		37.7202	0.000283837			42.1476	0.000360794		37.1908	0.000872371
38.5494	0.000102514		37.741	0.00027882			42.1728	0.000382583		37.2106	0.000876916
38.5705	9.6954e-05		37.7618	0.00027608			42.198	0.000398967		37.2304	0.000881194
38.5915	9.30174e-05		37.7825	0.000275663			42.2233	0.00040986		37.2502	0.000885342
38.6125	9.0802e-05		37.8033	0.000277509			42.2485	0.000415968		37.27	0.000889933
38.6336	9.02277e-05		37.8241	0.000281361			42.2737	0.000418679		37.2898	0.000895771
38.6546	9.10601e-05		37.8449	0.000286848			42.2989	0.000419651		37.3096	0.000903619
38.6756	9.29058e-05		37.8657	0.000293403			42.3242	0.000420611		37.3294	0.000913951
38.6967	9.52694e-05		37.8864	0.000300467			42.3494	0.000422957		37.3492	0.000926742
38.7177	9.76135e-05		37.9072	0.000307458			42.3746	0.000427657		37.369	0.00094137
38.7388	9.94292e-05		37.928	0.000313989			42.3998	0.000435058		37.3888	0.000956686
38.7598	0.000100279		37.9488	0.00031991			42.4251	0.000445065		37.4086	0.000971164
38.7808	9.98759e-05		37.9695	0.000325345			42.4503	0.000457231		37.4284	0.000983075
38.8019	9.8083e-05		37.9903	0.000330697			42.4755	0.000470848		37.4482	0.000990919
38.8229	9.49026e-05		38.0111	0.000336602			42.5007	0.000485297		37.468	0.000993716
38.8439	9.04849e-05		38.0319	0.000343824			42.526	0.000500058		37.4878	0.000991224
38.865	8.50531e-05		38.0526	0.000353103			42.5512	0.000514904		37.5075	0.000984328
38.886	7.89023e-05		38.0734	0.000365013			42.5764	0.000529957		37.5273	0.000974945
38.907	7.23356e-05		38.0942	0.000379848			42.6016	0.00054566		37.5471	0.000966014
38.9281	6.56707e-05		38.115	0.000397498			42.6269	0.000562745		37.5669	0.000961118
38.9491	5.92078e-05		38.1357	0.000417442			42.6521	0.000582154		37.5867	0.000963999
38.9702	5.32134e-05		38.1565	0.00043876			42.6773	0.00060488		37.6065	0.000977928
38.9912	4.79081e-05		38.1773	0.000460231			42.7025	0.000631806		37.6263	0.00100507
39.0122	4.34561e-05		38.1981	0.000480416			42.7277	0.000663447		37.6461	0.00104593
39.0333	3.99429e-05		38.2188	0.000497919			42.753	0.00069982		37.6659	0.0010991
39.0543	3.73885e-05		38.2396	0.000511505			42.7782	0.000740203		37.6857	0.0011614
39.0753	3.57366e-05		38.2604	0.000520337			42.8034	0.000783227		37.7055	0.00122815
39.0964	3.48771e-05		38.2812	0.000524093			42.8286	0.000826742		37.7253	0.00129388
39.1174	3.46685e-05		38.3019	0.000523019			42.8539	0.000868194		37.7451	0.00135315
39.1384	3.49415e-05		38.3227	0.000517919			42.8791	0.000904792		37.7649	0.00140134
39.1595	3.55201e-05		38.3435	0.000510021			42.9043	0.000934006		37.7847	0.00143515
39.1805	3.62415e-05		38.3643	0.000500787			42.9295	0.000953895		37.8045	0.00145305
39.2016	3.69301e-05		38.3851	0.000491614			42.9548	0.000963459		37.8243	0.00145535
39.2226	3.74378e-05		38.4058	0.000483631			42.98	0.000962809		37.8441	0.00144403
39.2436	3.76207e-05		38.4266	0.000477481			43.0052	0.000953159		37.8639	0.00142243
39.2647	3.73627e-05		38.4474	0.000473231			43.0304	0.000936612		37.8837	0.00139471
39.2857	3.65825e-05		38.4682	0.000470404			43.0557	0.00091583		37.9035	0.00136533
39.3067	3.52367e-05		38.4889	0.0004681			43.0809	0.000893308		37.9233	0.00133869
39.3278	3.3335e-05		38.5097	0.000465235			43.1061	0.000871114		37.9431	0.00131872
39.3488	3.09225e-05		38.5305	0.000460737			43.1313	0.00085037		37.9629	0.00130847
39.3698	2.8101e-05		38.5513	0.000453722			43.1566	0.000831093		37.9827	0.00131008
39.3909	2.49924e-05		38.572	0.000443673			43.1818	0.000812274		38.0025	0.00132453
39.4119	2.17375e-05		38.5928	0.000430448			43.207	0.000792216		38.0223	0.00135161
39.433	1.84873e-05		38.6136	0.000414314			43.2322	0.000768999		38.0421	0.00138987
39.454	1.53889e-05		38.6344	0.000395842			43.2574	0.000741143		38.0619	0.00143692
39.475	1.25805e-05		38.6551	0.00037586			43.2827	0.000708033		38.0817	0.00148941
39.4961	1.01723e-05		38.6759	0.000355367			43.3079	0.000670291		38.1015	0.00154343
39.5171	8.25365e-06		38.6967	0.000335371			43.3331	0.000629794		38.1213	0.00159488
39.5381	6.88931e-06		38.7175	0.000316888			43.3583	0.000589505		38.1411	0.00163985
39.5592	6.1051e-06		38.7382	0.000300787			43.3836	0.000553017		38.1609	0.00167512
39.5802	5.9018e-06		38.759	0.000287767			43.4088	0.000523991		38.1807	0.00169845
39.6012	6.23905e-06		38.7798	0.000278259			43.434	0.000505639		38.2005	0.00170872
39.6223	7.0585e-06		38.8006	0.000272406			43.4592	0.000500164		38.2203	0.00170613
39.6433	8.27446e-06		38.8213	0.000270064			43.4845	0.000508558		38.2401	0.00169185
39.6644	9.77238e-06		38.8421	0.000270821			43.5097	0.000530503		38.2599	0.00166786
39.6854	1.14436e-05		38.8629	0.000274027			43.5349	0.000564354		38.2797	0.00163637
39.7064	1.31821e-05		38.8837	0.000278904			43.5601	0.000607573		38.2995	0.00159955
39.7275	1.49086e-05		38.9045	0.000284573			43.5854	0.000657007		38.3193	0.001559
39.7485	1.65761e-05		38.9252	0.000290168			43.6106	0.000709296		38.3391	0.00151571
39.7695	1.81768e-05		38.946	0.000294846			43.6358	0.000761336		38.3588	0.00146995
39.7906	1.97408e-05		38.9668	0.000297874			43.661	0.000810535		38.3786	0.00142143
39.8116	2.13298e-05		38.9876	0.000298636			43.6863	0.000855047		38.3984	0.00136977
39.8326	2.30192e-05		39.0083	0.000296684			43.7115	0.000893803		38.4182	0.00131475
39.8537	2.4885e-05		39.0291	0.000291768			43.7367	0.000926369		38.438	0.00125681
39.8747	2.69815e-05		39.0499	0.00028389			43.7619	0.000952941		38.4578	0.00119728
39.8958	2.93338e-05		39.0707	0.000273269			43.7872	0.000973823		38.4776	0.00113826
39.9168	3.19363e-05		39.0914	0.000260388			43.8124	0.000989421		38.4974	0.0010824
39.9378	3.47363e-05		39.1122	0.000245945			43.8376	0.000999807		38.5172	0.00103243
39.9589	3.76623e-05		39.133	0.000230801			43.8628	0.001005		38.537	0.000990635
39.9799	4.06274e-05		39.1538	0.000215871			43.888	0.00100477		38.5568	0.000958277
40.0009	4.35589e-05		39.1745	0.000202035			43.9133	0.000999185		38.5766	0.000935284
40.022	4.64184e-05		39.1953	0.000190033			43.9385	0.000988519		38.5964	0.000920352
40.043	4.9196e-05		39.2161	0.000180368			43.9637	0.000973817		38.6162	0.000910974
40.0641	5.19389e-05		39.2369	0.000173265			43.9889	0.000956711		38.636	0.000904024
40.0851	5.47289e-05		39.2576	0.000168676			44.0142	0.000939456		38.6558	0.000896337
40.1061	5.76523e-05		39.2784	0.000166315			44.0394	0.000924621		38.6756	0.00088519
40.1272	6.07848e-05		39.2992	0.000165761			44.0646	0.000914581		38.6954	0.000868897
40.1482	6.41579e-05		39.32	0.000166548			44.0898	0.000911183		38.7152	0.000847031
40.1692	6.77448e-05		39.3407	0.000168277			44.1151	0.000915573		38.735	0.000820297
40.1903	7.146e-05		39.3615	0.000170664			44.1403	0.00092778		38.7548	0.000790528
40.2113	7.51705e-05		39.3823	0.000173561			44.1655	0.000947027		38.7746	0.000760246
40.2323	7.87026e-05		39.4031	0.000176943			44.1907	0.00097195		38.7944	0.000732183
40.2534	8.18789e-05		39.4239	0.000180812			44.216	0.00100086		38.8142	0.000708886
40.2744	8.45248e-05		39.4446	0.000185133			44.2412	0.00103199		38.834	0.0006923
40.2955	8.64809e-05		39.4654	0.000189725			44.2664	0.00106359		38.8538	0.000683464
40.3165	8.76155e-05		39.4862	0.000194247			44.2916	0.00109394		38.8736	0.000682341
40.3375	8.78199e-05		39.507	0.000198193			44.3169	0.00112137		38.8934	0.000687871
40.3586	8.70401e-05		39.5277	0.000200938			44.3421	0.00114405		38.9132	0.000698117
40.3796	8.52684e-05		39.5485	0.000201888			44.3673	0.00116008		38.933	0.000710681
40.4006	8.25659e-05		39.5693	0.000200558			44.3925	0.00116766		38.9528	0.000722978
40.4217	7.90669e-05		39.5901	0.000196693			44.4177	0.00116539		38.9726	0.000732786
40.4427	7.49592e-05		39.6108	0.000190316			44.443	0.00115265		38.9924	0.000738596
40.4637	7.04863e-05		39.6316	0.000181771			44.4682	0.00112974		39.0122	0.000739796
40.4848	6.58974e-05		39.6524	0.000171661			44.4934	0.00109819		39.032	0.000736626
40.5058	6.14227e-05		39.6732	0.000160774			44.5186	0.00106055		39.0518	0.000730109
40.5269	5.72552e-05		39.6939	0.000149959			44.5439	0.0010202		39.0716	0.000721596
40.5479	5.35027e-05		39.7147	0.000140032			44.5691	0.000980896		39.0914	0.0007124
40.5689	5.02036e-05		39.7355	0.000131652			44.5943	0.000946144		39.1112	0.000703453
40.59	4.73289e-05		39.7563	0.000125279			44.6195	0.000918851		39.131	0.000695097
40.611	4.4802e-05		39.777	0.000121096			44.6448	0.000900918		39.1508	0.00068703
40.632	4.25273e-05		39.7978	0.000119051			44.67	0.000893081		39.1706	0.000678482
40.6531	4.0409e-05		39.8186	0.000118848			44.6952	0.000894988		39.1904	0.000668498
40.6741	3.83733e-05		39.8394	0.000120024			44.7204	0.000905289		39.2102	0.000656108
40.6951	3.63708e-05		39.8601	0.000121987			44.7457	0.000922095		39.2299	0.000640773
40.7162	3.43773e-05		39.8809	0.000124115			44.7709	0.000943185		39.2497	0.000622396
40.7372	3.23797e-05		39.9017	0.000125802			44.7961	0.000966191		39.2695	0.000601344
40.7583	3.03762e-05		39.9225	0.000126536			44.8213	0.000989024		39.2893	0.000578434
40.7793	2.83695e-05		39.9433	0.000125952			44.8466	0.00100967		39.3091	0.000554687
40.8003	2.63747e-05		39.964	0.000123846			44.8718	0.00102658		39.3289	0.000531177
40.8214	2.44145e-05		39.9848	0.000120207			44.897	0.00103848		39.3487	0.000508856
40.8424	2.2526e-05		40.0056	0.000115209			44.9222	0.00104465		39.3685	0.000488342
40.8634	2.07792e-05		40.0264	0.000109174			44.9474	0.00104484		39.3883	0.000469958
40.8845	1.92549e-05		40.0471	0.000102526			44.9727	0.0010395		39.4081	0.000453615
40.9055	1.80697e-05		40.0679	9.57341e-05			44.9979	0.00102946		39.4279	0.000438977
40.9265	1.73225e-05		40.0887	8.92569e-05			45.0231	0.00101602		39.4477	0.000425476
40.9476	1.71167e-05		40.1095	8.34476e-05			45.0483	0.0010005		39.4675	0.000412524
40.9686	1.75412e-05		40.1302	7.85431e-05			45.0736	0.000984004		39.4873	0.000399592
40.9897	1.86715e-05		40.151	7.46229e-05			45.0988	0.000967286		39.5071	0.000386303
41.0107	2.05781e-05		40.1718	7.16097e-05			45.124	0.00095046		39.5269	0.000372446
41.0317	2.33266e-05		40.1926	6.93215e-05			45.1492	0.000933029		39.5467	0.000358041
41.0528	2.69854e-05		40.2133	6.74776e-05			45.1745	0.000914178		39.5665	0.000343211
41.0738	3.16249e-05		40.2341	6.57988e-05			45.1997	0.000892893		39.5863	0.000328217
41.0948	3.72734e-05		40.2549	6.40355e-05			45.2249	0.000868276		39.6061	0.000313473
41.1159	4.39222e-05		40.2757	6.19947e-05			45.2501	0.000839803		39.6259	0.000299513
41.1369	5.14875e-05		40.2964	5.95881e-05			45.2754	0.000807508		39.6457	0.000287035
41.1579	5.97995e-05		40.3172	5.68089e-05			45.3006	0.000771975		39.6655	0.00027683
41.179	6.86122e-05		40.338	5.3737e-05			45.3258	0.000734256		39.6853	0.000269734
41.2	7.7612e-05		40.3588	5.05134e-05			45.351	0.000695699		39.7051	0.00026648
41.2211	8.64485e-05		40.3795	4.73152e-05			45.3763	0.000657817		39.7249	0.000267469
41.2421	9.47718e-05		40.4003	4.43208e-05			45.4015	0.000622023		39.7447	0.000272625
41.2631	0.000102261		40.4211	4.17107e-05			45.4267	0.000589449		39.7645	0.000281347
41.2842	0.000108647		40.4419	3.96209e-05			45.4519	0.000560869		39.7843	0.000292356
41.3052	0.000113727		40.4627	3.81598e-05			45.4772	0.000536522		39.8041	0.000303931
41.3262	0.000117358		40.4834	3.73451e-05			45.5024	0.000516345		39.8239	0.00031411
41.3473	0.000119477		40.5042	3.71311e-05			45.5276	0.000499769		39.8437	0.000320979
41.3683	0.000120085		40.525	3.73865e-05			45.5528	0.000486031		39.8635	0.000322995
41.3894	0.00011925		40.5458	3.78997e-05			45.578	0.000474166		39.8833	0.000319206
41.4104	0.000117096		40.5665	3.84072e-05			45.6033	0.000463133		39.9031	0.000309424
41.4314	0.000113787		40.5873	3.86254e-05			45.6285	0.000452021		39.9229	0.000294099
41.4525	0.00010952		40.6081	3.82927e-05			45.6537	0.000439988		39.9427	0.00027423
41.4735	0.000104496		40.6289	3.72186e-05			45.6789	0.000426428		39.9625	0.000251154
41.4945	9.89157e-05		40.6496	3.53121e-05			45.7042	0.000410954		39.9823	0.000226258
41.5156	9.2979e-05		40.6704	3.25918e-05			45.7294	0.0003934		40.0021	0.000200811
41.5366	8.68687e-05		40.6912	2.91953e-05			45.7546	0.000373844		40.0219	0.000175845
41.5576	8.07688e-05		40.712	2.53353e-05			45.7798	0.000352461		40.0417	0.00015204
41.5787	7.48495e-05		40.7327	2.12676e-05			45.8051	0.000329529		40.0615	0.000129849
41.5997	6.92789e-05		40.7535	1.72609e-05			45.8303	0.00030537		40.0812	0.000109523
41.6208	6.41975e-05		40.7743	1.35352e-05			45.8555	0.000280321		40.101	9.12192e-05
41.6418	5.97109e-05		40.7951	1.02533e-05			45.8807	0.000254818		40.1208	7.50549e-05
41.6628	5.58843e-05		40.8158	7.50435e-06			45.906	0.000229252		40.1406	6.11302e-05
41.6839	5.27265e-05		40.8366	5.32335e-06			45.9312	0.000204199		40.1604	4.95583e-05
41.7049	5.02208e-05		40.8574	3.68647e-06			45.9564	0.00018029		40.1802	4.0437e-05
41.7259	4.8301e-05		40.8782	2.54453e-06			45.9816	0.000158243		40.2	3.37873e-05
41.747	4.69122e-05		40.8989	1.8383e-06			46.0069	0.000138818		40.2198	2.95471e-05
41.768	4.59992e-05		40.9197	1.52362e-06			46.0321	0.000122714		40.2396	2.75631e-05
41.789	4.55399e-05		40.9405	1.56901e-06			46.0573	0.000110518		40.2594	2.75831e-05
41.8101	4.55426e-05		40.9613	1.97104e-06			46.0825	0.000102598		40.2792	2.92761e-05
41.8311	4.60432e-05		40.9821	2.74711e-06			46.1077	9.90846e-05		40.299	3.22815e-05
41.8522	4.7096e-05		41.0028	3.92506e-06			46.133	9.98243e-05		40.3188	3.62369e-05
41.8732	4.87438e-05		41.0236	5.5268e-06			46.1582	0.000104427		40.3386	4.08203e-05
41.8942	5.10038e-05		41.0444	7.54521e-06			46.1834	0.000112279		40.3584	4.57368e-05
41.9153	5.38256e-05		41.0652	9.94067e-06			46.2086	0.000122551		40.3782	5.07474e-05
41.9363	5.70746e-05		41.0859	1.26001e-05			46.2339	0.000134267		40.398	5.56507e-05
41.9573	6.05414e-05		41.1067	1.53544e-05			46.2591	0.000146369		40.4178	6.02464e-05
41.9784	6.39183e-05		41.1275	1.79899e-05			46.2843	0.000157761		40.4376	6.43149e-05
41.9994	6.68656e-05		41.1483	2.02592e-05			46.3095	0.000167396		40.4574	6.76309e-05
42.0204	6.90559e-05		41.169	2.1929e-05			46.3348	0.000174375		40.4772	6.99921e-05
42.0415	7.02217e-05		41.1898	2.28148e-05			46.36	0.000178037		40.497	7.12156e-05

## Sheet: Figure 6a_ Figure 7_ S Fig 10 
Figure 6a_ Figure 7
For the source data see the following link: https://edmond.mpdl.mpg.de/privateurl.xhtml?token=1076439b-ec30-47cd-abc7-271fd78995d0
Data were analyzed using the Palmmist software available under: https://www.utsouthwestern.edu/research/core-facilities/mbr/software/

## Sheet: Figure 6b
Figure 6b
	Sample ID	RCT	RCT	RCT	50 uM ATP	50 uM ATP	50 uM ATP	500 uM ATP	500 uM ATP	500 uM ATP	RCT	RCT	RCT	50 uM ADP	50 uM ADP	50 uM ADP	500 uM ADP	500 uM ADP	500 uM ADP		RCTG65A	RCTG65A	RCTG65A	50 uM ATP	50 uM ATP	50 uM ATP	500 uM ATP	500 uM ATP	500 uM ATP	50 uM ADP	50 uM ADP	50 uM ADP	500 uM ADP	500 uM ADP	500 uM ADP		Sample ID	RCT	RCT	RCT	50 uM ATP	50 uM ATP	50 uM ATP	500 uM ATP	500 uM ATP	500 uM ATP	50 uM ADP	50 uM ADP	50 uM ADP
Time [s]	Temperature [°C]	Ratio of Integrated Fluorescence at 350nm/330nm at pH 7.0 of RCT																			Ratio of Integrated Fluorescence at 350nm/330nm at pH 8.0 of RCTG65A																Temperature [°C]	Ratio of Integrated Fluorescence at 350nm/330nm at pH 8.0 of RCT
6.92644	20	0.828554	0.841793	0.851288	0.875719	0.870276	0.870225	0.907933	0.912631	0.907911	0.861683	0.859768	0.859544	0.87243	0.866857	0.869562	0.89849	0.900877	0.900927		0.806457	0.804916	0.806053	0.806983	0.811497	0.806747	0.811617	0.809441	0.810235	0.810226	0.811405	0.809012	0.811935	0.81173	0.813361		36.007	0.819021	0.820604	0.819769	0.830101	0.833069	0.830517	0.866787	0.866864	0.867462	0.827352	0.829143	0.821518
16.4719	20.0415	0.853451	0.851546	0.850749	0.880997	0.87768	0.880522	0.910853	0.910852	0.907478	0.862556	0.859537	0.861346	0.871977	0.868876	0.869355	0.899142	0.904184	0.898693		0.806053	0.804905	0.805599	0.807848	0.810584	0.806797	0.812767	0.810206	0.80907	0.809167	0.811457	0.809889	0.811683	0.809954	0.814935		36.0624	0.819511	0.820616	0.820532	0.830839	0.831686	0.829074	0.867368	0.868987	0.866051	0.826143	0.829528	0.822041
21.7616	20.0831	0.852797	0.852922	0.851161	0.879472	0.879943	0.878577	0.909971	0.911738	0.908776	0.861082	0.858613	0.858956	0.872092	0.868967	0.870495	0.899182	0.903607	0.899719		0.805106	0.804938	0.805669	0.807228	0.811018	0.806859	0.812049	0.810287	0.809096	0.810376	0.812258	0.810263	0.811506	0.810628	0.814188		36.1178	0.819888	0.817893	0.820211	0.831813	0.83392	0.828791	0.86505	0.867591	0.868511	0.826638	0.829342	0.821754
25.8855	20.1246	0.855549	0.852828	0.85279	0.880322	0.877794	0.879179	0.909884	0.912826	0.908629	0.861678	0.860103	0.859783	0.872979	0.869053	0.870389	0.9005	0.905734	0.899829		0.805511	0.805725	0.804851	0.808924	0.812135	0.808644	0.812795	0.811114	0.810797	0.81074	0.812137	0.810378	0.811584	0.810085	0.81373		36.1732	0.820666	0.81951	0.819931	0.831839	0.832861	0.828041	0.867813	0.867577	0.867753	0.826893	0.829928	0.822332
29.4327	20.1662	0.853171	0.852665	0.851079	0.880457	0.879467	0.880879	0.910978	0.910764	0.908881	0.861489	0.859353	0.85839	0.872733	0.8684	0.87035	0.898977	0.902697	0.901022		0.806333	0.805171	0.80536	0.807657	0.811444	0.806646	0.812422	0.810718	0.808716	0.809746	0.809399	0.810076	0.811789	0.811076	0.813841		36.2286	0.818532	0.82041	0.82162	0.829881	0.830409	0.828895	0.86655	0.867868	0.868059	0.826591	0.830053	0.822188
32.8056	20.2077	0.85392	0.85304	0.852947	0.879094	0.878722	0.878675	0.91073	0.913041	0.909175	0.861862	0.860396	0.859007	0.874257	0.867198	0.871294	0.899831	0.902205	0.899585		0.806704	0.80379	0.806691	0.807247	0.811239	0.807651	0.812229	0.810953	0.80931	0.810346	0.810821	0.809741	0.811667	0.810472	0.814104		36.284	0.818874	0.819232	0.82142	0.830481	0.832405	0.828942	0.866961	0.867859	0.868013	0.827692	0.82941	0.824307
35.7254	20.2492	0.85428	0.852183	0.851355	0.87932	0.877687	0.879533	0.91242	0.912559	0.908464	0.864893	0.859989	0.860396	0.872081	0.868175	0.871432	0.899696	0.90266	0.900213		0.806907	0.804325	0.806998	0.80775	0.811177	0.808134	0.811945	0.811313	0.810305	0.810303	0.810395	0.80951	0.81137	0.809847	0.813771		36.3394	0.819838	0.820043	0.820519	0.831877	0.832454	0.829018	0.868421	0.867307	0.866818	0.828366	0.829777	0.823797
38.563	20.2908	0.853683	0.853858	0.85246	0.879372	0.877636	0.878252	0.91102	0.911174	0.908918	0.862243	0.859679	0.859727	0.875443	0.866679	0.871662	0.900844	0.905568	0.899815		0.806467	0.804898	0.806881	0.808884	0.811026	0.806634	0.81321	0.810947	0.809243	0.811259	0.811332	0.810415	0.812771	0.811114	0.81264		36.3948	0.820575	0.819586	0.819419	0.832589	0.831912	0.8297	0.867944	0.866293	0.869065	0.827068	0.829538	0.823061
41.201	20.3323	0.853191	0.85353	0.851312	0.878104	0.880031	0.878581	0.912364	0.913179	0.90883	0.862315	0.861196	0.858307	0.872693	0.868958	0.8715	0.900366	0.904766	0.900317		0.806456	0.804537	0.806512	0.80731	0.809602	0.80785	0.812564	0.81043	0.809144	0.810969	0.810311	0.80984	0.812896	0.81039	0.813463		36.4502	0.82077	0.820052	0.817847	0.830896	0.832462	0.829737	0.866253	0.867488	0.869136	0.826297	0.82915	0.822723
43.6522	20.3739	0.853144	0.855296	0.851023	0.879826	0.879476	0.878598	0.911921	0.913824	0.908838	0.861587	0.859852	0.859589	0.87301	0.868115	0.870158	0.900206	0.902509	0.901006		0.805431	0.803675	0.806023	0.807967	0.810039	0.807375	0.81253	0.810937	0.809759	0.809632	0.810481	0.811603	0.812465	0.809415	0.813869		36.5055	0.82026	0.820358	0.818742	0.830305	0.8338	0.829184	0.865908	0.869469	0.86801	0.827307	0.828345	0.822568
45.9387	20.4154	0.854206	0.85442	0.851494	0.879826	0.879056	0.878467	0.911247	0.911213	0.909279	0.864439	0.859254	0.860283	0.873625	0.869315	0.86994	0.900406	0.902352	0.899748		0.805928	0.804679	0.80644	0.806597	0.811242	0.8077	0.811719	0.810372	0.809601	0.809996	0.811364	0.809808	0.812343	0.810045	0.813789		36.5609	0.820155	0.819764	0.820473	0.831249	0.834363	0.829018	0.865812	0.869754	0.868556	0.827754	0.827742	0.822024
48.1703	20.4569	0.853443	0.853951	0.850716	0.878667	0.878335	0.878828	0.910844	0.912605	0.909441	0.863354	0.858029	0.858765	0.873574	0.870537	0.871145	0.898577	0.903912	0.90013		0.807154	0.806387	0.805136	0.806606	0.811003	0.807155	0.812826	0.810298	0.808525	0.810504	0.810854	0.810362	0.812357	0.810748	0.814563		36.6163	0.819144	0.820618	0.821126	0.830101	0.833604	0.828885	0.865477	0.86853	0.867258	0.827207	0.829013	0.821486
50.4031	20.4985	0.854407	0.853587	0.851665	0.879166	0.879022	0.878941	0.910968	0.913904	0.909831	0.862049	0.85852	0.860811	0.872628	0.869165	0.871894	0.899978	0.901517	0.900894		0.807051	0.804187	0.805598	0.808199	0.809842	0.807135	0.813525	0.809846	0.80852	0.809331	0.810181	0.810538	0.812811	0.810357	0.814526		36.6717	0.820267	0.820597	0.822785	0.831072	0.833638	0.828296	0.867912	0.866835	0.866472	0.827757	0.830391	0.822715
52.5035	20.54	0.854514	0.85351	0.850519	0.879938	0.876873	0.878573	0.913953	0.912008	0.908113	0.86303	0.859402	0.860396	0.87368	0.869235	0.871556	0.90119	0.903159	0.902575		0.806114	0.803451	0.805916	0.807127	0.811395	0.806921	0.813212	0.810055	0.809307	0.809476	0.81081	0.809994	0.810952	0.810182	0.814431		36.7271	0.821775	0.819957	0.821697	0.832252	0.832975	0.828149	0.868579	0.868166	0.86666	0.828469	0.830039	0.822
54.489	20.5816	0.853897	0.851959	0.851475	0.879336	0.878952	0.879778	0.912311	0.911974	0.908267	0.86211	0.858659	0.860668	0.874074	0.869996	0.870829	0.89869	0.903596	0.901589		0.80595	0.805032	0.805829	0.807512	0.810441	0.806946	0.811534	0.810243	0.808927	0.809414	0.809844	0.809938	0.810825	0.810743	0.812943		36.7825	0.821229	0.82034	0.821419	0.8316	0.833439	0.830327	0.865932	0.869582	0.86943	0.829367	0.829046	0.823572
56.36	20.6231	0.854067	0.854108	0.851669	0.879504	0.879349	0.87876	0.913474	0.911538	0.907726	0.863266	0.860449	0.859791	0.873107	0.868818	0.870362	0.900096	0.90403	0.89965		0.804765	0.804939	0.80652	0.807051	0.810557	0.807654	0.813354	0.810518	0.808803	0.811222	0.811288	0.809962	0.811188	0.809917	0.812521		36.8379	0.820513	0.820565	0.8204	0.832129	0.832981	0.829693	0.868024	0.86982	0.86858	0.828163	0.830444	0.824284
58.2265	20.6647	0.853068	0.853569	0.85142	0.878126	0.87812	0.877755	0.911701	0.913168	0.909272	0.862468	0.859591	0.858772	0.87366	0.868923	0.870941	0.902458	0.903026	0.900404		0.806208	0.804756	0.80634	0.805608	0.809709	0.806922	0.812568	0.810214	0.808422	0.809519	0.811129	0.81127	0.812453	0.810461	0.814602		36.8933	0.820004	0.819269	0.821948	0.831986	0.83412	0.829109	0.869381	0.869416	0.870387	0.827997	0.829742	0.822553
60.1414	20.7062	0.853476	0.853186	0.852558	0.879622	0.878416	0.877697	0.911162	0.914281	0.909804	0.861992	0.859315	0.859432	0.873546	0.869637	0.869167	0.901546	0.903371	0.898517		0.805957	0.805347	0.805646	0.808121	0.811041	0.808081	0.812261	0.81107	0.808652	0.810276	0.810461	0.809615	0.812495	0.810467	0.814469		36.9486	0.81982	0.818242	0.820204	0.832563	0.83053	0.829222	0.869016	0.867577	0.868338	0.828307	0.830528	0.822607
62.0483	20.7477	0.853691	0.852654	0.851998	0.878293	0.879094	0.879607	0.913499	0.913005	0.908769	0.862244	0.86134	0.859382	0.873024	0.869607	0.869549	0.901194	0.904603	0.90072		0.806313	0.805055	0.807569	0.808082	0.810737	0.807057	0.811756	0.8104	0.808921	0.811426	0.811063	0.809145	0.811021	0.811242	0.814228		37.004	0.820622	0.819146	0.819481	0.832246	0.831704	0.829121	0.869215	0.870102	0.868163	0.828753	0.828193	0.822718
63.7699	20.7893	0.854348	0.850842	0.852098	0.878951	0.880078	0.878594	0.911911	0.910309	0.908269	0.86305	0.858949	0.85907	0.872618	0.86833	0.86944	0.899157	0.902841	0.900263		0.807338	0.804867	0.806458	0.807765	0.810373	0.807495	0.812897	0.809702	0.808308	0.810634	0.809799	0.811427	0.812037	0.812042	0.815623		37.0594	0.819475	0.819096	0.821146	0.831818	0.82944	0.828809	0.867882	0.867171	0.868127	0.82927	0.828734	0.822794
65.4437	20.8308	0.853315	0.853896	0.852725	0.879804	0.879339	0.879158	0.911635	0.911613	0.910357	0.863713	0.859907	0.860771	0.873158	0.869135	0.869801	0.900133	0.903531	0.899503		0.80574	0.804959	0.806307	0.808638	0.810627	0.807661	0.813256	0.80923	0.81014	0.810189	0.811094	0.810427	0.812647	0.810532	0.813933		37.1148	0.819441	0.820458	0.819877	0.830783	0.832162	0.828714	0.867646	0.869119	0.868833	0.827996	0.83019	0.822358
67.0812	20.8724	0.85491	0.854202	0.852711	0.879654	0.878087	0.878828	0.911866	0.912726	0.909183	0.864193	0.859911	0.861147	0.873567	0.868821	0.872108	0.901366	0.902728	0.899081		0.806873	0.805928	0.805561	0.807629	0.810433	0.807582	0.812884	0.809907	0.809238	0.810718	0.8114	0.809606	0.81218	0.81106	0.814493		37.1702	0.822105	0.819076	0.819081	0.831021	0.830214	0.826334	0.867126	0.868283	0.869094	0.828239	0.829225	0.823182
68.6559	20.9139	0.854283	0.85322	0.850635	0.879282	0.879412	0.878803	0.914671	0.913616	0.908393	0.8629	0.859969	0.860718	0.873592	0.869854	0.869818	0.902087	0.903306	0.899713		0.807648	0.803773	0.804931	0.808059	0.812764	0.80766	0.813206	0.811309	0.808861	0.811388	0.811382	0.81098	0.811942	0.811393	0.814336		37.2256	0.821949	0.819444	0.819326	0.830752	0.831712	0.829296	0.866551	0.870229	0.870197	0.828067	0.829428	0.82252
70.2661	20.9554	0.855104	0.854111	0.852295	0.87869	0.87937	0.878234	0.913119	0.912484	0.906805	0.864535	0.859039	0.861036	0.872496	0.869406	0.869491	0.900981	0.90313	0.900914		0.806317	0.806405	0.806556	0.807848	0.810174	0.80741	0.81185	0.810151	0.807854	0.810251	0.811164	0.810243	0.811917	0.810711	0.813743		37.281	0.819275	0.818501	0.821215	0.832271	0.831608	0.829187	0.867232	0.869895	0.870917	0.826148	0.829477	0.822073
71.8321	20.997	0.855133	0.85252	0.853884	0.879544	0.8801	0.878454	0.913293	0.913166	0.909466	0.863318	0.860401	0.86002	0.871722	0.869289	0.869951	0.900857	0.903808	0.900391		0.806544	0.805717	0.805876	0.808526	0.810003	0.807505	0.813625	0.810888	0.810069	0.810531	0.810991	0.811303	0.811875	0.811103	0.815925		37.3364	0.820094	0.820248	0.820929	0.832645	0.832742	0.828491	0.869188	0.87006	0.869486	0.827703	0.829947	0.821841
73.4799	21.0385	0.855578	0.852986	0.851231	0.880944	0.87815	0.879351	0.912364	0.911424	0.909101	0.863209	0.860333	0.860115	0.872399	0.868406	0.8712	0.900415	0.903181	0.901082		0.805753	0.804611	0.805523	0.807335	0.809768	0.807212	0.81343	0.810894	0.808999	0.811243	0.811557	0.809674	0.812207	0.810481	0.814591		37.3917	0.819747	0.819476	0.821457	0.832947	0.833919	0.828778	0.86909	0.868937	0.868849	0.828267	0.829609	0.822794
75.0876	21.0801	0.854738	0.853665	0.85094	0.878587	0.878355	0.87934	0.912997	0.911066	0.910163	0.862635	0.859637	0.859766	0.87342	0.867318	0.871737	0.90154	0.904017	0.900026		0.8055	0.803703	0.806069	0.807665	0.810749	0.805951	0.813599	0.810831	0.808661	0.809761	0.810776	0.810618	0.811383	0.809642	0.814561		37.4471	0.821073	0.819963	0.820489	0.833328	0.833333	0.828253	0.86846	0.869247	0.869444	0.829121	0.82915	0.823549
76.533	21.1216	0.855563	0.853205	0.85238	0.879317	0.877556	0.879809	0.910893	0.911803	0.911365	0.86288	0.859345	0.859833	0.873428	0.867786	0.871113	0.90233	0.905064	0.90134		0.806168	0.804615	0.806263	0.808778	0.81144	0.806471	0.812292	0.811179	0.80936	0.811553	0.810455	0.809956	0.812034	0.811399	0.815198		37.5025	0.82031	0.820764	0.820172	0.832193	0.832676	0.828339	0.868426	0.868898	0.870764	0.82817	0.82954	0.823154
78.0368	21.1631	0.854148	0.854626	0.852382	0.880455	0.88013	0.879522	0.912142	0.911688	0.909916	0.863419	0.861411	0.861527	0.873481	0.868276	0.871203	0.899799	0.903556	0.899663		0.806209	0.805614	0.805841	0.806932	0.811609	0.807173	0.811843	0.811402	0.809387	0.810129	0.812864	0.811224	0.813398	0.811788	0.814192		37.5579	0.819244	0.819645	0.820659	0.831652	0.832024	0.829349	0.868151	0.868583	0.872696	0.827343	0.82849	0.822915
79.5647	21.2047	0.854186	0.854591	0.851746	0.880495	0.877784	0.878698	0.91346	0.911587	0.909178	0.864052	0.860604	0.860348	0.872829	0.867848	0.871029	0.900209	0.903241	0.901021		0.805919	0.806005	0.804862	0.80784	0.811288	0.808286	0.811785	0.80998	0.808398	0.810107	0.811488	0.8101	0.813539	0.812209	0.813521		37.6133	0.819316	0.818663	0.821323	0.831948	0.83257	0.829504	0.868597	0.869939	0.871528	0.828109	0.828615	0.822769
81.0534	21.2462	0.854769	0.853354	0.852769	0.878977	0.878761	0.879341	0.913281	0.912124	0.909068	0.861828	0.859823	0.859481	0.873598	0.869516	0.871405	0.899687	0.904142	0.901581		0.806684	0.805593	0.806612	0.807813	0.811432	0.807758	0.811315	0.811366	0.808487	0.811321	0.811937	0.809468	0.812111	0.811834	0.813811		37.6687	0.820679	0.819902	0.82231	0.832918	0.832955	0.830255	0.869433	0.87043	0.869189	0.827908	0.830119	0.82287
82.502	21.2878	0.853561	0.85421	0.852287	0.879011	0.879838	0.87912	0.913821	0.911957	0.909584	0.86173	0.858839	0.85919	0.872286	0.870452	0.871743	0.901074	0.903731	0.900079		0.80701	0.804787	0.806365	0.807906	0.811424	0.80706	0.812457	0.810681	0.809712	0.810694	0.812218	0.810804	0.811137	0.811417	0.813754		37.7241	0.821312	0.820918	0.822557	0.834288	0.832317	0.83099	0.869664	0.870425	0.870583	0.827668	0.829679	0.822872
84.0032	21.3293	0.854504	0.854519	0.852489	0.880248	0.879507	0.879815	0.912647	0.911202	0.907914	0.864525	0.860264	0.861227	0.873602	0.869406	0.871289	0.900991	0.90452	0.899069		0.805728	0.805313	0.806028	0.808439	0.811099	0.807664	0.811725	0.810524	0.809583	0.811087	0.81117	0.810431	0.812204	0.811251	0.812254		37.7795	0.81956	0.820314	0.82083	0.833244	0.833182	0.829181	0.869431	0.870379	0.871615	0.827727	0.829438	0.821627
85.4569	21.3708	0.854064	0.852766	0.852125	0.879906	0.878401	0.879856	0.912953	0.910573	0.907799	0.861773	0.859113	0.860465	0.872816	0.866893	0.870752	0.899125	0.905365	0.899542		0.806318	0.80579	0.805575	0.807887	0.811306	0.808794	0.812508	0.811024	0.810124	0.81038	0.810802	0.810307	0.812035	0.810724	0.813379		37.8348	0.818963	0.819948	0.821274	0.831946	0.83241	0.828569	0.868167	0.869274	0.869234	0.827779	0.829123	0.822297
86.7733	21.4124	0.854846	0.853567	0.85248	0.879676	0.879716	0.880196	0.912517	0.912083	0.908967	0.862715	0.860162	0.858691	0.872579	0.867141	0.871091	0.900734	0.903105	0.900493		0.806494	0.805473	0.806509	0.807814	0.810039	0.80718	0.812685	0.811611	0.809626	0.810037	0.810066	0.810894	0.812109	0.810673	0.814114		37.8902	0.820867	0.820671	0.819496	0.831513	0.833183	0.829082	0.868969	0.870479	0.869585	0.828824	0.828942	0.822379
88.1295	21.4539	0.855903	0.8551	0.851537	0.880085	0.878811	0.878774	0.911144	0.912012	0.909178	0.862198	0.860365	0.86031	0.87295	0.868227	0.87046	0.900057	0.903871	0.900849		0.806523	0.805853	0.80743	0.808373	0.810246	0.806421	0.811798	0.811158	0.808942	0.810117	0.811292	0.810749	0.812687	0.809439	0.814243		37.9456	0.819609	0.821093	0.820575	0.830104	0.832543	0.82979	0.869767	0.869229	0.868471	0.827044	0.831313	0.824275
89.5153	21.4955	0.855218	0.854818	0.851245	0.880868	0.878324	0.878307	0.910617	0.91473	0.911114	0.862072	0.859546	0.860835	0.873296	0.867905	0.871301	0.899447	0.902133	0.900488		0.805653	0.806086	0.806791	0.808432	0.810237	0.808493	0.813099	0.810383	0.807739	0.810535	0.811085	0.810448	0.81279	0.81024	0.814443		38.001	0.82037	0.819197	0.8203	0.830788	0.832196	0.830249	0.869074	0.870416	0.86799	0.827903	0.831631	0.822674
90.9014	21.537	0.854486	0.853996	0.853304	0.87991	0.878123	0.878536	0.911379	0.913772	0.911576	0.862051	0.858736	0.859737	0.87278	0.869338	0.871194	0.899035	0.903384	0.899914		0.806106	0.805702	0.804944	0.80842	0.811279	0.807055	0.814318	0.810933	0.808349	0.81037	0.811117	0.810988	0.811042	0.81182	0.81414		38.0564	0.819774	0.818786	0.820166	0.83134	0.832973	0.827864	0.869371	0.871434	0.870673	0.826885	0.829645	0.822222
92.261	21.5785	0.854291	0.853179	0.851803	0.879064	0.878473	0.878001	0.912658	0.913609	0.910432	0.861407	0.858993	0.860245	0.873396	0.870725	0.871575	0.899408	0.903035	0.900899		0.806126	0.805212	0.805692	0.808547	0.81203	0.808702	0.815212	0.809338	0.809336	0.811366	0.811683	0.810276	0.812127	0.811422	0.815039		38.1118	0.820384	0.818926	0.820562	0.830466	0.832949	0.82998	0.869924	0.870898	0.871112	0.827589	0.830758	0.821555
93.6256	21.6201	0.855446	0.854162	0.852932	0.879152	0.878656	0.878762	0.912201	0.913296	0.910258	0.863236	0.859964	0.859658	0.872297	0.868478	0.871294	0.899697	0.902781	0.902908		0.807618	0.806726	0.804813	0.809079	0.811157	0.807193	0.812279	0.81014	0.810155	0.810964	0.809823	0.808708	0.811791	0.80896	0.813893		38.1672	0.818999	0.819438	0.820426	0.832135	0.83238	0.829048	0.869283	0.870874	0.868945	0.829697	0.831118	0.825051
94.911	21.6616	0.855544	0.853932	0.852082	0.878944	0.880229	0.878956	0.914967	0.912399	0.91015	0.862113	0.859176	0.859988	0.873514	0.868625	0.870726	0.899662	0.902714	0.898579		0.808279	0.805412	0.804946	0.807042	0.810508	0.80801	0.811879	0.810887	0.809667	0.808269	0.810698	0.810879	0.812994	0.809617	0.814532		38.2226	0.820011	0.819492	0.819566	0.831096	0.83383	0.828238	0.868608	0.870789	0.869536	0.829113	0.830278	0.823689
96.2392	21.7032	0.852807	0.8531	0.852991	0.879618	0.878937	0.876436	0.913086	0.912451	0.910685	0.863567	0.86147	0.860392	0.872934	0.868744	0.871251	0.900544	0.902669	0.899775		0.80591	0.805344	0.806091	0.807807	0.81148	0.807117	0.811832	0.81112	0.80935	0.810586	0.810994	0.809665	0.813111	0.810082	0.816075		38.2779	0.817764	0.818329	0.820035	0.831497	0.834085	0.827267	0.86966	0.870413	0.868456	0.828376	0.829241	0.823659
97.5684	21.7447	0.85458	0.854242	0.852722	0.880975	0.878539	0.876859	0.911513	0.912195	0.911567	0.862268	0.861217	0.860652	0.873951	0.869049	0.86912	0.900987	0.903946	0.899689		0.806102	0.805631	0.806268	0.807682	0.812729	0.808175	0.813591	0.811823	0.808496	0.811091	0.811838	0.811354	0.81353	0.810426	0.815753		38.3333	0.821757	0.820164	0.820367	0.832323	0.8336	0.828501	0.868375	0.871794	0.872319	0.827964	0.830575	0.823888
98.9227	21.7863	0.854172	0.853652	0.852141	0.880923	0.879073	0.87775	0.912342	0.909911	0.910667	0.863955	0.860867	0.857153	0.872705	0.868527	0.87095	0.899244	0.903829	0.8999		0.807146	0.804816	0.806417	0.807171	0.81229	0.807964	0.812669	0.81054	0.807778	0.811139	0.810342	0.810831	0.811202	0.810532	0.813934		38.3887	0.821296	0.820489	0.819073	0.832388	0.831557	0.827607	0.867552	0.871508	0.870085	0.825854	0.830581	0.82104
100.242	21.8278	0.854004	0.853842	0.851895	0.87842	0.87858	0.879272	0.910694	0.913565	0.910107	0.863892	0.861125	0.858797	0.873501	0.868628	0.871859	0.900181	0.903171	0.900074		0.807366	0.805479	0.807513	0.808771	0.810976	0.807473	0.812534	0.810596	0.809691	0.810929	0.811512	0.809293	0.81242	0.810703	0.814638		38.4441	0.818763	0.817374	0.819178	0.832512	0.832439	0.827849	0.868316	0.870881	0.870333	0.827478	0.829281	0.823123
101.567	21.8693	0.855645	0.852758	0.852605	0.881033	0.879929	0.877954	0.9131	0.912548	0.910318	0.86244	0.859884	0.860003	0.873122	0.869558	0.869847	0.900409	0.90353	0.899963		0.80639	0.805964	0.805925	0.807684	0.811177	0.807942	0.812142	0.811016	0.809515	0.810602	0.812433	0.810428	0.813064	0.812343	0.815154		38.4995	0.819488	0.819025	0.819094	0.832129	0.833051	0.829423	0.869688	0.871142	0.870546	0.828832	0.828695	0.822878
102.851	21.9109	0.856088	0.853244	0.851694	0.880419	0.878839	0.879147	0.912603	0.913066	0.909272	0.863217	0.859507	0.858675	0.87376	0.86841	0.87035	0.901679	0.902139	0.898247		0.805359	0.806315	0.805371	0.807057	0.812204	0.808743	0.812399	0.81053	0.809766	0.811369	0.811101	0.810536	0.811879	0.810288	0.814968		38.5549	0.819364	0.819371	0.819213	0.830696	0.833271	0.829289	0.869836	0.871624	0.870743	0.828279	0.828916	0.822533
104.132	21.9524	0.855475	0.852953	0.852604	0.879824	0.879607	0.88023	0.912075	0.911473	0.909229	0.862097	0.861057	0.859681	0.873428	0.868581	0.869697	0.901037	0.902131	0.900628		0.806252	0.807672	0.805353	0.808592	0.810663	0.808435	0.811594	0.811285	0.80946	0.811068	0.811912	0.810575	0.811857	0.810907	0.81484		38.6103	0.818474	0.819426	0.821133	0.831383	0.832681	0.829115	0.868966	0.870674	0.872094	0.828014	0.829726	0.823561
105.357	21.994	0.854722	0.854182	0.852612	0.879547	0.878863	0.880151	0.910618	0.911608	0.910249	0.862176	0.86101	0.860213	0.872458	0.869609	0.870951	0.900758	0.903484	0.900328		0.806312	0.806179	0.806196	0.808389	0.809972	0.807279	0.814635	0.81029	0.80884	0.809901	0.810762	0.810424	0.811082	0.811066	0.814505		38.6657	0.817873	0.819683	0.821797	0.831725	0.832776	0.830404	0.869475	0.870866	0.871981	0.828191	0.831097	0.823148
106.629	22.0355	0.854456	0.85391	0.852914	0.880505	0.880092	0.87887	0.912143	0.911418	0.909071	0.863294	0.86074	0.859645	0.872846	0.868105	0.870684	0.900953	0.902818	0.900317		0.806125	0.805348	0.805996	0.808617	0.811282	0.808136	0.813172	0.810236	0.80851	0.810257	0.811384	0.81232	0.811962	0.810902	0.813464		38.721	0.818955	0.820131	0.821474	0.831305	0.832864	0.830827	0.869613	0.872714	0.871675	0.827267	0.831624	0.822484
107.954	22.077	0.855491	0.854781	0.852662	0.880278	0.878913	0.879452	0.912289	0.915484	0.907096	0.864343	0.861052	0.859468	0.872214	0.868359	0.869606	0.900382	0.903514	0.902629		0.806702	0.804948	0.806859	0.808192	0.811541	0.807244	0.81348	0.811194	0.809275	0.809924	0.811122	0.811773	0.812316	0.809915	0.814391		38.7764	0.820044	0.821037	0.82266	0.832145	0.831895	0.829355	0.868191	0.872681	0.871728	0.826881	0.831308	0.823453
109.297	22.1186	0.855198	0.854309	0.852099	0.880535	0.878346	0.879472	0.912223	0.914211	0.909455	0.862763	0.859802	0.860385	0.873081	0.867243	0.869982	0.900697	0.903558	0.901197		0.807909	0.805238	0.804662	0.807932	0.811093	0.807419	0.812109	0.810647	0.808729	0.810312	0.811714	0.809843	0.811887	0.81008	0.815278		38.8318	0.819934	0.81825	0.820466	0.83157	0.832378	0.827748	0.868894	0.87105	0.870407	0.82822	0.831596	0.823392
110.578	22.1601	0.856024	0.854561	0.852693	0.879489	0.878742	0.878147	0.913274	0.914099	0.909676	0.864144	0.860483	0.860192	0.874257	0.867647	0.869881	0.901509	0.904349	0.901881		0.807388	0.805132	0.806978	0.808223	0.81106	0.808254	0.81394	0.80979	0.809493	0.811572	0.810438	0.809932	0.812144	0.810641	0.814399		38.8872	0.818029	0.818652	0.819261	0.831767	0.832841	0.829094	0.870961	0.871165	0.871296	0.827629	0.83141	0.822773
111.849	22.2017	0.854002	0.853471	0.852277	0.878571	0.879418	0.877975	0.911497	0.914318	0.910553	0.862048	0.860606	0.860299	0.873962	0.868005	0.870312	0.902401	0.903469	0.901411		0.805022	0.804713	0.806743	0.808052	0.810939	0.807027	0.812683	0.809975	0.809913	0.812068	0.81052	0.810183	0.811967	0.812027	0.814268		38.9426	0.819738	0.819681	0.821807	0.832733	0.832222	0.828422	0.870846	0.872782	0.871596	0.826823	0.829987	0.822622
113.083	22.2432	0.853599	0.853822	0.85326	0.879544	0.877695	0.878048	0.912213	0.915099	0.910377	0.863109	0.861642	0.860225	0.873378	0.868857	0.870757	0.899305	0.905006	0.901774		0.806531	0.805325	0.806074	0.809258	0.811244	0.806978	0.812816	0.810715	0.809807	0.811553	0.810463	0.810764	0.812278	0.811425	0.81437		38.998	0.819941	0.819683	0.821271	0.832161	0.831755	0.827428	0.87048	0.871208	0.872404	0.828973	0.829721	0.822539
114.335	22.2847	0.854377	0.854703	0.85311	0.880032	0.877873	0.879773	0.91146	0.914267	0.909711	0.863208	0.862103	0.859995	0.872923	0.869017	0.870005	0.899204	0.904362	0.901513		0.808031	0.805615	0.805636	0.808911	0.811345	0.807374	0.813738	0.810772	0.809239	0.810747	0.811003	0.810536	0.812999	0.810546	0.815093		39.0534	0.819125	0.819782	0.821237	0.833702	0.831775	0.830455	0.869488	0.87235	0.870903	0.826139	0.829925	0.821508
115.531	22.3263	0.855015	0.85455	0.852669	0.87836	0.879311	0.880438	0.910576	0.912846	0.910535	0.863563	0.860929	0.860213	0.873479	0.868618	0.86876	0.901041	0.90334	0.900719		0.807272	0.805551	0.806571	0.8081	0.810559	0.807192	0.813515	0.810182	0.809213	0.810357	0.810837	0.810236	0.813529	0.810328	0.815002		39.1088	0.819	0.819525	0.82144	0.83195	0.832475	0.830734	0.870439	0.87396	0.871552	0.827955	0.830215	0.823653
116.736	22.3678	0.855661	0.85407	0.852958	0.878173	0.879109	0.879079	0.911466	0.913481	0.911864	0.864263	0.859547	0.860916	0.874149	0.868872	0.868956	0.90159	0.903504	0.901193		0.806515	0.805471	0.807032	0.80772	0.810289	0.807878	0.812459	0.810769	0.809088	0.810379	0.811165	0.810202	0.812919	0.810402	0.814365		39.1641	0.817872	0.820016	0.821535	0.831985	0.8331	0.828167	0.871218	0.871431	0.871368	0.82672	0.829621	0.822708
117.994	22.4094	0.855776	0.853428	0.853346	0.879035	0.878686	0.879342	0.912495	0.913775	0.912334	0.863496	0.859526	0.860971	0.873833	0.86859	0.86982	0.90093	0.903605	0.901718		0.80642	0.805728	0.806794	0.807686	0.810356	0.808129	0.81189	0.811088	0.808765	0.8107	0.812055	0.810548	0.812311	0.810944	0.814239		39.2195	0.819103	0.819855	0.820692	0.831338	0.830865	0.828853	0.871098	0.873184	0.872276	0.827903	0.829063	0.82212
119.236	22.4509	0.855768	0.853377	0.853434	0.878262	0.880066	0.880296	0.913183	0.911677	0.910022	0.863242	0.860458	0.860178	0.873134	0.868382	0.8703	0.900178	0.90236	0.90247		0.806427	0.806206	0.806671	0.807848	0.810833	0.807123	0.81191	0.809952	0.809108	0.810608	0.811585	0.811381	0.812615	0.811388	0.814622		39.2749	0.818989	0.819422	0.820039	0.832171	0.832857	0.82762	0.873045	0.872574	0.870451	0.828745	0.827078	0.824125
120.503	22.4924	0.856405	0.855081	0.853066	0.878101	0.880376	0.878195	0.913809	0.913407	0.910134	0.863537	0.861109	0.859806	0.87248	0.869667	0.870841	0.900956	0.902727	0.902772		0.806841	0.806327	0.805283	0.807964	0.812099	0.807099	0.812374	0.810682	0.809259	0.810036	0.810906	0.811444	0.812758	0.8108	0.813857		39.3303	0.819015	0.819823	0.821759	0.832304	0.83329	0.828666	0.870716	0.873505	0.869146	0.827314	0.830606	0.823882
121.739	22.534	0.856145	0.853872	0.851184	0.877572	0.879008	0.878337	0.913887	0.911843	0.911574	0.863259	0.859712	0.86044	0.872719	0.868023	0.870663	0.899729	0.903966	0.900273		0.807412	0.805804	0.804892	0.808584	0.811136	0.807216	0.813073	0.810077	0.810342	0.810921	0.811059	0.810352	0.813282	0.81137	0.814112		39.3857	0.818355	0.819282	0.820297	0.832575	0.832094	0.830906	0.869727	0.872333	0.87058	0.828132	0.831435	0.823176
123.013	22.5755	0.854513	0.854041	0.853266	0.878691	0.879542	0.879769	0.913576	0.911948	0.912048	0.864042	0.860082	0.860833	0.874067	0.867722	0.870182	0.900203	0.90356	0.89868		0.807879	0.805021	0.806161	0.808944	0.810075	0.808102	0.812581	0.809232	0.810973	0.811139	0.811093	0.811095	0.812702	0.811165	0.814576		39.4411	0.819474	0.818934	0.820061	0.831874	0.831474	0.830054	0.870574	0.869952	0.872185	0.827001	0.830753	0.821848
124.254	22.6171	0.854055	0.854715	0.854248	0.87921	0.877617	0.876533	0.9137	0.911126	0.908683	0.863298	0.860788	0.859826	0.872669	0.868358	0.869585	0.900883	0.904549	0.900867		0.807705	0.805369	0.805214	0.807066	0.810367	0.807271	0.813313	0.810398	0.808856	0.810163	0.811136	0.8111	0.81283	0.810656	0.814374		39.4965	0.819408	0.818542	0.819677	0.829976	0.831146	0.829049	0.87084	0.87167	0.870843	0.82615	0.82956	0.823348
125.488	22.6586	0.855254	0.854494	0.851985	0.878931	0.877157	0.878472	0.913885	0.911224	0.907886	0.864364	0.859885	0.860062	0.872442	0.86782	0.869639	0.901313	0.903573	0.899549		0.806148	0.806325	0.807769	0.808009	0.811523	0.808152	0.812687	0.810783	0.808551	0.810134	0.810917	0.811536	0.812594	0.811221	0.813719		39.5519	0.820166	0.819108	0.820838	0.82858	0.830621	0.828276	0.871737	0.873318	0.871683	0.827126	0.829485	0.823107
126.686	22.7002	0.855366	0.854612	0.853711	0.879306	0.878999	0.879262	0.912482	0.912537	0.910451	0.863584	0.860081	0.860087	0.872269	0.86595	0.869333	0.899426	0.901908	0.899877		0.806483	0.805858	0.806192	0.80902	0.811058	0.806488	0.813826	0.810835	0.809293	0.8115	0.811065	0.808784	0.810857	0.811432	0.813503		39.6073	0.819898	0.818063	0.819762	0.831604	0.833552	0.826873	0.869474	0.871389	0.871657	0.826983	0.830591	0.823164
127.917	22.7417	0.855538	0.85472	0.851532	0.879282	0.877705	0.877723	0.912812	0.913631	0.911522	0.863511	0.860232	0.861031	0.873234	0.866312	0.869465	0.900746	0.902566	0.900079		0.806101	0.80488	0.806499	0.806571	0.811224	0.805808	0.812479	0.811052	0.809295	0.811334	0.81174	0.809397	0.811946	0.811019	0.814337		39.6626	0.818847	0.818547	0.820597	0.831692	0.834678	0.828255	0.868974	0.871236	0.870621	0.826208	0.830722	0.822787
129.154	22.7832	0.855621	0.853496	0.852204	0.87909	0.877081	0.878223	0.912235	0.914435	0.912637	0.863126	0.860297	0.861187	0.874141	0.870199	0.868777	0.899196	0.904106	0.899556		0.807086	0.804715	0.806209	0.807487	0.811642	0.807534	0.812088	0.810252	0.808968	0.809378	0.810984	0.810336	0.812266	0.810928	0.814282		39.718	0.819284	0.818777	0.820475	0.831593	0.833182	0.829291	0.870209	0.87169	0.87058	0.826017	0.829689	0.822969
130.418	22.8248	0.855304	0.855233	0.852707	0.880814	0.87933	0.877465	0.910766	0.914744	0.911014	0.863289	0.859886	0.859869	0.873816	0.868578	0.870941	0.900032	0.903641	0.899707		0.805877	0.804842	0.806228	0.807536	0.810773	0.80718	0.812436	0.810736	0.810369	0.81011	0.81155	0.811996	0.811726	0.810606	0.815237		39.7734	0.819298	0.818846	0.819433	0.831288	0.832699	0.829782	0.871242	0.871463	0.870754	0.826182	0.828462	0.82304
131.652	22.8663	0.8561	0.85564	0.852892	0.879866	0.87897	0.878822	0.914658	0.914387	0.909489	0.863379	0.85935	0.861031	0.874356	0.867928	0.871151	0.90075	0.902715	0.899812		0.806741	0.806577	0.807219	0.807682	0.810635	0.808179	0.813709	0.810606	0.810535	0.811522	0.811266	0.811545	0.81183	0.811162	0.815188		39.8288	0.81788	0.819052	0.819693	0.83035	0.833505	0.829886	0.871795	0.871608	0.870872	0.826754	0.828014	0.821981
132.919	22.9079	0.856337	0.854722	0.854275	0.880061	0.878305	0.879631	0.913621	0.914734	0.91063	0.863117	0.859615	0.860314	0.872985	0.867734	0.870856	0.901056	0.903198	0.899497		0.806283	0.80463	0.806052	0.808146	0.811458	0.807884	0.812177	0.810556	0.809595	0.811128	0.811248	0.811648	0.812514	0.811729	0.812778		39.8842	0.819689	0.818729	0.820101	0.831507	0.833113	0.828476	0.871966	0.871827	0.871551	0.827448	0.828898	0.821787
134.179	22.9494	0.855668	0.854147	0.854822	0.878809	0.879038	0.879054	0.911823	0.914034	0.911422	0.862922	0.859707	0.860619	0.873749	0.868571	0.86942	0.899853	0.90098	0.899215		0.806677	0.804996	0.806079	0.807124	0.812175	0.807143	0.811526	0.810367	0.810095	0.809759	0.811354	0.810831	0.812359	0.810638	0.813522		39.9396	0.819471	0.81974	0.818443	0.832075	0.8324	0.828993	0.871851	0.872058	0.87198	0.82844	0.830683	0.823112
135.44	22.9909	0.855147	0.854915	0.854069	0.880033	0.878714	0.877736	0.912923	0.912618	0.91002	0.865044	0.861712	0.861616	0.873639	0.869211	0.870011	0.899016	0.901696	0.899719		0.806185	0.805314	0.806487	0.807816	0.811459	0.806485	0.812143	0.810236	0.809273	0.810738	0.81149	0.811108	0.811423	0.809885	0.81413		39.995	0.819415	0.818627	0.819937	0.831947	0.831455	0.828803	0.871008	0.871896	0.872561	0.829386	0.830915	0.822251
136.631	23.0325	0.855507	0.855283	0.853773	0.881255	0.878446	0.877643	0.91288	0.912402	0.909502	0.863926	0.861661	0.861338	0.873347	0.868772	0.870902	0.899802	0.902986	0.901405		0.806534	0.804599	0.806613	0.808652	0.81113	0.806925	0.812837	0.81069	0.808662	0.81137	0.811215	0.811084	0.810971	0.81096	0.813775		40.0504	0.819246	0.818367	0.82052	0.833646	0.833051	0.827413	0.873445	0.873181	0.873979	0.827607	0.830706	0.822738
137.844	23.074	0.85432	0.855048	0.852444	0.880529	0.877744	0.879384	0.913175	0.913659	0.908872	0.863165	0.860519	0.859878	0.873694	0.868193	0.871557	0.901364	0.902719	0.90012		0.806128	0.80456	0.806861	0.807975	0.810489	0.807575	0.812773	0.810877	0.808298	0.810678	0.811082	0.810704	0.811215	0.811003	0.814171		40.1057	0.818107	0.818045	0.81908	0.831963	0.83034	0.828236	0.870981	0.873652	0.87129	0.82794	0.829082	0.820941
139.101	23.1156	0.854967	0.854675	0.85168	0.880836	0.878949	0.879127	0.913904	0.913274	0.908783	0.864317	0.860053	0.858799	0.873279	0.868926	0.870379	0.901195	0.902471	0.900606		0.806345	0.805247	0.806822	0.80786	0.810613	0.807616	0.812481	0.810485	0.808943	0.810642	0.811651	0.810499	0.811782	0.810628	0.815222		40.1611	0.818285	0.818085	0.818468	0.831409	0.831716	0.827718	0.868492	0.87403	0.872497	0.827722	0.829498	0.821352
140.362	23.1571	0.855749	0.855159	0.852798	0.88052	0.880173	0.878467	0.913074	0.913089	0.910072	0.86467	0.859774	0.859351	0.872971	0.869291	0.869048	0.900539	0.901924	0.902033		0.806973	0.80597	0.806547	0.808359	0.811231	0.807851	0.812878	0.810789	0.810309	0.81059	0.811667	0.8112	0.812186	0.810648	0.815833		40.2165	0.818345	0.819085	0.818553	0.830785	0.832968	0.827458	0.871934	0.873835	0.873591	0.829251	0.831382	0.820985
141.631	23.1986	0.854724	0.855121	0.854272	0.87922	0.878459	0.879388	0.912363	0.914446	0.910761	0.862216	0.859562	0.859848	0.873669	0.868974	0.869738	0.901017	0.901294	0.900401		0.806896	0.805806	0.807338	0.808915	0.811228	0.808231	0.813232	0.81154	0.810388	0.810343	0.81075	0.811363	0.812261	0.81069	0.813869		40.2719	0.818214	0.81837	0.820111	0.830605	0.831854	0.828455	0.872898	0.872822	0.869299	0.825742	0.829028	0.823695
142.865	23.2402	0.855963	0.853888	0.854478	0.880258	0.878225	0.879783	0.913548	0.914395	0.910761	0.86236	0.860345	0.858598	0.873682	0.869166	0.870652	0.900281	0.904301	0.901059		0.806612	0.805283	0.807642	0.80938	0.811199	0.808445	0.813111	0.810622	0.809767	0.810929	0.810377	0.810054	0.812541	0.810428	0.81407		40.3273	0.818194	0.819802	0.819183	0.832538	0.833178	0.827353	0.871053	0.875397	0.870388	0.826389	0.829049	0.821546
144.136	23.2817	0.855053	0.853845	0.854401	0.879692	0.879494	0.880141	0.913877	0.915769	0.909804	0.864137	0.860532	0.859183	0.873323	0.868888	0.870621	0.899121	0.903717	0.899175		0.806997	0.806223	0.806212	0.808388	0.811146	0.808401	0.813439	0.809772	0.80812	0.810997	0.810446	0.81096	0.812902	0.810606	0.814132		40.3827	0.819166	0.819048	0.819575	0.832427	0.832495	0.829047	0.870372	0.874215	0.872604	0.827891	0.829064	0.822373
145.386	23.3233	0.854161	0.854632	0.853768	0.878308	0.879085	0.878707	0.912968	0.91311	0.910264	0.863352	0.860677	0.859963	0.873817	0.869615	0.870051	0.9003	0.902567	0.901185		0.807288	0.806782	0.80659	0.807907	0.811412	0.807187	0.813658	0.811527	0.809754	0.810117	0.810197	0.810296	0.812491	0.811107	0.813125		40.4381	0.818433	0.817636	0.818434	0.830743	0.831798	0.82797	0.871801	0.873041	0.872988	0.826728	0.827902	0.821805
146.596	23.3648	0.856326	0.853523	0.852292	0.878105	0.879345	0.880958	0.911458	0.911982	0.908587	0.862514	0.85914	0.859876	0.875015	0.868778	0.870563	0.899387	0.90254	0.899763		0.806101	0.805349	0.806334	0.808087	0.81075	0.807512	0.814188	0.813201	0.809464	0.809857	0.811159	0.810105	0.81202	0.810865	0.814873		40.4935	0.817763	0.819051	0.820104	0.83126	0.830931	0.828223	0.870595	0.87474	0.8729	0.825935	0.829015	0.823905
147.784	23.4063	0.855934	0.853789	0.852413	0.880456	0.87778	0.878392	0.913203	0.913114	0.911579	0.86194	0.859892	0.861	0.874838	0.869137	0.869424	0.899229	0.90411	0.898775		0.805906	0.807201	0.806147	0.806879	0.811971	0.808197	0.814316	0.811015	0.809059	0.811327	0.811752	0.810454	0.811632	0.810737	0.814489		40.5488	0.819083	0.820231	0.819422	0.831963	0.830613	0.82833	0.871481	0.873634	0.873168	0.826253	0.828963	0.823592
149.08	23.4479	0.855623	0.853392	0.853253	0.878927	0.879854	0.878325	0.913194	0.91288	0.910585	0.862927	0.860833	0.860597	0.873788	0.869109	0.871035	0.898709	0.903432	0.898398		0.80566	0.804923	0.806551	0.807944	0.812089	0.807014	0.81467	0.810049	0.808875	0.812095	0.811565	0.812308	0.812687	0.810919	0.814766		40.6042	0.81951	0.819372	0.819558	0.831962	0.831409	0.826768	0.871201	0.872946	0.87188	0.827255	0.829308	0.822244
150.374	23.4894	0.85457	0.855166	0.854666	0.879133	0.878	0.879963	0.912858	0.913715	0.910339	0.863024	0.859498	0.86059	0.87316	0.867825	0.871656	0.900436	0.902245	0.900152		0.805868	0.805689	0.806166	0.808841	0.810658	0.806801	0.81236	0.811776	0.809594	0.809578	0.811144	0.812859	0.812042	0.810612	0.813799		40.6596	0.818632	0.816474	0.818104	0.83016	0.832471	0.826548	0.869805	0.873859	0.870715	0.82702	0.829328	0.822459
151.666	23.531	0.856162	0.854839	0.853168	0.879345	0.87714	0.87924	0.909857	0.912548	0.909545	0.865002	0.860679	0.859456	0.873107	0.867531	0.871212	0.899897	0.902947	0.899863		0.807366	0.805936	0.806218	0.806572	0.810657	0.808105	0.8126	0.811942	0.809407	0.810164	0.811351	0.811194	0.811516	0.809297	0.814009		40.715	0.817653	0.81772	0.817839	0.831272	0.83205	0.826633	0.870716	0.873508	0.871769	0.827768	0.828961	0.822183
152.91	23.5725	0.854813	0.854362	0.852985	0.879575	0.878524	0.877975	0.912261	0.913284	0.911051	0.864909	0.861237	0.859414	0.872803	0.868631	0.870335	0.899252	0.901425	0.899277		0.805929	0.805929	0.807147	0.806509	0.811297	0.806781	0.812328	0.811387	0.810244	0.811365	0.811231	0.809959	0.812012	0.809806	0.813981		40.7704	0.819308	0.818053	0.816968	0.830338	0.832374	0.82706	0.871194	0.874573	0.872568	0.827746	0.827372	0.821904
154.183	23.614	0.855685	0.854733	0.851992	0.879817	0.877551	0.87839	0.912781	0.912405	0.91091	0.863699	0.861359	0.860109	0.873286	0.86636	0.868795	0.900161	0.90235	0.899486		0.805775	0.805713	0.80586	0.807429	0.811842	0.80762	0.812382	0.810306	0.810569	0.809496	0.811198	0.810268	0.811773	0.811603	0.814301		40.8258	0.817686	0.818725	0.817918	0.830566	0.832533	0.827546	0.871438	0.875471	0.873331	0.827544	0.825991	0.821134
155.424	23.6556	0.856022	0.854702	0.852137	0.878163	0.877726	0.8799	0.913691	0.912287	0.910759	0.86427	0.861308	0.85933	0.87387	0.868044	0.870893	0.899785	0.905813	0.899543		0.805685	0.80625	0.806109	0.807531	0.812316	0.807127	0.813938	0.810723	0.810539	0.809683	0.810172	0.811112	0.812208	0.810953	0.814931		40.8812	0.816346	0.818731	0.818211	0.831678	0.832927	0.82751	0.872538	0.874498	0.873124	0.826467	0.826956	0.820406
156.663	23.6971	0.854292	0.855686	0.853544	0.879213	0.879069	0.879398	0.913421	0.913942	0.910916	0.862537	0.859938	0.861908	0.873153	0.86911	0.869946	0.8995	0.903732	0.900771		0.805682	0.804589	0.805655	0.808327	0.810742	0.807499	0.813154	0.810803	0.809819	0.811116	0.811166	0.809081	0.811988	0.811017	0.814523		40.9366	0.81782	0.817934	0.818212	0.83164	0.833377	0.827197	0.872875	0.873394	0.872814	0.825676	0.828721	0.821564
157.851	23.7387	0.853869	0.855495	0.853878	0.879684	0.879079	0.87815	0.910498	0.910033	0.911657	0.863716	0.860185	0.861206	0.872914	0.867893	0.871149	0.898489	0.903989	0.899774		0.806434	0.803993	0.805664	0.80797	0.810161	0.807514	0.814119	0.809907	0.810373	0.812487	0.81148	0.809519	0.811645	0.810333	0.81522		40.9919	0.818892	0.818256	0.819268	0.831092	0.832251	0.826652	0.871599	0.873328	0.87258	0.826262	0.828724	0.822919
159.08	23.7802	0.856185	0.854354	0.852247	0.878125	0.878547	0.879778	0.91221	0.910589	0.911854	0.863741	0.861724	0.86073	0.873661	0.867649	0.870528	0.899214	0.904132	0.89934		0.805113	0.805822	0.80608	0.808009	0.810871	0.807664	0.813412	0.810256	0.809776	0.81107	0.810923	0.810606	0.811302	0.811166	0.814872		41.0473	0.819597	0.818295	0.818119	0.830747	0.830271	0.825995	0.871284	0.873631	0.871583	0.82642	0.827157	0.82174
160.309	23.8218	0.855326	0.855265	0.853344	0.878126	0.879156	0.880632	0.912315	0.912309	0.910344	0.863732	0.860967	0.860913	0.874383	0.868123	0.870111	0.900288	0.904172	0.90007		0.80548	0.80556	0.806189	0.808297	0.811495	0.806776	0.814349	0.811045	0.808593	0.810107	0.811611	0.810365	0.812447	0.810268	0.813526		41.1027	0.819813	0.818175	0.81813	0.831208	0.830499	0.826737	0.87287	0.873221	0.872997	0.827338	0.826497	0.82271
161.559	23.8633	0.855961	0.853586	0.853873	0.879411	0.879072	0.880158	0.910472	0.912879	0.910699	0.864791	0.86126	0.860635	0.873763	0.868078	0.870573	0.900802	0.903564	0.900033		0.80655	0.80543	0.806524	0.808444	0.811593	0.807429	0.814217	0.810621	0.80908	0.810789	0.812002	0.810535	0.812186	0.811005	0.81423		41.1581	0.817489	0.815881	0.817591	0.830469	0.830419	0.827425	0.871519	0.872232	0.873528	0.827715	0.827574	0.821966
162.826	23.9048	0.856558	0.853979	0.852981	0.880125	0.877602	0.878926	0.911874	0.912477	0.912294	0.86422	0.861556	0.861356	0.873017	0.86822	0.870976	0.900281	0.903906	0.900566		0.80606	0.805228	0.806241	0.80843	0.810956	0.808517	0.813856	0.810285	0.806836	0.811074	0.8118	0.810923	0.811457	0.810472	0.814506		41.2135	0.818195	0.81663	0.818318	0.829454	0.830486	0.827592	0.870776	0.872759	0.873516	0.825822	0.828647	0.820897
164.1	23.9464	0.856339	0.854546	0.852444	0.879398	0.878048	0.878813	0.912563	0.912316	0.910595	0.864382	0.860785	0.861682	0.873377	0.868619	0.869754	0.899732	0.903475	0.900608		0.806302	0.805065	0.806255	0.808307	0.810812	0.808982	0.812605	0.809634	0.807811	0.810405	0.811627	0.811217	0.811603	0.809129	0.814744		41.2689	0.819218	0.820046	0.816471	0.830966	0.832011	0.825783	0.870694	0.872566	0.873885	0.828538	0.827606	0.820612
165.34	23.9879	0.856228	0.854085	0.852758	0.878504	0.879091	0.877994	0.911968	0.913307	0.909406	0.864535	0.859196	0.860552	0.873525	0.868394	0.869809	0.898886	0.904001	0.900006		0.805841	0.805964	0.806561	0.807709	0.81045	0.808571	0.811687	0.809089	0.8088	0.809741	0.811076	0.811478	0.812386	0.809135	0.814644		41.3243	0.818849	0.817946	0.815647	0.831835	0.832302	0.826903	0.871529	0.873818	0.87204	0.825894	0.829485	0.820324
166.575	24.0295	0.856338	0.854273	0.852448	0.878559	0.878333	0.87745	0.911969	0.913678	0.911305	0.864324	0.859246	0.859957	0.873029	0.868167	0.871167	0.898481	0.903445	0.899823		0.805051	0.806737	0.806792	0.807046	0.810617	0.80816	0.811836	0.809626	0.809678	0.809449	0.810461	0.811086	0.812954	0.810316	0.814555		41.3797	0.817175	0.817688	0.818156	0.83105	0.83113	0.82675	0.871746	0.872258	0.871471	0.824557	0.828596	0.820922
167.784	24.071	0.855506	0.855394	0.852759	0.879427	0.877512	0.879059	0.912066	0.912087	0.911568	0.865212	0.860474	0.860649	0.872823	0.868023	0.870893	0.898885	0.901319	0.90033		0.807298	0.806004	0.806351	0.807055	0.812252	0.809023	0.811797	0.80999	0.809963	0.809036	0.811098	0.810731	0.813692	0.81111	0.814609		41.435	0.816572	0.816911	0.818285	0.830859	0.830605	0.825639	0.872595	0.875242	0.873676	0.825773	0.82765	0.821069
168.97	24.1125	0.855863	0.855881	0.855177	0.880406	0.878139	0.878969	0.9129	0.912045	0.911042	0.865996	0.858746	0.861005	0.872716	0.867383	0.870526	0.900026	0.902526	0.900475		0.807069	0.806037	0.805035	0.807509	0.811921	0.809342	0.814154	0.810815	0.80869	0.808931	0.812215	0.811991	0.812417	0.811113	0.815714		41.4904	0.816713	0.817031	0.8178	0.829523	0.830899	0.827691	0.873584	0.875607	0.871608	0.82813	0.826727	0.821019
170.242	24.1541	0.855449	0.855359	0.853033	0.880149	0.87902	0.87836	0.912845	0.911565	0.912567	0.864411	0.860833	0.86128	0.87251	0.868287	0.871247	0.902286	0.903474	0.899926		0.805805	0.805539	0.806491	0.808585	0.810799	0.80924	0.813016	0.810264	0.809089	0.811163	0.812661	0.81032	0.811973	0.811818	0.813454		41.5458	0.81672	0.817665	0.817568	0.830729	0.832504	0.826354	0.870784	0.871745	0.871596	0.823774	0.827687	0.82088
171.493	24.1956	0.855721	0.854778	0.853381	0.879362	0.877127	0.878147	0.909721	0.913501	0.908104	0.865319	0.861085	0.861713	0.872852	0.870232	0.869574	0.899704	0.902146	0.90048		0.806688	0.805562	0.806999	0.808197	0.811822	0.80803	0.812325	0.810072	0.808522	0.81096	0.812006	0.80945	0.81221	0.811018	0.814494		41.6012	0.817146	0.816921	0.819452	0.829136	0.832841	0.826099	0.872522	0.873164	0.871151	0.824568	0.828422	0.821048
172.766	24.2372	0.854941	0.855886	0.851782	0.877254	0.87771	0.878153	0.912686	0.913528	0.907477	0.866101	0.860278	0.859958	0.872622	0.869303	0.868868	0.899278	0.90283	0.900622		0.807939	0.804934	0.80591	0.807932	0.811615	0.806944	0.813114	0.80883	0.807733	0.810622	0.811533	0.80963	0.812228	0.810041	0.813773		41.6566	0.816933	0.816884	0.818748	0.828086	0.831528	0.826884	0.871158	0.875042	0.872246	0.826455	0.829578	0.82055
173.988	24.2787	0.855847	0.854433	0.852506	0.879003	0.879982	0.878645	0.912165	0.912436	0.909536	0.863986	0.860268	0.860823	0.87367	0.868931	0.870263	0.899075	0.903073	0.900024		0.806782	0.804419	0.807432	0.807379	0.810212	0.807744	0.814827	0.810317	0.809453	0.809654	0.810798	0.810858	0.813115	0.810198	0.814677		41.712	0.814386	0.81734	0.81735	0.829126	0.832269	0.828332	0.871979	0.873034	0.872776	0.825755	0.829441	0.820112
175.234	24.3202	0.856129	0.854951	0.85418	0.878873	0.879098	0.879508	0.912118	0.911558	0.908373	0.864676	0.861175	0.861799	0.872397	0.869843	0.870112	0.899489	0.904383	0.898484		0.80618	0.804563	0.806899	0.807978	0.811026	0.806659	0.813927	0.811054	0.809199	0.810309	0.811539	0.810959	0.813171	0.810646	0.81422		41.7674	0.815513	0.816837	0.817526	0.828951	0.832392	0.827537	0.87042	0.874816	0.873071	0.825262	0.829267	0.819599
176.521	24.3618	0.855741	0.855852	0.853867	0.877812	0.878645	0.878027	0.911691	0.913484	0.91021	0.865636	0.861068	0.861369	0.87121	0.867735	0.870292	0.897937	0.903531	0.901789		0.806759	0.805408	0.805779	0.809413	0.810547	0.806788	0.812838	0.811596	0.809224	0.810242	0.811244	0.809585	0.812249	0.810815	0.815084		41.8228	0.818478	0.81425	0.818082	0.829224	0.830897	0.826141	0.871368	0.875647	0.873185	0.826307	0.828278	0.82054
177.762	24.4033	0.855565	0.853934	0.853436	0.880468	0.876176	0.880818	0.912269	0.912592	0.910496	0.864445	0.860396	0.860096	0.874698	0.867143	0.872431	0.89878	0.902754	0.902284		0.804856	0.805549	0.805932	0.808256	0.812356	0.808297	0.812523	0.811082	0.810063	0.810507	0.810414	0.811892	0.811925	0.811065	0.813702		41.8781	0.816811	0.815195	0.817704	0.827928	0.829789	0.825626	0.874009	0.875292	0.873349	0.826425	0.827207	0.821107
178.983	24.4449	0.854499	0.854992	0.85278	0.877546	0.877732	0.877822	0.912129	0.912811	0.909824	0.864239	0.860517	0.861453	0.87213	0.86777	0.870396	0.898826	0.902987	0.899621		0.805992	0.805431	0.805006	0.807169	0.811247	0.807906	0.81377	0.811365	0.810206	0.809514	0.811402	0.811264	0.812265	0.810354	0.814145		41.9335	0.815413	0.81673	0.817722	0.827408	0.829204	0.825898	0.873541	0.874485	0.873288	0.826262	0.826656	0.820882
180.252	24.4864	0.855675	0.855157	0.854257	0.876923	0.878535	0.878788	0.911854	0.91425	0.910262	0.865941	0.861134	0.86178	0.872216	0.867237	0.870244	0.898891	0.903011	0.899413		0.806148	0.806827	0.807049	0.808341	0.813212	0.80865	0.813563	0.810569	0.809273	0.809416	0.811557	0.812005	0.812226	0.811972	0.812802		41.9889	0.816328	0.816932	0.81786	0.829532	0.829397	0.825585	0.872033	0.873415	0.872898	0.825675	0.827359	0.821284
181.463	24.5279	0.856301	0.855533	0.854251	0.87795	0.878205	0.878707	0.912246	0.912356	0.910228	0.86436	0.861079	0.861334	0.874187	0.8665	0.870012	0.897669	0.90149	0.900528		0.805075	0.805902	0.806988	0.808489	0.811149	0.806999	0.813166	0.809404	0.808786	0.811798	0.811136	0.810734	0.812825	0.810609	0.813031		42.0443	0.816786	0.815946	0.817252	0.829952	0.830127	0.824368	0.872015	0.874121	0.873146	0.825161	0.827737	0.821087
182.724	24.5695	0.854582	0.854619	0.853084	0.878753	0.878098	0.878896	0.912897	0.911592	0.910393	0.865549	0.860454	0.860234	0.873742	0.868264	0.870943	0.899366	0.901428	0.900925		0.805448	0.805621	0.807081	0.808763	0.810296	0.807499	0.813404	0.809432	0.809389	0.810485	0.810686	0.810928	0.811776	0.810281	0.814846		42.0997	0.816024	0.815863	0.817511	0.829074	0.829974	0.824414	0.871253	0.875405	0.874086	0.826252	0.827035	0.820239
184.01	24.611	0.855368	0.854976	0.8531	0.879362	0.878133	0.878813	0.912504	0.912603	0.911981	0.864907	0.860486	0.859699	0.871877	0.868197	0.870884	0.898062	0.902054	0.899354		0.805476	0.804845	0.807428	0.808242	0.810967	0.806115	0.812588	0.811211	0.810195	0.810142	0.811302	0.811158	0.811937	0.810652	0.813801		42.1551	0.815219	0.816542	0.818019	0.830704	0.829313	0.825374	0.871409	0.875057	0.875089	0.825399	0.827916	0.821097
185.307	24.6526	0.856009	0.855314	0.853985	0.879816	0.880207	0.87934	0.913396	0.911515	0.911574	0.86464	0.861148	0.859244	0.872392	0.868151	0.870617	0.898674	0.903081	0.900106		0.806254	0.805278	0.805674	0.807604	0.810309	0.807385	0.813113	0.811346	0.809341	0.809377	0.810915	0.811393	0.81151	0.808517	0.815921		42.2105	0.814646	0.814638	0.818183	0.830219	0.83013	0.82586	0.871768	0.872736	0.875113	0.823361	0.827168	0.821217
186.518	24.6941	0.85584	0.854969	0.853215	0.879948	0.878898	0.879154	0.913157	0.91306	0.911329	0.863626	0.860064	0.860145	0.873121	0.86812	0.870919	0.900581	0.90338	0.901134		0.805653	0.805	0.806923	0.807862	0.81025	0.807066	0.812685	0.81068	0.808657	0.809249	0.810954	0.810978	0.812076	0.809325	0.81547		42.2659	0.814196	0.81441	0.818654	0.827946	0.828988	0.825894	0.870886	0.870704	0.873041	0.823301	0.826997	0.821372
187.743	24.7356	0.855061	0.853844	0.853299	0.878474	0.878938	0.8793	0.912738	0.913773	0.909941	0.865194	0.860537	0.861808	0.872088	0.866535	0.870983	0.8992	0.90312	0.900013		0.805518	0.805465	0.806345	0.808644	0.811333	0.806294	0.812882	0.810557	0.808223	0.810465	0.811042	0.810572	0.812104	0.809604	0.813757		42.3212	0.816341	0.81528	0.815481	0.830518	0.829847	0.825588	0.872129	0.873076	0.87404	0.824234	0.826692	0.820769
188.964	24.7772	0.854908	0.854374	0.854471	0.878037	0.878131	0.879302	0.912778	0.913652	0.909023	0.865986	0.861887	0.861181	0.873086	0.867254	0.871053	0.89829	0.902176	0.899849		0.806222	0.806003	0.805426	0.808544	0.812541	0.807117	0.813767	0.810843	0.809055	0.810814	0.810657	0.810515	0.81291	0.810439	0.813574		42.3766	0.817592	0.814584	0.81602	0.830024	0.828234	0.8264	0.871515	0.873889	0.874319	0.827033	0.826428	0.821155
190.18	24.8187	0.855023	0.855138	0.854665	0.879399	0.87686	0.878382	0.911768	0.91187	0.910164	0.865914	0.861766	0.860987	0.874207	0.869752	0.870909	0.899223	0.901744	0.899875		0.806581	0.805804	0.806198	0.807958	0.811938	0.807808	0.813008	0.810784	0.809936	0.809762	0.810608	0.810862	0.813344	0.810934	0.814071		42.432	0.816901	0.814865	0.814847	0.828154	0.827956	0.826674	0.873459	0.872454	0.872936	0.824325	0.828367	0.820607
191.451	24.8603	0.854555	0.85401	0.85381	0.879726	0.877879	0.877601	0.910302	0.910658	0.910024	0.864931	0.859754	0.861716	0.873517	0.869163	0.870242	0.900173	0.90202	0.898935		0.805437	0.805382	0.806337	0.807876	0.810639	0.807771	0.812088	0.810544	0.808693	0.809261	0.811465	0.811239	0.812817	0.810475	0.815018		42.4874	0.816753	0.815797	0.815969	0.828367	0.829501	0.82455	0.87124	0.87383	0.872018	0.824809	0.827134	0.820827
[truncated: 1,207 more rows]
[truncated: 3 more columns]

## Sheet: Figure 6b_Stats
One Way Analysis of Variance using SigmaPlot 15.0
Dependent Variable: D TM
pH 7.0 (RCT)							pH 8.0 (RCT)							pH 8.0 (RCTG65A)
[truncated: 30 more rows]

## Sheet: Figure 6c
	pH 8.0																															pH 7.0
[truncated: 83 more rows]

[truncated: 13 more sheets: Figure 8b, Figure 8d, S Fig 2, S Fig 3, S Fig 4, S Fig 5b, S Fig 5c, S Fig 6, S Fig 7, S Fig 8, S Fig 11, S Fig 12b, S Fig 13]
